# Supplementary material for: REGGAE: a novel approach for the identification of key transcriptional regulators
Source: Bioinformatics. 2018 May 7;34(20):3503–10. doi: 10.1093/bioinformatics/bty372 (PMC6184769; doi:10.1093/bioinformatics/bty372)
Supplement: Supplementary Data [file bty372_suppl_data.zip]

Archive with 10 entries (10 files):
- Supplement_S1_Bioinformatics.docx
- Supplement_S2_Bioinformatics.docx
- Supplement_S3_Bioinformatics.docx
- Supplement_S4_Bioinformatics.xlsx
- Supplement_S5_Bioinformatics.docx
- Supplement_S6_Bioinformatics.docx
- Supplement_S7_Bioinformatics.docx
- Supplement_S8_Bioinformatics.xlsx
- Supplement_S9_Bioinformatics.docx
- Supplement_S10_Bioinformatics.xlsx
