# Supplementary material for: REGGAE: a novel approach for the identification of key transcriptional regulators
Source: Bioinformatics. 2018 May 7;34(20):3503–10. doi: 10.1093/bioinformatics/bty372 (PMC6184769; doi:10.1093/bioinformatics/bty372)
Supplement: Supplementary Data [file bty372_suppl_data.zip › Supplement_S4_Bioinformatics.xlsx]

## Sheet: CSA_250
Regulator	Rank	Targets	Score	P-value	Adjusted p-value
FOXO4	1	5	0.729111	1e-06	8.51761e-06
MYF6	2	3	0.685232	1e-06	8.51761e-06
RREB1	3	7	0.6739	1e-06	8.51761e-06
ZNF711	4	3	0.666025	1e-06	8.51761e-06
UBP1	5	13	0.64449	1e-06	8.51761e-06
SOX10	6	9	0.640977	1e-06	8.51761e-06
INSM1	7	8	0.640723	1e-06	8.51761e-06
DLX2	8	12	0.640509	1e-06	8.51761e-06
HEYL	9	3	0.621759	1e-06	8.51761e-06
GRHL1	10	13	0.617975	1e-06	8.51761e-06
ERCC3	11	10	0.614351	1e-06	8.51761e-06
ING4	12	3	0.605797	1e-06	8.51761e-06
ARNT2	13	14	0.604094	1e-06	8.51761e-06
SUMO1	14	31	0.60343	1e-06	8.51761e-06
FOXO3	15	21	0.596841	1e-06	8.51761e-06
JMJD6	16	29	0.590267	1e-06	8.51761e-06
ERF	17	22	0.588993	1e-06	8.51761e-06
GLIS3	18	11	0.58691	1e-06	8.51761e-06
BARX2	19	10	0.586881	1e-06	8.51761e-06
NKX2-3	20	3	0.582212	1e-06	8.51761e-06
MYCN	21	32	0.581633	1e-06	8.51761e-06
NKX2-8	22	3	0.576893	1e-06	8.51761e-06
HMGN1	23	22	0.576247	1e-06	8.51761e-06
PCGF2	24	22	0.576125	1e-06	8.51761e-06
HES2	25	49	0.575881	1e-06	8.51761e-06
HOXC8	26	12	0.575438	1e-06	8.51761e-06
CDC73	27	15	0.575374	1e-06	8.51761e-06
DACH1	28	18	0.575079	1e-06	8.51761e-06
GTF3C2	29	38	0.574177	1e-06	8.51761e-06
POLR3A	30	26	0.573522	1e-06	8.51761e-06
NCAPG2	31	49	0.573402	1e-06	8.51761e-06
CSNK2A2	32	40	0.572938	1e-06	8.51761e-06
RLF	33	3	0.572901	1e-06	8.51761e-06
BRD9	34	28	0.572574	1e-06	8.51761e-06
HAND2	35	15	0.572486	1e-06	8.51761e-06
ZBTB7B	36	28	0.57244	1e-06	8.51761e-06
ZNF12	37	20	0.572224	1e-06	8.51761e-06
ERCC6	38	8	0.572218	1e-06	8.51761e-06
FEV	39	41	0.572131	1e-06	8.51761e-06
ELF5	40	30	0.571735	1e-06	8.51761e-06
CAMTA2	41	24	0.570989	1e-06	8.51761e-06
NCAPG	42	51	0.57058	1e-06	8.51761e-06
TAF2	43	11	0.570346	1e-06	8.51761e-06
LMO3	44	39	0.570004	1e-06	8.51761e-06
ASH1L	45	12	0.569437	1e-06	8.51761e-06
APOBEC3B	46	90	0.568684	1e-06	8.51761e-06
RFX2	47	41	0.568667	1e-06	8.51761e-06
ZNF281	48	30	0.568661	1e-06	8.51761e-06
NR5A2	49	30	0.568022	1e-06	8.51761e-06
HOXA13	50	64	0.568001	1e-06	8.51761e-06
E2F2	51	74	0.567668	1e-06	8.51761e-06
EHF	52	88	0.566758	1e-06	8.51761e-06
RARG	53	107	0.565668	1e-06	8.51761e-06
SETD1A	54	39	0.565652	1e-06	8.51761e-06
SLC25A2	55	43	0.565358	1e-06	8.51761e-06
TOP2B	56	32	0.565227	1e-06	8.51761e-06
PPARD	57	50	0.564385	1e-06	8.51761e-06
IRX3	58	11	0.564292	1e-06	8.51761e-06
MAFB	59	39	0.564028	1e-06	8.51761e-06
ETV7	60	10	0.563812	1e-06	8.51761e-06
ID1	61	11	0.563635	1e-06	8.51761e-06
BANP	62	23	0.562592	1e-06	8.51761e-06
ESR2	63	152	0.562542	1e-06	8.51761e-06
ZNF217	64	160	0.562199	1e-06	8.51761e-06
NKX2-1	65	186	0.562164	1e-06	8.51761e-06
CBFA2T2	66	10	0.56163	1e-06	8.51761e-06
HOXA10	67	55	0.561357	1e-06	8.51761e-06
PRDM14	68	32	0.561097	1e-06	8.51761e-06
EZH1	69	9	0.560693	1e-06	8.51761e-06
PRKDC	70	37	0.560435	1e-06	8.51761e-06
SIX2	71	124	0.560182	1e-06	8.51761e-06
MEF2C	72	75	0.559713	1e-06	8.51761e-06
ID2	73	3	0.559357	1e-06	8.51761e-06
GRHL2	74	175	0.559222	1e-06	8.51761e-06
HOXA5	75	42	0.559052	1e-06	8.51761e-06
CDK6	76	45	0.558563	1e-06	8.51761e-06
NR1H2	77	103	0.558467	1e-06	8.51761e-06
NR1H3	78	173	0.558374	1e-06	8.51761e-06
DLX6	79	14	0.558	1e-06	8.51761e-06
ZNF250	80	67	0.557885	1e-06	8.51761e-06
ELF2	81	54	0.557795	1e-06	8.51761e-06
HOXB13	82	67	0.557695	1e-06	8.51761e-06
HOXD11	83	8	0.557674	1e-06	8.51761e-06
MBD1	84	63	0.557641	1e-06	8.51761e-06
FOXH1	85	67	0.55737	1e-06	8.51761e-06
RUNX2	86	53	0.557135	1e-06	8.51761e-06
CTBP2	87	128	0.557093	1e-06	8.51761e-06
ZBED4	88	47	0.556798	1e-06	8.51761e-06
SP4	89	115	0.556565	1e-06	8.51761e-06
SOX9	90	125	0.556509	1e-06	8.51761e-06
MZF1	91	61	0.556421	1e-06	8.51761e-06
LHX2	92	35	0.556322	1e-06	8.51761e-06
ZMYND8	93	173	0.555813	1e-06	8.51761e-06
LIN9	94	23	0.555724	1e-06	8.51761e-06
LMO2	95	82	0.555255	1e-06	8.51761e-06
PGR	96	199	0.555235	1e-06	8.51761e-06
LMNA	97	99	0.555052	1e-06	8.51761e-06
JARID2	98	127	0.554653	1e-06	8.51761e-06
MYBL2	99	141	0.554562	1e-06	8.51761e-06
HNF1B	100	39	0.554344	1e-06	8.51761e-06
DMC1	101	99	0.554337	1e-06	8.51761e-06
ZNF581	102	8	0.554202	1e-06	8.51761e-06
LDB1	103	49	0.554127	1e-06	8.51761e-06
PRAME	104	72	0.55372	1e-06	8.51761e-06
HOXA7	105	34	0.553337	1e-06	8.51761e-06
VDR	106	119	0.553273	1e-06	8.51761e-06
HOXB7	107	42	0.553131	1e-06	8.51761e-06
TCF4	108	159	0.552743	1e-06	8.51761e-06
SMAD4	109	178	0.552643	1e-06	8.51761e-06
ASCL2	110	70	0.552617	1e-06	8.51761e-06
BPTF	111	94	0.552485	1e-06	8.51761e-06
HES4	112	69	0.552178	1e-06	8.51761e-06
TCF21	113	64	0.552008	1e-06	8.51761e-06
HEXIM1	114	90	0.551859	1e-06	8.51761e-06
CDK8	115	156	0.5514	1e-06	8.51761e-06
PPARG	116	199	0.551304	1e-06	8.51761e-06
PRKCQ	117	25	0.551092	1e-06	8.51761e-06
NFIC	118	204	0.551046	1e-06	8.51761e-06
ASCL1	119	115	0.550993	1e-06	8.51761e-06
TOP1	120	92	0.550846	1e-06	8.51761e-06
NKX2-2	121	91	0.550834	1e-06	8.51761e-06
AFF1	122	19	0.550801	1e-06	8.51761e-06
PDX1	123	85	0.55065	1e-06	8.51761e-06
TP73	124	126	0.550637	1e-06	8.51761e-06
CCNT1	125	98	0.550626	1e-06	8.51761e-06
GZF1	126	3	0.550595	1e-06	8.51761e-06
NOTCH1	127	128	0.550593	1e-06	8.51761e-06
NFYA	128	176	0.550467	1e-06	8.51761e-06
SPDEF	129	200	0.550414	1e-06	8.51761e-06
HMBOX1	130	224	0.550295	1e-06	8.51761e-06
GATAD2A	131	223	0.550276	1e-06	8.51761e-06
TFEB	132	17	0.550259	1e-06	8.51761e-06
PBX1	133	186	0.550141	1e-06	8.51761e-06
DAXX	134	126	0.550113	1e-06	8.51761e-06
GARS	135	221	0.55006	1e-06	8.51761e-06
AHR	136	90	0.549985	1e-06	8.51761e-06
MEF2A	137	230	0.549939	1e-06	8.51761e-06
FOXP1	138	235	0.549935	1e-06	8.51761e-06
SMARCC2	139	98	0.549808	1e-06	8.51761e-06
ZNF552	140	121	0.549759	1e-06	8.51761e-06
OVOL2	141	35	0.549702	1e-06	8.51761e-06
LYL1	142	132	0.54968	1e-06	8.51761e-06
SOX13	143	228	0.549662	1e-06	8.51761e-06
ZNF138	144	222	0.549608	1e-06	8.51761e-06
PRDM11	145	45	0.549595	1e-06	8.51761e-06
FOXJ2	146	214	0.549594	1e-06	8.51761e-06
SSRP1	147	223	0.549489	1e-06	8.51761e-06
GLI3	148	77	0.549406	1e-06	8.51761e-06
U2AF2	149	231	0.549384	1e-06	8.51761e-06
ARNTL	150	226	0.54922	1e-06	8.51761e-06
MYOD1	151	166	0.549182	1e-06	8.51761e-06
THAP1	152	228	0.549141	1e-06	8.51761e-06
SOX2	153	224	0.549133	1e-06	8.51761e-06
PTTG1	154	227	0.549126	1e-06	8.51761e-06
ZNF687	155	227	0.549089	1e-06	8.51761e-06
HLF	156	223	0.549027	1e-06	8.51761e-06
GATAD2B	157	227	0.548966	1e-06	8.51761e-06
CREB3L1	158	228	0.548956	1e-06	8.51761e-06
WRNIP1	159	157	0.548904	1e-06	8.51761e-06
TP53BP1	160	231	0.548877	1e-06	8.51761e-06
MGAM	161	227	0.548852	1e-06	8.51761e-06
PTRF	162	227	0.54878	1e-06	8.51761e-06
TOE1	163	222	0.548774	1e-06	8.51761e-06
LEF1	164	229	0.548764	1e-06	8.51761e-06
EED	165	228	0.548658	1e-06	8.51761e-06
DNMT1	166	223	0.548652	1e-06	8.51761e-06
SMAD3	167	162	0.548631	1e-06	8.51761e-06
PYGO2	168	231	0.548605	1e-06	8.51761e-06
SAP130	169	225	0.54858	1e-06	8.51761e-06
HES1	170	228	0.548571	1e-06	8.51761e-06
BCL6	171	212	0.548571	1e-06	8.51761e-06
ZNF592	172	230	0.548569	1e-06	8.51761e-06
HDAC6	173	232	0.54853	1e-06	8.51761e-06
EGR1	174	234	0.54851	1e-06	8.51761e-06
IRF5	175	230	0.54849	1e-06	8.51761e-06
ZNF579	176	229	0.548466	1e-06	8.51761e-06
KLF13	177	227	0.548455	1e-06	8.51761e-06
MXD4	178	231	0.548409	1e-06	8.51761e-06
TFE3	179	231	0.548409	1e-06	8.51761e-06
SIX4	180	227	0.548388	1e-06	8.51761e-06
PRDM12	181	232	0.548381	1e-06	8.51761e-06
ZNF664	182	228	0.5483	1e-06	8.51761e-06
RCOR2	183	225	0.548296	1e-06	8.51761e-06
HOMEZ	184	227	0.548288	1e-06	8.51761e-06
LARP7	185	225	0.548284	1e-06	8.51761e-06
PRPF4	186	212	0.548263	1e-06	8.51761e-06
ZHX1	187	232	0.548237	1e-06	8.51761e-06
STAT2	188	232	0.548237	1e-06	8.51761e-06
ZBTB17	189	225	0.548236	1e-06	8.51761e-06
MTA1	190	229	0.548218	1e-06	8.51761e-06
HNF1A	191	230	0.548157	1e-06	8.51761e-06
ZNF747	192	227	0.548143	1e-06	8.51761e-06
ETV4	193	232	0.548126	1e-06	8.51761e-06
DMAP1	194	228	0.548029	1e-06	8.51761e-06
DEK	195	229	0.548017	1e-06	8.51761e-06
SLC30A9	196	227	0.548009	1e-06	8.51761e-06
ZNF654	197	227	0.548006	1e-06	8.51761e-06
ZBTB2	198	228	0.54797	1e-06	8.51761e-06
SNAI2	199	224	0.547959	1e-06	8.51761e-06
HIF1A	200	232	0.547872	1e-06	8.51761e-06
MIER2	201	231	0.547868	1e-06	8.51761e-06
WT1	202	227	0.547866	1e-06	8.51761e-06
SP7	203	226	0.547849	1e-06	8.51761e-06
NKRF	204	218	0.547842	1e-06	8.51761e-06
SRF	205	233	0.547839	1e-06	8.51761e-06
CBX2	206	233	0.547839	1e-06	8.51761e-06
CBX5	207	233	0.547839	1e-06	8.51761e-06
NFE2L2	208	233	0.547839	1e-06	8.51761e-06
SIX5	209	233	0.547839	1e-06	8.51761e-06
U2AF1	210	233	0.547839	1e-06	8.51761e-06
CEBPZ	211	233	0.547839	1e-06	8.51761e-06
RNASEH2A	212	233	0.547839	1e-06	8.51761e-06
ZMIZ1	213	233	0.547839	1e-06	8.51761e-06
WHSC1	214	230	0.547835	1e-06	8.51761e-06
SETDB1	215	231	0.547802	1e-06	8.51761e-06
PIAS1	216	137	0.547801	1e-06	8.51761e-06
ARID4B	217	229	0.547797	1e-06	8.51761e-06
ZNF239	218	230	0.547797	1e-06	8.51761e-06
NANOG	219	236	0.547781	1e-06	8.51761e-06
SOX5	220	230	0.547772	1e-06	8.51761e-06
GATAD1	221	232	0.547771	1e-06	8.51761e-06
GTF2E2	222	223	0.54776	1e-06	8.51761e-06
FOXA3	223	228	0.547752	1e-06	8.51761e-06
TEAD3	224	230	0.547731	1e-06	8.51761e-06
TEAD1	225	230	0.547729	1e-06	8.51761e-06
ZNF366	226	225	0.547721	1e-06	8.51761e-06
IKZF2	227	227	0.547701	1e-06	8.51761e-06
T	228	63	0.547687	1e-06	8.51761e-06
TFAP2C	229	225	0.547683	1e-06	8.51761e-06
SIRT6	230	207	0.547682	1e-06	8.51761e-06
JMJD1C	231	165	0.547678	1e-06	8.51761e-06
ZNF423	232	229	0.547663	1e-06	8.51761e-06
HBP1	233	229	0.547632	1e-06	8.51761e-06
CDX2	234	213	0.54763	1e-06	8.51761e-06
ZXDB	235	226	0.547605	1e-06	8.51761e-06
DEAF1	236	227	0.547596	1e-06	8.51761e-06
MIXL1	237	231	0.547594	1e-06	8.51761e-06
NFIL3	238	228	0.547552	1e-06	8.51761e-06
ZNF274	239	235	0.547512	1e-06	8.51761e-06
KLF11	240	233	0.547488	1e-06	8.51761e-06
TBX3	241	233	0.547488	1e-06	8.51761e-06
ZNF584	242	228	0.547481	1e-06	8.51761e-06
HHEX	243	230	0.547475	1e-06	8.51761e-06
ETV1	244	230	0.547472	1e-06	8.51761e-06
FOXM1	245	233	0.547466	1e-06	8.51761e-06
MITF	246	235	0.547464	1e-06	8.51761e-06
ATF4	247	230	0.547462	1e-06	8.51761e-06
HSF1	248	233	0.547451	1e-06	8.51761e-06
CHD2	249	232	0.547447	1e-06	8.51761e-06
GMEB2	250	232	0.547447	1e-06	8.51761e-06
ZFX	251	231	0.547441	1e-06	8.51761e-06
ZNF692	252	229	0.547436	1e-06	8.51761e-06
ZNF560	253	226	0.547392	1e-06	8.51761e-06
ZNF101	254	225	0.547357	1e-06	8.51761e-06
NFYB	255	173	0.547313	1e-06	8.51761e-06
ZNF148	256	229	0.547296	1e-06	8.51761e-06
HIC1	257	221	0.547273	1e-06	8.51761e-06
BCL11B	258	230	0.547271	1e-06	8.51761e-06
E2F4	259	238	0.547259	1e-06	8.51761e-06
NFYC	260	229	0.547249	1e-06	8.51761e-06
GTF2I	261	150	0.54724	1e-06	8.51761e-06
ZNF202	262	230	0.54723	1e-06	8.51761e-06
ZNF300	263	223	0.547209	1e-06	8.51761e-06
MCM3	264	197	0.547201	1e-06	8.51761e-06
ZNF530	265	232	0.5472	1e-06	8.51761e-06
RXRB	266	231	0.547191	1e-06	8.51761e-06
TGIF2	267	225	0.547189	1e-06	8.51761e-06
BARHL1	268	67	0.547186	1e-06	8.51761e-06
ZBTB1	269	232	0.547181	1e-06	8.51761e-06
ZFHX2	270	226	0.547164	1e-06	8.51761e-06
MAFG	271	228	0.547155	1e-06	8.51761e-06
ZNF121	272	228	0.547151	1e-06	8.51761e-06
ZNF670	273	232	0.54715	1e-06	8.51761e-06
AR	274	237	0.547137	1e-06	8.51761e-06
THAP11	275	231	0.547119	1e-06	8.51761e-06
IRF9	276	225	0.547101	1e-06	8.51761e-06
CSDE1	277	233	0.547094	1e-06	8.51761e-06
ZNF354C	278	233	0.547094	1e-06	8.51761e-06
ZSCAN23	279	229	0.547075	1e-06	8.51761e-06
FOXA2	280	237	0.547055	1e-06	8.51761e-06
ZNF83	281	227	0.547044	1e-06	8.51761e-06
ZNF766	282	229	0.54704	1e-06	8.51761e-06
ZNF157	283	226	0.547031	1e-06	8.51761e-06
MYNN	284	233	0.547027	1e-06	8.51761e-06
ZNF175	285	233	0.547027	1e-06	8.51761e-06
MYB	286	233	0.54701	1e-06	8.51761e-06
ZEB2	287	233	0.54701	1e-06	8.51761e-06
ZNF740	288	233	0.54701	1e-06	8.51761e-06
ADNP	289	214	0.547006	1e-06	8.51761e-06
HDAC8	290	233	0.546993	1e-06	8.51761e-06
ZNF197	291	229	0.546992	1e-06	8.51761e-06
TAF15	292	230	0.546985	1e-06	8.51761e-06
ZNF548	293	230	0.546974	1e-06	8.51761e-06
HLTF	294	228	0.546965	1e-06	8.51761e-06
FOSL2	295	233	0.546961	1e-06	8.51761e-06
MCM7	296	233	0.546957	1e-06	8.51761e-06
FOXP2	297	233	0.546939	1e-06	8.51761e-06
GATA6	298	214	0.546924	1e-06	8.51761e-06
TBX21	299	221	0.546897	1e-06	8.51761e-06
TFDP1	300	233	0.546891	1e-06	8.51761e-06
ZNF263	301	233	0.546891	1e-06	8.51761e-06
CBX1	302	233	0.546891	1e-06	8.51761e-06
BRCA1	303	233	0.546891	1e-06	8.51761e-06
SREBF2	304	233	0.546891	1e-06	8.51761e-06
ZNF580	305	233	0.546891	1e-06	8.51761e-06
FOSL1	306	233	0.546891	1e-06	8.51761e-06
ZNF644	307	233	0.546891	1e-06	8.51761e-06
ELF1	308	235	0.546891	1e-06	8.51761e-06
ATF3	309	235	0.546891	1e-06	8.51761e-06
STAT3	310	235	0.546876	1e-06	8.51761e-06
ZNF652	311	231	0.546871	1e-06	8.51761e-06
ZNF426	312	222	0.546865	1e-06	8.51761e-06
PRDM2	313	229	0.546849	1e-06	8.51761e-06
FUS	314	230	0.546833	1e-06	8.51761e-06
ZNF324	315	230	0.546829	1e-06	8.51761e-06
IRF2	316	230	0.546823	1e-06	8.51761e-06
E2F5	317	224	0.546818	1e-06	8.51761e-06
THRAP3	318	209	0.546816	1e-06	8.51761e-06
ZFP3	319	232	0.546809	1e-06	8.51761e-06
GLIS2	320	232	0.546798	1e-06	8.51761e-06
ZC3H8	321	226	0.546798	1e-06	8.51761e-06
SMARCA5	322	222	0.546791	1e-06	8.51761e-06
RFXANK	323	232	0.546788	1e-06	8.51761e-06
ZNF547	324	225	0.54678	1e-06	8.51761e-06
MCM5	325	228	0.546777	1e-06	8.51761e-06
SMAD5	326	232	0.546775	1e-06	8.51761e-06
BCL11A	327	231	0.546771	1e-06	8.51761e-06
YY2	328	230	0.546771	1e-06	8.51761e-06
RUNX3	329	178	0.546764	1e-06	8.51761e-06
DNMT3B	330	227	0.546757	1e-06	8.51761e-06
RBAK	331	229	0.54675	1e-06	8.51761e-06
ZGPAT	332	228	0.546742	1e-06	8.51761e-06
DDX20	333	231	0.546736	1e-06	8.51761e-06
ZNF18	334	230	0.546734	1e-06	8.51761e-06
ZNF23	335	229	0.546719	1e-06	8.51761e-06
MIER3	336	230	0.546699	1e-06	8.51761e-06
HNF4A	337	238	0.546695	1e-06	8.51761e-06
TCF3	338	206	0.546691	1e-06	8.51761e-06
ZNF169	339	230	0.546691	1e-06	8.51761e-06
RUNX1T1	340	142	0.546671	1e-06	8.51761e-06
REPIN1	341	230	0.546659	1e-06	8.51761e-06
TRIM28	342	236	0.546655	1e-06	8.51761e-06
POU5F1	343	236	0.546655	1e-06	8.51761e-06
NR3C1	344	236	0.546655	1e-06	8.51761e-06
TSHZ1	345	230	0.546654	1e-06	8.51761e-06
CNOT3	346	221	0.546644	1e-06	8.51761e-06
SAP30	347	233	0.546638	1e-06	8.51761e-06
NR2C2	348	233	0.546638	1e-06	8.51761e-06
KLF16	349	233	0.546626	1e-06	8.51761e-06
CHD4	350	234	0.546617	1e-06	8.51761e-06
ELK1	351	234	0.546617	1e-06	8.51761e-06
CHD1	352	234	0.546617	1e-06	8.51761e-06
USF1	353	234	0.546617	1e-06	8.51761e-06
USF2	354	234	0.546617	1e-06	8.51761e-06
MLLT1	355	234	0.546617	1e-06	8.51761e-06
L3MBTL2	356	234	0.546617	1e-06	8.51761e-06
MTA2	357	234	0.546617	1e-06	8.51761e-06
CHD7	358	234	0.546617	1e-06	8.51761e-06
SP2	359	234	0.546617	1e-06	8.51761e-06
TBP	360	234	0.546617	1e-06	8.51761e-06
ARID3A	361	234	0.546617	1e-06	8.51761e-06
TARDBP	362	234	0.546617	1e-06	8.51761e-06
ZNF266	363	234	0.546617	1e-06	8.51761e-06
NBN	364	234	0.546617	1e-06	8.51761e-06
ZNF207	365	234	0.546617	1e-06	8.51761e-06
CBX3	366	234	0.546617	1e-06	8.51761e-06
ZNF143	367	234	0.546617	1e-06	8.51761e-06
CBX8	368	234	0.546617	1e-06	8.51761e-06
MAX	369	234	0.546617	1e-06	8.51761e-06
MAZ	370	234	0.546617	1e-06	8.51761e-06
MNT	371	234	0.546617	1e-06	8.51761e-06
SMC3	372	234	0.546617	1e-06	8.51761e-06
KLF9	373	234	0.546617	1e-06	8.51761e-06
SUZ12	374	234	0.546617	1e-06	8.51761e-06
TRIM22	375	234	0.546617	1e-06	8.51761e-06
ZHX2	376	234	0.546617	1e-06	8.51761e-06
BCLAF1	377	234	0.546617	1e-06	8.51761e-06
SIN3B	378	234	0.546617	1e-06	8.51761e-06
SIN3A	379	234	0.546617	1e-06	8.51761e-06
HNRNPL	380	234	0.546617	1e-06	8.51761e-06
PBX3	381	234	0.546617	1e-06	8.51761e-06
CREM	382	234	0.546617	1e-06	8.51761e-06
ZKSCAN1	383	234	0.546617	1e-06	8.51761e-06
ZMYM3	384	234	0.546617	1e-06	8.51761e-06
REST	385	234	0.546617	1e-06	8.51761e-06
RERE	386	234	0.546617	1e-06	8.51761e-06
E2F1	387	234	0.546617	1e-06	8.51761e-06
E2F6	388	234	0.546617	1e-06	8.51761e-06
ZBTB40	389	234	0.546617	1e-06	8.51761e-06
RNF2	390	234	0.546617	1e-06	8.51761e-06
ZBTB33	391	234	0.546617	1e-06	8.51761e-06
ZBTB11	392	234	0.546617	1e-06	8.51761e-06
MXI1	393	234	0.546617	1e-06	8.51761e-06
ETV6	394	234	0.546617	1e-06	8.51761e-06
ZFP64	395	234	0.546617	1e-06	8.51761e-06
SREBF1	396	234	0.546617	1e-06	8.51761e-06
PCBP1	397	234	0.546617	1e-06	8.51761e-06
GTF2F1	398	234	0.546617	1e-06	8.51761e-06
HDGF	399	234	0.546617	1e-06	8.51761e-06
NONO	400	234	0.546617	1e-06	8.51761e-06
ZNF792	401	234	0.546617	1e-06	8.51761e-06
ESRRA	402	234	0.546617	1e-06	8.51761e-06
MAFF	403	234	0.546617	1e-06	8.51761e-06
TCF7	404	234	0.546617	1e-06	8.51761e-06
UBTF	405	234	0.546617	1e-06	8.51761e-06
CREB1	406	234	0.546617	1e-06	8.51761e-06
MBD2	407	234	0.546617	1e-06	8.51761e-06
FOXK2	408	234	0.546617	1e-06	8.51761e-06
RCOR1	409	234	0.546617	1e-06	8.51761e-06
TAF7	410	234	0.546617	1e-06	8.51761e-06
YBX1	411	234	0.546617	1e-06	8.51761e-06
NRF1	412	234	0.546617	1e-06	8.51761e-06
ZNF704	413	234	0.546617	1e-06	8.51761e-06
CTBP1	414	234	0.546617	1e-06	8.51761e-06
ZNF493	415	234	0.546617	1e-06	8.51761e-06
GABPA	416	234	0.546617	1e-06	8.51761e-06
BACH1	417	234	0.546617	1e-06	8.51761e-06
RBBP5	418	234	0.546617	1e-06	8.51761e-06
HCFC1	419	234	0.546617	1e-06	8.51761e-06
DIDO1	420	229	0.546613	1e-06	8.51761e-06
TFAP2A	421	230	0.546601	1e-06	8.51761e-06
AEBP2	422	233	0.546598	1e-06	8.51761e-06
ETS2	423	230	0.546572	1e-06	8.51761e-06
ZNF511	424	233	0.54657	1e-06	8.51761e-06
TEAD2	425	229	0.54656	1e-06	8.51761e-06
ZNF558	426	221	0.546558	1e-06	8.51761e-06
ZNF133	427	230	0.546546	1e-06	8.51761e-06
ID3	428	227	0.546541	1e-06	8.51761e-06
ZNF610	429	229	0.546538	1e-06	8.51761e-06
BCL3	430	233	0.546528	1e-06	8.51761e-06
THRB	431	233	0.546528	1e-06	8.51761e-06
ZBTB26	432	233	0.546528	1e-06	8.51761e-06
MLX	433	230	0.54652	1e-06	8.51761e-06
HMGN3	434	195	0.546505	1e-06	8.51761e-06
ZNF407	435	231	0.546496	1e-06	8.51761e-06
RB1	436	232	0.546484	1e-06	8.51761e-06
PLRG1	437	216	0.546484	1e-06	8.51761e-06
ZNF791	438	229	0.54648	1e-06	8.51761e-06
ZSCAN16	439	232	0.546479	1e-06	8.51761e-06
GATA4	440	235	0.546475	1e-06	8.51761e-06
CEBPD	441	232	0.546468	1e-06	8.51761e-06
ZNF335	442	225	0.546458	1e-06	8.51761e-06
TRIM24	443	233	0.546442	1e-06	8.51761e-06
DRAP1	444	229	0.546437	1e-06	8.51761e-06
ELF4	445	233	0.546437	1e-06	8.51761e-06
ZNF639	446	232	0.54643	1e-06	8.51761e-06
TBL1XR1	447	231	0.546426	1e-06	8.51761e-06
ZNF391	448	231	0.546426	1e-06	8.51761e-06
ZSCAN4	449	231	0.54642	1e-06	8.51761e-06
ZNF589	450	229	0.546401	1e-06	8.51761e-06
ZNF3	451	228	0.546401	1e-06	8.51761e-06
CTCFL	452	232	0.546394	1e-06	8.51761e-06
ERG	453	234	0.54637	1e-06	8.51761e-06
CBFB	454	233	0.546369	1e-06	8.51761e-06
CEBPG	455	233	0.546369	1e-06	8.51761e-06
EGR2	456	232	0.546364	1e-06	8.51761e-06
PATZ1	457	230	0.546348	1e-06	8.51761e-06
ZNF600	458	223	0.546343	1e-06	8.51761e-06
GLI4	459	229	0.546338	1e-06	8.51761e-06
RUNX1	460	239	0.546335	1e-06	8.51761e-06
ZNF433	461	229	0.546325	1e-06	8.51761e-06
ZIC2	462	230	0.546319	1e-06	8.51761e-06
ZNF776	463	229	0.546317	1e-06	8.51761e-06
ZNF585B	464	230	0.546289	1e-06	8.51761e-06
PRDM1	465	227	0.546279	1e-06	8.51761e-06
ZNF658	466	232	0.546267	1e-06	8.51761e-06
KLF8	467	231	0.546257	1e-06	8.51761e-06
YY1	468	235	0.546254	1e-06	8.51761e-06
ETS1	469	235	0.546254	1e-06	8.51761e-06
PHF8	470	235	0.546254	1e-06	8.51761e-06
IRF3	471	233	0.546249	1e-06	8.51761e-06
KLF1	472	233	0.546245	1e-06	8.51761e-06
ZNF211	473	233	0.546245	1e-06	8.51761e-06
ZNF146	474	233	0.546245	1e-06	8.51761e-06
SALL1	475	233	0.546245	1e-06	8.51761e-06
ZBTB10	476	233	0.546245	1e-06	8.51761e-06
ZNF488	477	233	0.546245	1e-06	8.51761e-06
ZNF524	478	233	0.546245	1e-06	8.51761e-06
ZNF24	479	233	0.546245	1e-06	8.51761e-06
ZNF707	480	231	0.546236	1e-06	8.51761e-06
ZNF514	481	230	0.546214	1e-06	8.51761e-06
ZNF223	482	233	0.54621	1e-06	8.51761e-06
ZNF16	483	233	0.546207	1e-06	8.51761e-06
ZSCAN18	484	230	0.546204	1e-06	8.51761e-06
ZSCAN29	485	226	0.546195	1e-06	8.51761e-06
RELB	486	217	0.546193	1e-06	8.51761e-06
PRDM4	487	227	0.546193	1e-06	8.51761e-06
PTBP1	488	233	0.546189	1e-06	8.51761e-06
SCRT2	489	225	0.546183	1e-06	8.51761e-06
SMARCE1	490	223	0.546169	1e-06	8.51761e-06
OSR2	491	229	0.546167	1e-06	8.51761e-06
MYC	492	236	0.546166	1e-06	8.51761e-06
MIER1	493	223	0.546163	1e-06	8.51761e-06
NR2C1	494	234	0.546163	1e-06	8.51761e-06
FOXK1	495	90	0.54616	1e-06	8.51761e-06
RFX5	496	232	0.546143	1e-06	8.51761e-06
NEUROG3	497	16	0.546143	1e-06	8.51761e-06
HMG20A	498	229	0.546113	1e-06	8.51761e-06
ZNF623	499	231	0.54611	1e-06	8.51761e-06
KLF7	500	231	0.546103	1e-06	8.51761e-06
ZEB1	501	228	0.546096	1e-06	8.51761e-06
ZNF19	502	232	0.546094	1e-06	8.51761e-06
ELF3	503	233	0.546093	1e-06	8.51761e-06
TFAP4	504	234	0.546092	1e-06	8.51761e-06
INSM2	505	232	0.546091	1e-06	8.51761e-06
FOXA1	506	238	0.546084	1e-06	8.51761e-06
ZBTB48	507	232	0.546082	1e-06	8.51761e-06
CDC5L	508	227	0.546068	1e-06	8.51761e-06
TRIM25	509	228	0.546053	1e-06	8.51761e-06
ZNF701	510	230	0.54604	1e-06	8.51761e-06
PRDM10	511	228	0.546033	1e-06	8.51761e-06
PHB2	512	229	0.546023	1e-06	8.51761e-06
MIA3	513	234	0.54602	1e-06	8.51761e-06
SCML2	514	28	0.546016	1e-06	8.51761e-06
SPI1	515	236	0.546015	1e-06	8.51761e-06
GATA1	516	236	0.546015	1e-06	8.51761e-06
GATA2	517	236	0.546015	1e-06	8.51761e-06
ZNF292	518	231	0.545998	1e-06	8.51761e-06
FEZF1	519	231	0.545996	1e-06	8.51761e-06
GLIS1	520	230	0.545995	1e-06	8.51761e-06
NCOA1	521	232	0.54598	1e-06	8.51761e-06
CREB3	522	228	0.545968	1e-06	8.51761e-06
SP5	523	230	0.545956	1e-06	8.51761e-06
NFXL1	524	228	0.545951	1e-06	8.51761e-06
EOMES	525	174	0.545927	1e-06	8.51761e-06
ZNF645	526	231	0.545911	1e-06	8.51761e-06
BCOR	527	229	0.545903	1e-06	8.51761e-06
GFI1B	528	230	0.545882	1e-06	8.51761e-06
NKX2-5	529	23	0.54588	1e-06	8.51761e-06
ZNF416	530	228	0.545869	1e-06	8.51761e-06
ZNF318	531	231	0.545856	1e-06	8.51761e-06
ZBTB20	532	231	0.545847	1e-06	8.51761e-06
KLF4	533	231	0.545847	1e-06	8.51761e-06
JUN	534	235	0.545846	1e-06	8.51761e-06
TP63	535	202	0.545838	1e-06	8.51761e-06
ZNF155	536	232	0.545832	1e-06	8.51761e-06
KLF17	537	232	0.545832	1e-06	8.51761e-06
POU2F2	538	231	0.545826	1e-06	8.51761e-06
GC	539	61	0.545823	1e-06	8.51761e-06
ARID1B	540	217	0.545818	1e-06	8.51761e-06
RELA	541	233	0.545782	1e-06	8.51761e-06
SUMO2	542	227	0.545763	1e-06	8.51761e-06
MTA3	543	235	0.545762	1e-06	8.51761e-06
TEAD4	544	235	0.545762	1e-06	8.51761e-06
ESR1	545	235	0.545762	1e-06	8.51761e-06
RXRA	546	235	0.545762	1e-06	8.51761e-06
DAND5	547	235	0.545762	1e-06	8.51761e-06
RING1	548	235	0.545762	1e-06	8.51761e-06
PAX5	549	235	0.545762	1e-06	8.51761e-06
BRD4	550	235	0.545762	1e-06	8.51761e-06
RFX1	551	235	0.545762	1e-06	8.51761e-06
TCF7L2	552	235	0.545762	1e-06	8.51761e-06
EZH2	553	235	0.545762	1e-06	8.51761e-06
TCF12	554	235	0.545762	1e-06	8.51761e-06
CTCF	555	235	0.545762	1e-06	8.51761e-06
STAT1	556	235	0.545762	1e-06	8.51761e-06
POLR2A	557	235	0.545762	1e-06	8.51761e-06
DPF2	558	235	0.545762	1e-06	8.51761e-06
ZBTB7A	559	235	0.545762	1e-06	8.51761e-06
HNF4G	560	235	0.545762	1e-06	8.51761e-06
SFPQ	561	235	0.545762	1e-06	8.51761e-06
NCOR1	562	235	0.545762	1e-06	8.51761e-06
PKNOX1	563	235	0.545762	1e-06	8.51761e-06
NFRKB	564	235	0.545762	1e-06	8.51761e-06
BMI1	565	235	0.545762	1e-06	8.51761e-06
NR4A1	566	235	0.545762	1e-06	8.51761e-06
EBF1	567	235	0.545762	1e-06	8.51761e-06
GDNF	568	235	0.545762	1e-06	8.51761e-06
NR2F2	569	235	0.545762	1e-06	8.51761e-06
NR2F6	570	235	0.545762	1e-06	8.51761e-06
MAFK	571	235	0.545762	1e-06	8.51761e-06
CEBPB	572	235	0.545762	1e-06	8.51761e-06
TAL1	573	235	0.545762	1e-06	8.51761e-06
IRF1	574	235	0.545762	1e-06	8.51761e-06
TAF1	575	235	0.545762	1e-06	8.51761e-06
ZNF341	576	235	0.545762	1e-06	8.51761e-06
HDAC1	577	235	0.545762	1e-06	8.51761e-06
EP300	578	235	0.545762	1e-06	8.51761e-06
SMARCA4	579	235	0.545762	1e-06	8.51761e-06
HDAC2	580	235	0.545762	1e-06	8.51761e-06
ZNF384	581	235	0.545762	1e-06	8.51761e-06
RAD21	582	235	0.545762	1e-06	8.51761e-06
IKZF1	583	235	0.545762	1e-06	8.51761e-06
RAD51	584	235	0.545762	1e-06	8.51761e-06
FOS	585	235	0.545762	1e-06	8.51761e-06
ZFP41	586	231	0.545724	1e-06	8.51761e-06
NFE2L1	587	225	0.54571	1e-06	8.51761e-06
ZNF750	588	118	0.545707	1e-06	8.51761e-06
RARA	589	234	0.545706	1e-06	8.51761e-06
SCRT1	590	228	0.545699	1e-06	8.51761e-06
BACH2	591	43	0.545671	1e-06	8.51761e-06
ZNF404	592	230	0.545669	1e-06	8.51761e-06
EHMT2	593	229	0.545648	1e-06	8.51761e-06
SMC1A	594	215	0.545643	1e-06	8.51761e-06
BARX1	595	58	0.545632	1e-06	8.51761e-06
DPEP3	596	220	0.545557	1e-06	8.51761e-06
MEF2B	597	79	0.545555	1e-06	8.51761e-06
ZNF140	598	233	0.545522	1e-06	8.51761e-06
FOXG1	599	64	0.545475	1e-06	8.51761e-06
TSC22D4	600	227	0.545441	1e-06	8.51761e-06
SALL4	601	38	0.54544	1e-06	8.51761e-06
ATF5	602	47	0.545431	1e-06	8.51761e-06
ZNF302	603	232	0.545414	1e-06	8.51761e-06
GATA3	604	236	0.545406	1e-06	8.51761e-06
SMAD2	605	236	0.545406	1e-06	8.51761e-06
NFE2	606	234	0.54539	1e-06	8.51761e-06
GTF2A2	607	224	0.545384	1e-06	8.51761e-06
IRF4	608	234	0.545355	1e-06	8.51761e-06
HAND1	609	68	0.545272	1e-06	8.51761e-06
ASH2L	610	234	0.545258	1e-06	8.51761e-06
ZNF26	611	226	0.545241	1e-06	8.51761e-06
GLI2	612	143	0.545175	1e-06	8.51761e-06
MBD4	613	227	0.545133	1e-06	8.51761e-06
KLF5	614	209	0.545132	1e-06	8.51761e-06
ILK	615	224	0.545069	1e-06	8.51761e-06
ZFP37	616	219	0.545054	1e-06	8.51761e-06
WWTR1	617	28	0.545051	1e-06	8.51761e-06
JUND	618	236	0.545018	1e-06	8.51761e-06
ZNF501	619	222	0.545007	1e-06	8.51761e-06
RAG2	620	182	0.545006	1e-06	8.51761e-06
ZNF2	621	230	0.544993	1e-06	8.51761e-06
ZNF512	622	215	0.544982	1e-06	8.51761e-06
ZNF76	623	232	0.544939	1e-06	8.51761e-06
CLOCK	624	70	0.54491	1e-06	8.51761e-06
NCOR2	625	45	0.544844	1e-06	8.51761e-06
ZNF697	626	213	0.544795	1e-06	8.51761e-06
MEF2D	627	229	0.544779	1e-06	8.51761e-06
CEBPA	628	232	0.544668	1e-06	8.51761e-06
ZFP42	629	124	0.544581	1e-06	8.51761e-06
FLI1	630	209	0.544509	1e-06	8.51761e-06
STAT5B	631	65	0.544388	1e-06	8.51761e-06
STAT5A	632	162	0.544379	1e-06	8.51761e-06
ZNF680	633	221	0.544125	1e-06	8.51761e-06
RBL2	634	48	0.544095	1e-06	8.51761e-06
SUPT5H	635	207	0.544087	1e-06	8.51761e-06
KLF3	636	12	0.544004	1e-06	8.51761e-06
ZNF354B	637	218	0.543877	1e-06	8.51761e-06
OTX2	638	209	0.543876	1e-06	8.51761e-06
ETV5	639	104	0.543644	1e-06	8.51761e-06
GMEB1	640	68	0.543611	1e-06	8.51761e-06
ZZZ3	641	215	0.543524	1e-06	8.51761e-06
CREBBP	642	222	0.543396	1e-06	8.51761e-06
BRD3	643	169	0.543383	1e-06	8.51761e-06
CCNT2	644	190	0.543305	1e-06	8.51761e-06
PML	645	188	0.543219	1e-06	8.51761e-06
SMARCC1	646	133	0.54315	1e-06	8.51761e-06
TERF1	647	56	0.543084	1e-06	8.51761e-06
E2F7	648	148	0.54307	1e-06	8.51761e-06
ZNF507	649	211	0.542886	1e-06	8.51761e-06
ZNF781	650	219	0.54287	1e-06	8.51761e-06
SOX17	651	34	0.542851	1e-06	8.51761e-06
FOXD2	652	67	0.54282	1e-06	8.51761e-06
NIPBL	653	188	0.542742	1e-06	8.51761e-06
NFKB1	654	142	0.542615	1e-06	8.51761e-06
HDAC3	655	60	0.542591	1e-06	8.51761e-06
DNMT3A	656	9	0.541917	1e-06	8.51761e-06
CDK7	657	167	0.541761	1e-06	8.51761e-06
FOXO1	658	78	0.541729	1e-06	8.51761e-06
TLX1	659	49	0.541624	1e-06	8.51761e-06
HOXA6	660	158	0.541497	1e-06	8.51761e-06
CCND2	661	90	0.541463	1e-06	8.51761e-06
COPS2	662	186	0.541328	1e-06	8.51761e-06
ING3	663	181	0.541006	1e-06	8.51761e-06
CHD8	664	212	0.54081	1e-06	8.51761e-06
E2F3	665	160	0.540798	1e-06	8.51761e-06
ZNF555	666	191	0.540729	1e-06	8.51761e-06
RBPJ	667	141	0.540592	1e-06	8.51761e-06
HOXA1	668	87	0.540556	1e-06	8.51761e-06
ZNF92	669	60	0.540425	1e-06	8.51761e-06
NFAT5	670	101	0.540027	1e-06	8.51761e-06
BATF	671	103	0.539781	1e-06	8.51761e-06
YAP1	672	150	0.539575	1e-06	8.51761e-06
SMARCB1	673	162	0.539531	1e-06	8.51761e-06
HOXA4	674	158	0.539362	1e-06	8.51761e-06
KCNH8	675	85	0.539284	1e-06	8.51761e-06
INTS3	676	121	0.539238	1e-06	8.51761e-06
PROX1	677	63	0.539215	1e-06	8.51761e-06
HOXC11	678	9	0.539094	1e-06	8.51761e-06
HOXC9	679	107	0.538979	1e-06	8.51761e-06
AMH	680	8	0.53891	1e-06	8.51761e-06
ZNF34	681	211	0.538871	1e-06	8.51761e-06
AFF4	682	157	0.538589	1e-06	8.51761e-06
CXXC1	683	166	0.538431	1e-06	8.51761e-06
TAF3	684	134	0.538169	1e-06	8.51761e-06
CTNNB1	685	73	0.537644	1e-06	8.51761e-06
HEY1	686	151	0.537455	1e-06	8.51761e-06
DLX1	687	113	0.53737	1e-06	8.51761e-06
BRD2	688	109	0.537305	1e-06	8.51761e-06
PITX3	689	90	0.537136	1e-06	8.51761e-06
VEZF1	690	87	0.537074	1e-06	8.51761e-06
ELK4	691	96	0.537004	1e-06	8.51761e-06
E2F8	692	70	0.536882	1e-06	8.51761e-06
HIRA	693	30	0.536834	1e-06	8.51761e-06
NR5A1	694	77	0.536752	1e-06	8.51761e-06
ASXL1	695	172	0.536467	1e-06	8.51761e-06
SOX4	696	59	0.536239	1e-06	8.51761e-06
BRPF3	697	163	0.535975	1e-06	8.51761e-06
CDK9	698	182	0.535767	1e-06	8.51761e-06
NPAT	699	100	0.535527	1e-06	8.51761e-06
PADI4	700	21	0.535286	1e-06	8.51761e-06
LEO1	701	117	0.535259	1e-06	8.51761e-06
SPIB	702	82	0.534667	1e-06	8.51761e-06
GBX2	703	3	0.534625	1e-06	8.51761e-06
NFKB2	704	85	0.534306	1e-06	8.51761e-06
MYH11	705	168	0.534244	1e-06	8.51761e-06
PPARGC1A	706	11	0.533576	1e-06	8.51761e-06
HOXC6	707	74	0.533385	1e-06	8.51761e-06
NEUROD1	708	47	0.533244	1e-06	8.51761e-06
GTF2B	709	140	0.532896	1e-06	8.51761e-06
BRD1	710	120	0.532827	1e-06	8.51761e-06
POLR2H	711	174	0.532722	1e-06	8.51761e-06
NFATC1	712	146	0.532518	1e-06	8.51761e-06
CREB3L4	713	18	0.532469	1e-06	8.51761e-06
PAX6	714	44	0.532467	1e-06	8.51761e-06
ING5	715	142	0.532218	1e-06	8.51761e-06
POU3F2	716	24	0.531122	1e-06	8.51761e-06
STAT4	717	60	0.530828	1e-06	8.51761e-06
SIX1	718	16	0.530184	1e-06	8.51761e-06
LMNB1	719	124	0.530147	1e-06	8.51761e-06
MED12	720	76	0.529926	1e-06	8.51761e-06
MECP2	721	80	0.529799	1e-06	8.51761e-06
TRRAP	722	21	0.529049	1e-06	8.51761e-06
ZFHX3	723	25	0.528619	1e-06	8.51761e-06
MED26	724	73	0.528054	1e-06	8.51761e-06
LIN54	725	16	0.527985	1e-06	8.51761e-06
TFAM	726	12	0.52785	1e-06	8.51761e-06
ZNF8	727	24	0.527789	1e-06	8.51761e-06
EPAS1	728	9	0.527039	1e-06	8.51761e-06
ELL2	729	75	0.526551	1e-06	8.51761e-06
MXD1	730	57	0.526011	1e-06	8.51761e-06
PSIP1	731	116	0.52457	1e-06	8.51761e-06
KLF6	732	71	0.523951	1e-06	8.51761e-06
PHF2	733	63	0.523369	1e-06	8.51761e-06
SH2D3C	734	17	0.52304	1e-06	8.51761e-06
HSF4	735	3	0.521102	1e-06	8.51761e-06
ZNF84	736	19	0.517904	1e-06	8.51761e-06
STAT6	737	11	0.517593	1e-06	8.51761e-06
HIVEP1	738	41	0.516608	1e-06	8.51761e-06
XRN2	739	22	0.516169	1e-06	8.51761e-06
RBL1	740	87	0.514735	1e-06	8.51761e-06
MYBL1	741	9	0.51421	1e-06	8.51761e-06
NFATC4	742	3	0.513796	1e-06	8.51761e-06
FOXP3	743	23	0.511677	1e-06	8.51761e-06
SOX11	744	14	0.511482	1e-06	8.51761e-06
HSF2	745	9	0.509187	1e-06	8.51761e-06
SATB1	746	14	0.507354	1e-06	8.51761e-06
HOXA2	747	19	0.506884	1e-06	8.51761e-06
TFDP2	748	12	0.506041	1e-06	8.51761e-06
LHX4	749	3	0.505024	1e-06	8.51761e-06
WIZ	750	20	0.504731	1e-06	8.51761e-06
TCFL5	751	3	0.503236	1e-06	8.51761e-06
NR1D1	752	16	0.499066	1e-06	8.51761e-06
FOXE1	753	17	0.492888	1e-06	8.51761e-06
LMX1B	754	3	0.487099	1e-06	8.51761e-06
RORA	755	14	0.486446	1e-06	8.51761e-06
MXD3	756	15	0.485546	1e-06	8.51761e-06
ZFP36L1	757	3	0.484464	1e-06	8.51761e-06
HDAC4	758	8	0.479211	1e-06	8.51761e-06
ZBTB16	759	14	0.470944	1e-06	8.51761e-06
LMTK3	760	8	0.466418	1e-06	8.51761e-06
DCP1A	761	8	0.463969	1e-06	8.51761e-06
CASZ1	762	11	0.46014	1e-06	8.51761e-06
IRX2	763	3	0.460051	1e-06	8.51761e-06
GPS2	764	3	0.443909	1e-06	8.51761e-06
IRX5	765	3	0.437995	1e-06	8.51761e-06
KLF15	766	3	0.422414	1e-06	8.51761e-06
PITX1	767	3	0.420385	1e-06	8.51761e-06
ZBTB24	768	3	0.41779	1e-06	8.51761e-06
ARID1A	769	3	0.391414	1e-06	8.51761e-06
ATRX	770	1	1	1	1
AXIN1	771	1	1	1	1
MAP2K2	772	1	1	1	1
NR0B1	773	1	1	1	1
CREBL2	774	1	1	1	1
XRCC6	775	1	1	1	1
GH1	776	1	1	1	1
MEOX2	777	1	1	1	1
ATF7	778	1	1	1	1
KLF10	779	1	1	1	1
XRCC5	780	1	1	1	1
MAP3K1	781	1	1	1	1
CREB3L2	782	1	1	1	1
DMRT2	783	1	1	1	1
DUSP6	784	1	1	1	1
ZBTB39	785	1	1	1	1
DUSP4	786	1	1	1	1
LHX5	787	1	1	1	1
NR0B2	788	1	1	1	1
ACVR2B	789	1	1	1	1
TOX4	790	1	1	1	1
SOCS3	791	1	1	1	1
CISH	792	1	1	1	1
USP7	793	1	1	1	1
MLLT3	794	1	1	1	1
SNAPC1	795	1	1	1	1
SNAPC2	796	1	1	1	1
ERBB2	797	1	1	1	1
DND1	798	1	1	1	1
FOSB	799	1	1	1	1
UTF1	800	1	1	1	1
SRPK1	801	1	1	1	1
MSX1	802	1	1	1	1
RPA2	803	1	1	1	1
TFCP2	804	1	1	1	1
SNAI1	805	1	1	1	1
PPARA	806	1	1	1	1
PRL	807	1	1	1	1
NFATC2	808	1	1	1	1
NKX6-1	809	1	1	1	1
CHD3	810	1	1	1	1
CBX7	811	1	1	1	1
LTF	812	1	1	1	1
FOXC1	813	1	1	1	1
OTX1	814	1	1	1	1
FOXD1	815	1	1	1	1
BBX	816	1	1	1	1
RBMS1	817	1	1	1	1
LRIG1	818	1	1	1	1
THAP4	819	1	1	1	1
PTEN	820	1	1	1	1
TDRD3	821	1	1	1	1
LCORL	822	1	1	1	1
HOXD1	823	1	1	1	1
CBX6	824	1	1	1	1
HOXB5	825	1	1	1	1
DPPA3	826	1	1	1	1
HOXB8	827	1	1	1	1
DYRK1A	828	1	1	1	1
NR1I2	829	2	0.820135	1	1
ZNF236	830	2	0.79006	1	1
DDX5	831	2	0.727001	1	1
MEIS2	832	6	0.698287	1	1
EGFR	833	2	0.697288	1	1
HECTD1	834	2	0.69685	1	1
DMRT1	835	2	0.688722	1	1
HOXB2	836	2	0.687749	1	1
MAPK1	837	2	0.67313	1	1
ONECUT1	838	2	0.670338	1	1
ARRB1	839	5	0.667417	1	1
GLI1	840	4	0.659208	1	1
MAML3	841	4	0.645455	1	1
SLC25A37	842	4	0.634049	1	1
SETX	843	6	0.634016	1	1
FOXF2	844	4	0.63003	1	1
ZC3H11A	845	4	0.628052	1	1
TERF2	846	5	0.624495	1	1
ZFP36L2	847	5	0.614629	1	1
MAP2K1	848	2	0.612127	1	1
FOXI1	849	6	0.602648	1	1
DR1	850	5	0.599853	1	1
NHLH1	851	7	0.593923	1	1
ZMYND11	852	2	0.589484	1	1
HOXB6	853	5	0.583455	1	1
PLAG1	854	5	0.581383	1	1
POU2F1	855	7	0.576831	1	1
ALKBH3	856	4	0.576491	1	1
NKX3-1	857	4	0.576158	1	1
MEIS3	858	4	0.573622	1	1
ZBTB44	859	6	0.564505	1	1
MSX2	860	5	0.564028	1	1
HES7	861	2	0.563332	1	1
CEBPE	862	4	0.543647	1	1
SOX3	863	13	0.543531	1	1
CIITA	864	6	0.541031	1	1
BRD7	865	6	0.538081	1	1
ALX4	866	7	0.534741	1	1
NR1H4	867	6	0.534736	1	1
CBX4	868	4	0.533523	1	1
MEIS1	869	7	0.528142	1	1
PTPN18	870	4	0.520402	1	1
ZNF486	871	5	0.518717	1	1
SNAPC4	872	2	0.514417	1	1
JDP2	873	7	0.501378	1	1
LHX3	874	2	0.499987	1	1
NFATC3	875	4	0.498297	1	1
SON	876	7	0.492424	1	1
TCF7L1	877	7	0.487461	1	1
ATF6	878	4	0.480958	1	1
MBD3L2	879	4	0.479839	1	1
IRF8	880	2	0.47579	1	1
ISL1	881	2	0.4724	1	1
HOXC13	882	7	0.463104	1	1
MAF	883	6	0.459011	1	1
CAMTA1	884	6	0.43882	1	1
ZFHX4	885	2	0.429396	1	1
POLR3G	886	2	0.429396	1	1
CD74	887	4	0.414486	1	1
POU2AF1	888	4	0.395604	1	1
HOXD4	889	2	0.241131	1	1

## Sheet: CSA_500
Regulator	Rank	Targets	Score	P-value	Adjusted p-value
FOXO4	1	7	0.66177	1e-06	8.45988e-06
HOXB2	2	3	0.658443	1e-06	8.45988e-06
GLI1	3	5	0.65746	1e-06	8.45988e-06
NFIB	4	3	0.656135	1e-06	8.45988e-06
DLX2	5	18	0.593378	1e-06	8.45988e-06
ING4	6	5	0.578361	1e-06	8.45988e-06
UBP1	7	22	0.573621	1e-06	8.45988e-06
DDX5	8	3	0.569909	1e-06	8.45988e-06
SOX10	9	14	0.562035	1e-06	8.45988e-06
IKZF5	10	3	0.556932	1e-06	8.45988e-06
TERF2	11	9	0.550156	1e-06	8.45988e-06
GZF1	12	5	0.540572	1e-06	8.45988e-06
MAML3	13	7	0.538883	1e-06	8.45988e-06
SLC25A37	14	8	0.52512	1e-06	8.45988e-06
NKX6-1	15	3	0.523772	1e-06	8.45988e-06
FOXO3	16	44	0.520138	1e-06	8.45988e-06
NCAPG2	17	75	0.519738	1e-06	8.45988e-06
LMX1B	18	5	0.519023	1e-06	8.45988e-06
CSNK2A2	19	86	0.516867	1e-06	8.45988e-06
TOP2B	20	54	0.516217	1e-06	8.45988e-06
ASH1L	21	15	0.51582	1e-06	8.45988e-06
FEV	22	77	0.51361	1e-06	8.45988e-06
HMGN1	23	42	0.513574	1e-06	8.45988e-06
BARX2	24	21	0.513518	1e-06	8.45988e-06
NR1I2	25	5	0.512278	1e-06	8.45988e-06
GLIS3	26	23	0.511965	1e-06	8.45988e-06
HIRA	27	56	0.511453	1e-06	8.45988e-06
CAMTA2	28	44	0.509919	1e-06	8.45988e-06
MSX2	29	9	0.509695	1e-06	8.45988e-06
KLF3	30	23	0.507945	1e-06	8.45988e-06
NCAPG	31	84	0.506722	1e-06	8.45988e-06
ZNF552	32	227	0.505514	1e-06	8.45988e-06
SUMO1	33	68	0.505494	1e-06	8.45988e-06
GRHL1	34	29	0.505425	1e-06	8.45988e-06
DMC1	35	170	0.504244	1e-06	8.45988e-06
APOBEC3B	36	145	0.50414	1e-06	8.45988e-06
ASCL1	37	205	0.503149	1e-06	8.45988e-06
ZBTB24	38	8	0.501966	1e-06	8.45988e-06
CREBL2	39	5	0.501244	1e-06	8.45988e-06
RARG	40	207	0.500343	1e-06	8.45988e-06
TCF7L1	41	12	0.500127	1e-06	8.45988e-06
MEIS1	42	10	0.499101	1e-06	8.45988e-06
PITX1	43	8	0.497423	1e-06	8.45988e-06
ELF5	44	54	0.497182	1e-06	8.45988e-06
EHF	45	171	0.497131	1e-06	8.45988e-06
ARNT2	46	27	0.49713	1e-06	8.45988e-06
PCGF2	47	46	0.496857	1e-06	8.45988e-06
ESR2	48	276	0.496495	1e-06	8.45988e-06
AHR	49	163	0.496015	1e-06	8.45988e-06
CREB3L4	50	29	0.495848	1e-06	8.45988e-06
DR1	51	11	0.494214	1e-06	8.45988e-06
RLF	52	5	0.493469	1e-06	8.45988e-06
HNF1B	53	70	0.493331	1e-06	8.45988e-06
LMO3	54	81	0.492935	1e-06	8.45988e-06
ERF	55	43	0.492877	1e-06	8.45988e-06
HOXA10	56	120	0.492751	1e-06	8.45988e-06
HOXA13	57	120	0.492002	1e-06	8.45988e-06
ZNF217	58	293	0.491516	1e-06	8.45988e-06
HOXB7	59	74	0.49139	1e-06	8.45988e-06
POU3F2	60	38	0.491379	1e-06	8.45988e-06
E2F2	61	148	0.491338	1e-06	8.45988e-06
GRHL2	62	357	0.490571	1e-06	8.45988e-06
HAND1	63	132	0.490548	1e-06	8.45988e-06
SIX2	64	244	0.49032	1e-06	8.45988e-06
TCF4	65	312	0.490302	1e-06	8.45988e-06
MAFB	66	80	0.490052	1e-06	8.45988e-06
HOXA5	67	81	0.489169	1e-06	8.45988e-06
FOXD2	68	137	0.488937	1e-06	8.45988e-06
ZNF281	69	63	0.4889	1e-06	8.45988e-06
PPARD	70	92	0.488402	1e-06	8.45988e-06
NKX2-1	71	384	0.488245	1e-06	8.45988e-06
LYL1	72	256	0.488202	1e-06	8.45988e-06
LMO2	73	163	0.48816	1e-06	8.45988e-06
USP7	74	3	0.487879	1e-06	8.45988e-06
BRD9	75	57	0.487766	1e-06	8.45988e-06
RUNX2	76	99	0.487591	1e-06	8.45988e-06
GLI3	77	144	0.487461	1e-06	8.45988e-06
NKX3-1	78	8	0.487291	1e-06	8.45988e-06
FOXG1	79	117	0.48722	1e-06	8.45988e-06
HES2	80	95	0.487093	1e-06	8.45988e-06
CBX4	81	8	0.486945	1e-06	8.45988e-06
HOXC8	82	25	0.486939	1e-06	8.45988e-06
OVOL2	83	66	0.486848	1e-06	8.45988e-06
SPDEF	84	392	0.486799	1e-06	8.45988e-06
HOXB13	85	123	0.486687	1e-06	8.45988e-06
ERCC6	86	17	0.486382	1e-06	8.45988e-06
SCML2	87	69	0.485875	1e-06	8.45988e-06
NR1H3	88	365	0.485635	1e-06	8.45988e-06
ZNF92	89	130	0.485535	1e-06	8.45988e-06
ZMYND8	90	343	0.485243	1e-06	8.45988e-06
GTF2I	91	309	0.485103	1e-06	8.45988e-06
ASCL2	92	137	0.485058	1e-06	8.45988e-06
MBD1	93	134	0.485045	1e-06	8.45988e-06
NFIC	94	406	0.485027	1e-06	8.45988e-06
SMAD3	95	319	0.48495	1e-06	8.45988e-06
PGR	96	404	0.484906	1e-06	8.45988e-06
TFEB	97	30	0.484887	1e-06	8.45988e-06
ZBED4	98	94	0.484533	1e-06	8.45988e-06
TOP1	99	177	0.484464	1e-06	8.45988e-06
CDC73	100	34	0.484227	1e-06	8.45988e-06
DAXX	101	266	0.484115	1e-06	8.45988e-06
NFYA	102	357	0.48408	1e-06	8.45988e-06
SSRP1	103	448	0.484017	1e-06	8.45988e-06
SOX13	104	461	0.483982	1e-06	8.45988e-06
SOX2	105	445	0.483931	1e-06	8.45988e-06
ZNF750	106	231	0.483899	1e-06	8.45988e-06
NR1H2	107	229	0.483826	1e-06	8.45988e-06
MCM3	108	394	0.48374	1e-06	8.45988e-06
TP73	109	248	0.483537	1e-06	8.45988e-06
JMJD6	110	68	0.483532	1e-06	8.45988e-06
LHX2	111	69	0.483526	1e-06	8.45988e-06
ZBTB7B	112	61	0.483173	1e-06	8.45988e-06
NKX2-8	113	7	0.48317	1e-06	8.45988e-06
NKX2-2	114	181	0.483079	1e-06	8.45988e-06
GATAD2A	115	457	0.483063	1e-06	8.45988e-06
TFAP2C	116	456	0.483017	1e-06	8.45988e-06
SMAD4	117	349	0.482964	1e-06	8.45988e-06
E2F7	118	296	0.482873	1e-06	8.45988e-06
GTF3C2	119	90	0.482804	1e-06	8.45988e-06
TEAD3	120	464	0.482797	1e-06	8.45988e-06
TP63	121	403	0.482785	1e-06	8.45988e-06
MGAM	122	460	0.482712	1e-06	8.45988e-06
NR5A1	123	147	0.482691	1e-06	8.45988e-06
CDX2	124	434	0.482635	1e-06	8.45988e-06
SIRT6	125	421	0.482607	1e-06	8.45988e-06
GARS	126	444	0.482515	1e-06	8.45988e-06
BCL6	127	431	0.482493	1e-06	8.45988e-06
SIX4	128	461	0.482483	1e-06	8.45988e-06
GATA6	129	436	0.482467	1e-06	8.45988e-06
PPARGC1A	130	26	0.482463	1e-06	8.45988e-06
PRKDC	131	66	0.482407	1e-06	8.45988e-06
HHEX	132	464	0.482384	1e-06	8.45988e-06
IRF5	133	466	0.482303	1e-06	8.45988e-06
SALL4	134	74	0.482295	1e-06	8.45988e-06
ZBTB2	135	458	0.482285	1e-06	8.45988e-06
HES1	136	464	0.48223	1e-06	8.45988e-06
TP53BP1	137	461	0.482165	1e-06	8.45988e-06
NFYB	138	354	0.482127	1e-06	8.45988e-06
ZBTB17	139	458	0.482125	1e-06	8.45988e-06
FOXP1	140	478	0.482111	1e-06	8.45988e-06
DEK	141	460	0.482108	1e-06	8.45988e-06
TOE1	142	451	0.482102	1e-06	8.45988e-06
HOXB6	143	11	0.482043	1e-06	8.45988e-06
HBP1	144	465	0.482002	1e-06	8.45988e-06
SMARCC2	145	198	0.481989	1e-06	8.45988e-06
LEF1	146	467	0.481947	1e-06	8.45988e-06
HOMEZ	147	460	0.481936	1e-06	8.45988e-06
RFX2	148	93	0.481905	1e-06	8.45988e-06
SMARCC1	149	261	0.481898	1e-06	8.45988e-06
PPARG	150	408	0.481822	1e-06	8.45988e-06
ZNF692	151	463	0.48182	1e-06	8.45988e-06
THAP1	152	466	0.481814	1e-06	8.45988e-06
DNMT1	153	454	0.481791	1e-06	8.45988e-06
TERF1	154	111	0.481775	1e-06	8.45988e-06
ZBTB20	155	466	0.481744	1e-06	8.45988e-06
SOX5	156	467	0.481715	1e-06	8.45988e-06
MTA1	157	467	0.481715	1e-06	8.45988e-06
ZNF589	158	461	0.481707	1e-06	8.45988e-06
PTTG1	159	461	0.481678	1e-06	8.45988e-06
SMARCA5	160	449	0.481643	1e-06	8.45988e-06
ZNF202	161	462	0.481637	1e-06	8.45988e-06
MYOD1	162	339	0.481606	1e-06	8.45988e-06
LARP7	163	455	0.481582	1e-06	8.45988e-06
SOX11	164	29	0.481573	1e-06	8.45988e-06
SAP130	165	459	0.481564	1e-06	8.45988e-06
MEF2A	166	471	0.481519	1e-06	8.45988e-06
NANOG	167	478	0.481506	1e-06	8.45988e-06
ZNF250	168	133	0.481502	1e-06	8.45988e-06
NR2C1	169	472	0.481494	1e-06	8.45988e-06
FOSL2	170	470	0.481479	1e-06	8.45988e-06
ETV4	171	471	0.481474	1e-06	8.45988e-06
GLI4	172	464	0.481471	1e-06	8.45988e-06
RXRB	173	468	0.48146	1e-06	8.45988e-06
TAF15	174	469	0.48145	1e-06	8.45988e-06
ZNF354C	175	473	0.481435	1e-06	8.45988e-06
FOXA3	176	464	0.481423	1e-06	8.45988e-06
MIER2	177	470	0.48142	1e-06	8.45988e-06
ZNF157	178	463	0.481378	1e-06	8.45988e-06
EGR1	179	476	0.481364	1e-06	8.45988e-06
ZNF687	180	467	0.481364	1e-06	8.45988e-06
JARID2	181	253	0.481361	1e-06	8.45988e-06
HMBOX1	182	463	0.481359	1e-06	8.45988e-06
ZNF670	183	471	0.481344	1e-06	8.45988e-06
ZFHX2	184	458	0.4813	1e-06	8.45988e-06
MXD4	185	470	0.481294	1e-06	8.45988e-06
SCRT2	186	459	0.481281	1e-06	8.45988e-06
GATAD2B	187	465	0.481277	1e-06	8.45988e-06
INSM1	188	18	0.481275	1e-06	8.45988e-06
RCOR2	189	459	0.481272	1e-06	8.45988e-06
TFE3	190	472	0.481271	1e-06	8.45988e-06
ZNF592	191	472	0.481265	1e-06	8.45988e-06
NFIL3	192	466	0.481241	1e-06	8.45988e-06
ZNF766	193	466	0.481204	1e-06	8.45988e-06
ARID1B	194	441	0.48119	1e-06	8.45988e-06
PHB2	195	464	0.481183	1e-06	8.45988e-06
ARNTL	196	457	0.481148	1e-06	8.45988e-06
AR	197	479	0.48114	1e-06	8.45988e-06
ZNF776	198	462	0.481133	1e-06	8.45988e-06
PYGO2	199	468	0.481128	1e-06	8.45988e-06
NFYC	200	468	0.481123	1e-06	8.45988e-06
U2AF2	201	470	0.481121	1e-06	8.45988e-06
INSM2	202	470	0.4811	1e-06	8.45988e-06
CREB3L1	203	467	0.48109	1e-06	8.45988e-06
ZNF579	204	470	0.481078	1e-06	8.45988e-06
BCOR	205	466	0.481074	1e-06	8.45988e-06
TFAP2A	206	460	0.481061	1e-06	8.45988e-06
ID3	207	463	0.481056	1e-06	8.45988e-06
ZNF511	208	470	0.481037	1e-06	8.45988e-06
WHSC1	209	469	0.481031	1e-06	8.45988e-06
MYB	210	474	0.481025	1e-06	8.45988e-06
BANP	211	47	0.481023	1e-06	8.45988e-06
EED	212	469	0.481018	1e-06	8.45988e-06
HLTF	213	461	0.480995	1e-06	8.45988e-06
MEF2D	214	463	0.480995	1e-06	8.45988e-06
ETV1	215	468	0.480994	1e-06	8.45988e-06
KLF13	216	465	0.480968	1e-06	8.45988e-06
ZNF584	217	463	0.480966	1e-06	8.45988e-06
RARA	218	473	0.480962	1e-06	8.45988e-06
HLF	219	461	0.480944	1e-06	8.45988e-06
ZNF423	220	468	0.48094	1e-06	8.45988e-06
FOXM1	221	474	0.480939	1e-06	8.45988e-06
HIF1A	222	473	0.480916	1e-06	8.45988e-06
STAT2	223	473	0.480913	1e-06	8.45988e-06
ZMIZ1	224	474	0.480908	1e-06	8.45988e-06
THAP11	225	470	0.480905	1e-06	8.45988e-06
ZBTB1	226	469	0.480901	1e-06	8.45988e-06
KLF11	227	474	0.480892	1e-06	8.45988e-06
RERE	228	475	0.480888	1e-06	8.45988e-06
RUNX1	229	483	0.480882	1e-06	8.45988e-06
DPF2	230	475	0.480879	1e-06	8.45988e-06
MIXL1	231	471	0.480878	1e-06	8.45988e-06
ZNF704	232	475	0.480872	1e-06	8.45988e-06
MYBL1	233	17	0.480863	1e-06	8.45988e-06
ZNF747	234	465	0.480858	1e-06	8.45988e-06
HNF1A	235	468	0.480853	1e-06	8.45988e-06
HDAC6	236	473	0.480837	1e-06	8.45988e-06
SNAI2	237	454	0.480834	1e-06	8.45988e-06
ZHX1	238	475	0.480825	1e-06	8.45988e-06
MITF	239	475	0.480818	1e-06	8.45988e-06
POU5F1	240	478	0.480797	1e-06	8.45988e-06
MBD2	241	476	0.480762	1e-06	8.45988e-06
DMAP1	242	469	0.480758	1e-06	8.45988e-06
E2F4	243	482	0.480728	1e-06	8.45988e-06
WWTR1	244	55	0.480721	1e-06	8.45988e-06
DRAP1	245	464	0.480721	1e-06	8.45988e-06
YY2	246	468	0.480714	1e-06	8.45988e-06
FOSL1	247	474	0.480705	1e-06	8.45988e-06
SLC30A9	248	466	0.480699	1e-06	8.45988e-06
ZNF169	249	466	0.480692	1e-06	8.45988e-06
ZNF664	250	465	0.480679	1e-06	8.45988e-06
E2F5	251	455	0.480662	1e-06	8.45988e-06
ZNF197	252	467	0.480657	1e-06	8.45988e-06
ARID4B	253	468	0.480655	1e-06	8.45988e-06
DDX20	254	471	0.480645	1e-06	8.45988e-06
HNF4G	255	476	0.480645	1e-06	8.45988e-06
KLF17	256	471	0.480644	1e-06	8.45988e-06
TFDP1	257	474	0.480633	1e-06	8.45988e-06
HES4	258	145	0.480616	1e-06	8.45988e-06
ETV5	259	222	0.480607	1e-06	8.45988e-06
TBP	260	476	0.480592	1e-06	8.45988e-06
SALL1	261	471	0.480591	1e-06	8.45988e-06
FOXA2	262	481	0.480588	1e-06	8.45988e-06
GATAD1	263	473	0.480587	1e-06	8.45988e-06
MYNN	264	475	0.480585	1e-06	8.45988e-06
HIC1	265	455	0.480583	1e-06	8.45988e-06
ZNF493	266	476	0.48058	1e-06	8.45988e-06
HSF1	267	476	0.48058	1e-06	8.45988e-06
ZNF121	268	469	0.480571	1e-06	8.45988e-06
TRIM25	269	461	0.480568	1e-06	8.45988e-06
SP7	270	463	0.480566	1e-06	8.45988e-06
TEAD2	271	462	0.48056	1e-06	8.45988e-06
IRF2	272	469	0.480557	1e-06	8.45988e-06
GTF2E2	273	457	0.480554	1e-06	8.45988e-06
ZNF2	274	464	0.480551	1e-06	8.45988e-06
RNASEH2A	275	476	0.480543	1e-06	8.45988e-06
CHD2	276	474	0.480534	1e-06	8.45988e-06
HMG20A	277	465	0.480533	1e-06	8.45988e-06
OSR2	278	467	0.480526	1e-06	8.45988e-06
ZNF530	279	473	0.480525	1e-06	8.45988e-06
HNF4A	280	482	0.480524	1e-06	8.45988e-06
ZNF524	281	473	0.480507	1e-06	8.45988e-06
ZNF274	282	479	0.480505	1e-06	8.45988e-06
BCLAF1	283	476	0.4805	1e-06	8.45988e-06
RCOR1	284	476	0.4805	1e-06	8.45988e-06
ZGPAT	285	465	0.48049	1e-06	8.45988e-06
ZNF366	286	463	0.480482	1e-06	8.45988e-06
ZNF155	287	470	0.480479	1e-06	8.45988e-06
ZNF133	288	470	0.480475	1e-06	8.45988e-06
PBX1	289	377	0.480469	1e-06	8.45988e-06
MIER1	290	456	0.480462	1e-06	8.45988e-06
ZSCAN29	291	462	0.48046	1e-06	8.45988e-06
SETDB1	292	474	0.48046	1e-06	8.45988e-06
E2F6	293	476	0.480455	1e-06	8.45988e-06
KLF4	294	472	0.480448	1e-06	8.45988e-06
ZNF19	295	473	0.480444	1e-06	8.45988e-06
ZNF324	296	469	0.480444	1e-06	8.45988e-06
CBX1	297	475	0.480442	1e-06	8.45988e-06
CBX2	298	476	0.48044	1e-06	8.45988e-06
REPIN1	299	470	0.480433	1e-06	8.45988e-06
ZEB2	300	476	0.480416	1e-06	8.45988e-06
ZNF740	301	476	0.480416	1e-06	8.45988e-06
KLF16	302	475	0.480415	1e-06	8.45988e-06
CSDE1	303	475	0.480405	1e-06	8.45988e-06
ZFP42	304	248	0.480399	1e-06	8.45988e-06
AEBP2	305	475	0.480395	1e-06	8.45988e-06
PBX3	306	477	0.480393	1e-06	8.45988e-06
ZNF652	307	472	0.480385	1e-06	8.45988e-06
NCOA1	308	471	0.480383	1e-06	8.45988e-06
PATZ1	309	467	0.480379	1e-06	8.45988e-06
TAL1	310	476	0.480379	1e-06	8.45988e-06
TEAD4	311	477	0.480378	1e-06	8.45988e-06
SRF	312	477	0.480372	1e-06	8.45988e-06
CBX5	313	477	0.480372	1e-06	8.45988e-06
NFE2L2	314	477	0.480372	1e-06	8.45988e-06
CEBPZ	315	477	0.480372	1e-06	8.45988e-06
RFXANK	316	472	0.480371	1e-06	8.45988e-06
SIX5	317	476	0.480371	1e-06	8.45988e-06
U2AF1	318	476	0.480371	1e-06	8.45988e-06
GFI1B	319	469	0.480366	1e-06	8.45988e-06
MCM7	320	476	0.480365	1e-06	8.45988e-06
GMEB2	321	474	0.480364	1e-06	8.45988e-06
IKZF2	322	465	0.480362	1e-06	8.45988e-06
PTRF	323	460	0.480361	1e-06	8.45988e-06
RUNX1T1	324	297	0.48036	1e-06	8.45988e-06
SPI1	325	479	0.480359	1e-06	8.45988e-06
TGIF2	326	463	0.480351	1e-06	8.45988e-06
ATF5	327	81	0.480347	1e-06	8.45988e-06
ZNF18	328	469	0.480347	1e-06	8.45988e-06
ZNF407	329	466	0.480345	1e-06	8.45988e-06
ZNF263	330	475	0.480342	1e-06	8.45988e-06
EBF1	331	476	0.480337	1e-06	8.45988e-06
MTA2	332	477	0.480326	1e-06	8.45988e-06
CREM	333	477	0.480326	1e-06	8.45988e-06
E2F1	334	477	0.480326	1e-06	8.45988e-06
TCF7	335	477	0.480326	1e-06	8.45988e-06
ZNF585B	336	469	0.480324	1e-06	8.45988e-06
IRF4	337	473	0.480318	1e-06	8.45988e-06
ZNF138	338	457	0.480315	1e-06	8.45988e-06
ZNF266	339	475	0.480315	1e-06	8.45988e-06
IRF9	340	460	0.48031	1e-06	8.45988e-06
SREBF2	341	475	0.480306	1e-06	8.45988e-06
PRDM12	342	474	0.480305	1e-06	8.45988e-06
ZNF644	343	476	0.480297	1e-06	8.45988e-06
FOXP2	344	475	0.480295	1e-06	8.45988e-06
TRIM24	345	475	0.480292	1e-06	8.45988e-06
MTA3	346	475	0.480287	1e-06	8.45988e-06
BCL11A	347	467	0.480271	1e-06	8.45988e-06
ZNF645	348	468	0.48027	1e-06	8.45988e-06
ZNF3	349	465	0.480268	1e-06	8.45988e-06
TEAD1	350	471	0.480268	1e-06	8.45988e-06
TRIM28	351	480	0.480263	1e-06	8.45988e-06
NR3C1	352	480	0.480263	1e-06	8.45988e-06
RXRA	353	477	0.480255	1e-06	8.45988e-06
SMARCA4	354	477	0.480255	1e-06	8.45988e-06
STAT3	355	479	0.480243	1e-06	8.45988e-06
MAFG	356	462	0.480241	1e-06	8.45988e-06
FOXA1	357	482	0.480233	1e-06	8.45988e-06
TBX3	358	477	0.480232	1e-06	8.45988e-06
ERG	359	475	0.480229	1e-06	8.45988e-06
POU2F2	360	471	0.480222	1e-06	8.45988e-06
ZNF658	361	471	0.480219	1e-06	8.45988e-06
ZNF175	362	476	0.480218	1e-06	8.45988e-06
ZNF654	363	467	0.480216	1e-06	8.45988e-06
ZNF707	364	468	0.480215	1e-06	8.45988e-06
ELF1	365	479	0.480212	1e-06	8.45988e-06
ATF3	366	479	0.480212	1e-06	8.45988e-06
BRCA1	367	476	0.480205	1e-06	8.45988e-06
HDGF	368	477	0.480197	1e-06	8.45988e-06
THRB	369	475	0.480191	1e-06	8.45988e-06
DIDO1	370	468	0.480187	1e-06	8.45988e-06
HDAC8	371	476	0.480182	1e-06	8.45988e-06
ZNF239	372	472	0.480178	1e-06	8.45988e-06
CDK6	373	97	0.480176	1e-06	8.45988e-06
ZNF639	374	474	0.480173	1e-06	8.45988e-06
ZNF211	375	474	0.480171	1e-06	8.45988e-06
FUS	376	467	0.480161	1e-06	8.45988e-06
FOXJ2	377	445	0.480153	1e-06	8.45988e-06
SMAD5	378	475	0.480135	1e-06	8.45988e-06
USF1	379	477	0.480134	1e-06	8.45988e-06
USF2	380	476	0.480134	1e-06	8.45988e-06
ELF4	381	476	0.480129	1e-06	8.45988e-06
ZNF610	382	470	0.480129	1e-06	8.45988e-06
ZBTB10	383	475	0.480126	1e-06	8.45988e-06
BCL3	384	475	0.480122	1e-06	8.45988e-06
ZBTB26	385	476	0.480122	1e-06	8.45988e-06
ZSCAN23	386	468	0.48012	1e-06	8.45988e-06
NR4A1	387	477	0.48011	1e-06	8.45988e-06
CEBPD	388	471	0.480107	1e-06	8.45988e-06
ZNF223	389	475	0.480105	1e-06	8.45988e-06
MIER3	390	472	0.480093	1e-06	8.45988e-06
ZNF83	391	464	0.480085	1e-06	8.45988e-06
PKNOX1	392	478	0.480082	1e-06	8.45988e-06
HDAC2	393	478	0.480082	1e-06	8.45988e-06
EP300	394	478	0.480082	1e-06	8.45988e-06
RAD51	395	478	0.480082	1e-06	8.45988e-06
PRDM2	396	468	0.48008	1e-06	8.45988e-06
RB1	397	473	0.480079	1e-06	8.45988e-06
LDB1	398	104	0.480077	1e-06	8.45988e-06
ZC3H8	399	461	0.480068	1e-06	8.45988e-06
ZSCAN16	400	473	0.480065	1e-06	8.45988e-06
HDAC1	401	477	0.480064	1e-06	8.45988e-06
ZNF792	402	476	0.480061	1e-06	8.45988e-06
KLF8	403	470	0.480058	1e-06	8.45988e-06
GATA3	404	479	0.48005	1e-06	8.45988e-06
MYC	405	480	0.48005	1e-06	8.45988e-06
KLF5	406	432	0.480043	1e-06	8.45988e-06
ZNF433	407	465	0.480036	1e-06	8.45988e-06
CHD7	408	477	0.480032	1e-06	8.45988e-06
SP5	409	471	0.480032	1e-06	8.45988e-06
WT1	410	469	0.480029	1e-06	8.45988e-06
NKRF	411	454	0.480026	1e-06	8.45988e-06
NR2C2	412	475	0.480018	1e-06	8.45988e-06
KLF1	413	476	0.480017	1e-06	8.45988e-06
ZNF24	414	476	0.480017	1e-06	8.45988e-06
ZNF148	415	466	0.480015	1e-06	8.45988e-06
ZNF791	416	469	0.480014	1e-06	8.45988e-06
MCM5	417	467	0.48	1e-06	8.45988e-06
GATA1	418	480	0.48	1e-06	8.45988e-06
GATA2	419	480	0.48	1e-06	8.45988e-06
GATA4	420	478	0.479996	1e-06	8.45988e-06
PCBP1	421	475	0.47999	1e-06	8.45988e-06
RFX5	422	474	0.479988	1e-06	8.45988e-06
CNOT3	423	447	0.479974	1e-06	8.45988e-06
CDC5L	424	467	0.479972	1e-06	8.45988e-06
ZFX	425	473	0.47997	1e-06	8.45988e-06
ZNF300	426	462	0.479968	1e-06	8.45988e-06
CHD1	427	478	0.479964	1e-06	8.45988e-06
ELK1	428	478	0.479964	1e-06	8.45988e-06
KLF9	429	478	0.479964	1e-06	8.45988e-06
MLLT1	430	478	0.479964	1e-06	8.45988e-06
SP2	431	478	0.479964	1e-06	8.45988e-06
ARID3A	432	478	0.479964	1e-06	8.45988e-06
TARDBP	433	478	0.479964	1e-06	8.45988e-06
NBN	434	478	0.479964	1e-06	8.45988e-06
ZNF207	435	478	0.479964	1e-06	8.45988e-06
ZNF143	436	478	0.479964	1e-06	8.45988e-06
CBX3	437	478	0.479964	1e-06	8.45988e-06
MAX	438	478	0.479964	1e-06	8.45988e-06
MAZ	439	478	0.479964	1e-06	8.45988e-06
MNT	440	478	0.479964	1e-06	8.45988e-06
SMC3	441	478	0.479964	1e-06	8.45988e-06
CBX8	442	478	0.479964	1e-06	8.45988e-06
SUZ12	443	478	0.479964	1e-06	8.45988e-06
TRIM22	444	478	0.479964	1e-06	8.45988e-06
ZHX2	445	478	0.479964	1e-06	8.45988e-06
SIN3B	446	478	0.479964	1e-06	8.45988e-06
SIN3A	447	478	0.479964	1e-06	8.45988e-06
HNRNPL	448	478	0.479964	1e-06	8.45988e-06
ZKSCAN1	449	478	0.479964	1e-06	8.45988e-06
ZMYM3	450	478	0.479964	1e-06	8.45988e-06
REST	451	478	0.479964	1e-06	8.45988e-06
ZBTB40	452	478	0.479964	1e-06	8.45988e-06
RNF2	453	478	0.479964	1e-06	8.45988e-06
ZBTB33	454	478	0.479964	1e-06	8.45988e-06
ZBTB11	455	478	0.479964	1e-06	8.45988e-06
MXI1	456	478	0.479964	1e-06	8.45988e-06
ETV6	457	478	0.479964	1e-06	8.45988e-06
ZFP64	458	478	0.479964	1e-06	8.45988e-06
SREBF1	459	478	0.479964	1e-06	8.45988e-06
GTF2F1	460	478	0.479964	1e-06	8.45988e-06
MAFF	461	478	0.479964	1e-06	8.45988e-06
ESRRA	462	478	0.479964	1e-06	8.45988e-06
UBTF	463	478	0.479964	1e-06	8.45988e-06
CREB1	464	478	0.479964	1e-06	8.45988e-06
TAF7	465	478	0.479964	1e-06	8.45988e-06
FOXK2	466	478	0.479964	1e-06	8.45988e-06
YBX1	467	478	0.479964	1e-06	8.45988e-06
NRF1	468	478	0.479964	1e-06	8.45988e-06
CTBP1	469	478	0.479964	1e-06	8.45988e-06
GABPA	470	478	0.479964	1e-06	8.45988e-06
NONO	471	478	0.479964	1e-06	8.45988e-06
BACH1	472	478	0.479964	1e-06	8.45988e-06
HCFC1	473	478	0.479964	1e-06	8.45988e-06
RBBP5	474	478	0.479964	1e-06	8.45988e-06
ZNF488	475	474	0.479963	1e-06	8.45988e-06
MLX	476	470	0.479961	1e-06	8.45988e-06
ZNF23	477	468	0.479948	1e-06	8.45988e-06
HMGN3	478	407	0.479943	1e-06	8.45988e-06
ZNF341	479	477	0.479942	1e-06	8.45988e-06
EOMES	480	354	0.479934	1e-06	8.45988e-06
ATF4	481	471	0.479928	1e-06	8.45988e-06
L3MBTL2	482	477	0.47991	1e-06	8.45988e-06
ZNF580	483	477	0.479906	1e-06	8.45988e-06
YY1	484	479	0.4799	1e-06	8.45988e-06
PHF8	485	479	0.4799	1e-06	8.45988e-06
ETS1	486	479	0.4799	1e-06	8.45988e-06
ZNF16	487	476	0.479899	1e-06	8.45988e-06
ZNF600	488	459	0.479898	1e-06	8.45988e-06
ZSCAN4	489	469	0.479893	1e-06	8.45988e-06
NFXL1	490	462	0.479874	1e-06	8.45988e-06
EGR2	491	474	0.479872	1e-06	8.45988e-06
CTCFL	492	473	0.47987	1e-06	8.45988e-06
ZNF426	493	451	0.479868	1e-06	8.45988e-06
CHD4	494	476	0.479862	1e-06	8.45988e-06
ESR1	495	480	0.479853	1e-06	8.45988e-06
ZBTB48	496	473	0.479846	1e-06	8.45988e-06
SMC1A	497	436	0.479841	1e-06	8.45988e-06
ZIC2	498	472	0.47984	1e-06	8.45988e-06
ASH2L	499	474	0.479828	1e-06	8.45988e-06
ZNF146	500	474	0.479821	1e-06	8.45988e-06
ELF3	501	476	0.479815	1e-06	8.45988e-06
GLI2	502	299	0.479812	1e-06	8.45988e-06
BCL11B	503	472	0.479812	1e-06	8.45988e-06
SAP30	504	476	0.479797	1e-06	8.45988e-06
SFPQ	505	478	0.479791	1e-06	8.45988e-06
DEAF1	506	460	0.479787	1e-06	8.45988e-06
PRDM10	507	469	0.479765	1e-06	8.45988e-06
ZNF548	508	473	0.479763	1e-06	8.45988e-06
JUN	509	479	0.479758	1e-06	8.45988e-06
ZNF560	510	467	0.479749	1e-06	8.45988e-06
CBFB	511	477	0.47974	1e-06	8.45988e-06
CEBPG	512	477	0.47974	1e-06	8.45988e-06
ZNF514	513	471	0.479739	1e-06	8.45988e-06
ZSCAN18	514	472	0.479733	1e-06	8.45988e-06
FEZF1	515	471	0.479733	1e-06	8.45988e-06
GLIS2	516	476	0.479724	1e-06	8.45988e-06
DAND5	517	479	0.479723	1e-06	8.45988e-06
RING1	518	479	0.479723	1e-06	8.45988e-06
PAX5	519	479	0.479723	1e-06	8.45988e-06
BRD4	520	479	0.479723	1e-06	8.45988e-06
EZH2	521	479	0.479723	1e-06	8.45988e-06
RFX1	522	479	0.479723	1e-06	8.45988e-06
TCF7L2	523	479	0.479723	1e-06	8.45988e-06
TCF12	524	479	0.479723	1e-06	8.45988e-06
CTCF	525	479	0.479723	1e-06	8.45988e-06
STAT1	526	479	0.479723	1e-06	8.45988e-06
POLR2A	527	479	0.479723	1e-06	8.45988e-06
ZBTB7A	528	479	0.479723	1e-06	8.45988e-06
NCOR1	529	479	0.479723	1e-06	8.45988e-06
BMI1	530	479	0.479723	1e-06	8.45988e-06
NFRKB	531	479	0.479723	1e-06	8.45988e-06
GDNF	532	479	0.479723	1e-06	8.45988e-06
MAFK	533	479	0.479723	1e-06	8.45988e-06
NR2F2	534	479	0.479723	1e-06	8.45988e-06
NR2F6	535	479	0.479723	1e-06	8.45988e-06
CEBPB	536	479	0.479723	1e-06	8.45988e-06
TAF1	537	479	0.479723	1e-06	8.45988e-06
IRF1	538	479	0.479723	1e-06	8.45988e-06
ZNF384	539	479	0.479723	1e-06	8.45988e-06
IKZF1	540	479	0.479723	1e-06	8.45988e-06
RAD21	541	479	0.479723	1e-06	8.45988e-06
FOS	542	479	0.479723	1e-06	8.45988e-06
DLX6	543	29	0.47972	1e-06	8.45988e-06
SUMO2	544	461	0.479713	1e-06	8.45988e-06
TFAP4	545	477	0.479702	1e-06	8.45988e-06
ZNF101	546	464	0.479689	1e-06	8.45988e-06
SCRT1	547	467	0.479674	1e-06	8.45988e-06
MIA3	548	478	0.479662	1e-06	8.45988e-06
SMAD2	549	480	0.47966	1e-06	8.45988e-06
IRF3	550	477	0.479658	1e-06	8.45988e-06
ZNF701	551	471	0.479646	1e-06	8.45988e-06
ZNF292	552	472	0.479621	1e-06	8.45988e-06
ZFP3	553	475	0.4796	1e-06	8.45988e-06
RBAK	554	470	0.479591	1e-06	8.45988e-06
SMARCE1	555	454	0.479585	1e-06	8.45988e-06
ZXDB	556	467	0.479584	1e-06	8.45988e-06
EHMT2	557	466	0.479583	1e-06	8.45988e-06
NFE2	558	477	0.47958	1e-06	8.45988e-06
ZNF391	559	472	0.479573	1e-06	8.45988e-06
MBD4	560	461	0.479572	1e-06	8.45988e-06
SOX9	561	278	0.479563	1e-06	8.45988e-06
PRDM1	562	468	0.479555	1e-06	8.45988e-06
RELA	563	477	0.479554	1e-06	8.45988e-06
DPEP3	564	447	0.47955	1e-06	8.45988e-06
JUND	565	480	0.479522	1e-06	8.45988e-06
PRDM4	566	464	0.479502	1e-06	8.45988e-06
ADNP	567	430	0.479499	1e-06	8.45988e-06
ZNF623	568	474	0.479497	1e-06	8.45988e-06
PTBP1	569	476	0.479496	1e-06	8.45988e-06
ZNF302	570	472	0.479489	1e-06	8.45988e-06
ZNF76	571	472	0.479484	1e-06	8.45988e-06
NFE2L1	572	457	0.479452	1e-06	8.45988e-06
CEBPA	573	472	0.479418	1e-06	8.45988e-06
ZNF140	574	475	0.479417	1e-06	8.45988e-06
TSHZ1	575	473	0.479397	1e-06	8.45988e-06
TBL1XR1	576	475	0.479393	1e-06	8.45988e-06
RELB	577	450	0.47939	1e-06	8.45988e-06
ZNF558	578	459	0.479369	1e-06	8.45988e-06
ZNF318	579	473	0.479367	1e-06	8.45988e-06
ZNF404	580	469	0.47935	1e-06	8.45988e-06
ZFP41	581	473	0.479306	1e-06	8.45988e-06
TBX21	582	452	0.479305	1e-06	8.45988e-06
CREB3	583	468	0.479247	1e-06	8.45988e-06
DNMT3B	584	466	0.479231	1e-06	8.45988e-06
ZEB1	585	469	0.479214	1e-06	8.45988e-06
ETS2	586	472	0.479212	1e-06	8.45988e-06
KLF7	587	472	0.479212	1e-06	8.45988e-06
ZNF354B	588	430	0.479212	1e-06	8.45988e-06
ZNF335	589	461	0.479202	1e-06	8.45988e-06
CBFA2T2	590	22	0.479152	1e-06	8.45988e-06
ZNF416	591	468	0.47915	1e-06	8.45988e-06
MYBL2	592	302	0.479139	1e-06	8.45988e-06
GLIS1	593	474	0.479057	1e-06	8.45988e-06
ZNF547	594	462	0.479053	1e-06	8.45988e-06
PRPF4	595	440	0.479045	1e-06	8.45988e-06
TSC22D4	596	463	0.478982	1e-06	8.45988e-06
ELF2	597	107	0.478916	1e-06	8.45988e-06
DLX1	598	222	0.478889	1e-06	8.45988e-06
TCF3	599	424	0.478867	1e-06	8.45988e-06
ZNF26	600	464	0.478826	1e-06	8.45988e-06
GTF2A2	601	458	0.478785	1e-06	8.45988e-06
JMJD1C	602	340	0.478775	1e-06	8.45988e-06
NR1D1	603	35	0.478772	1e-06	8.45988e-06
CTBP2	604	260	0.47876	1e-06	8.45988e-06
VEZF1	605	158	0.478646	1e-06	8.45988e-06
PLRG1	606	447	0.478637	1e-06	8.45988e-06
EPAS1	607	21	0.478564	1e-06	8.45988e-06
OTX2	608	423	0.47856	1e-06	8.45988e-06
STAT4	609	128	0.478515	1e-06	8.45988e-06
FOXH1	610	142	0.47845	1e-06	8.45988e-06
ZNF501	611	461	0.47845	1e-06	8.45988e-06
HOXC6	612	139	0.478429	1e-06	8.45988e-06
ZNF512	613	440	0.478296	1e-06	8.45988e-06
ILK	614	456	0.478291	1e-06	8.45988e-06
FLI1	615	430	0.478215	1e-06	8.45988e-06
SOX4	616	118	0.478209	1e-06	8.45988e-06
POLR3A	617	49	0.478204	1e-06	8.45988e-06
CCNT2	618	398	0.478074	1e-06	8.45988e-06
ZNF680	619	459	0.478067	1e-06	8.45988e-06
THRAP3	620	432	0.478064	1e-06	8.45988e-06
ZFP37	621	458	0.477909	1e-06	8.45988e-06
BATF	622	208	0.477853	1e-06	8.45988e-06
PDX1	623	176	0.477823	1e-06	8.45988e-06
HDAC3	624	128	0.477774	1e-06	8.45988e-06
CREBBP	625	456	0.477642	1e-06	8.45988e-06
NFKB1	626	297	0.477537	1e-06	8.45988e-06
SUPT5H	627	428	0.477499	1e-06	8.45988e-06
PRDM14	628	67	0.477475	1e-06	8.45988e-06
CDK8	629	329	0.477381	1e-06	8.45988e-06
PML	630	386	0.477259	1e-06	8.45988e-06
LMNA	631	214	0.477254	1e-06	8.45988e-06
ZZZ3	632	438	0.47717	1e-06	8.45988e-06
JDP2	633	11	0.477162	1e-06	8.45988e-06
BARHL1	634	143	0.477127	1e-06	8.45988e-06
ZNF781	635	457	0.477117	1e-06	8.45988e-06
HOXA1	636	171	0.476996	1e-06	8.45988e-06
NOTCH1	637	260	0.47697	1e-06	8.45988e-06
TFDP2	638	21	0.476778	1e-06	8.45988e-06
FOXF2	639	10	0.476736	1e-06	8.45988e-06
HOXA6	640	325	0.476718	1e-06	8.45988e-06
SLC25A2	641	91	0.476549	1e-06	8.45988e-06
ZNF555	642	383	0.476477	1e-06	8.45988e-06
MEIS2	643	21	0.476435	1e-06	8.45988e-06
MEF2B	644	169	0.47641	1e-06	8.45988e-06
ZNF507	645	430	0.476343	1e-06	8.45988e-06
NEUROD1	646	88	0.476277	1e-06	8.45988e-06
CHD8	647	434	0.476233	1e-06	8.45988e-06
NIPBL	648	392	0.476167	1e-06	8.45988e-06
ZNF697	649	438	0.476008	1e-06	8.45988e-06
BARX1	650	131	0.47595	1e-06	8.45988e-06
FOXK1	651	192	0.475912	1e-06	8.45988e-06
E2F3	652	343	0.475911	1e-06	8.45988e-06
SMARCB1	653	335	0.475745	1e-06	8.45988e-06
HOXA4	654	333	0.475663	1e-06	8.45988e-06
TFAM	655	21	0.47548	1e-06	8.45988e-06
RAG2	656	382	0.47544	1e-06	8.45988e-06
ZFHX3	657	57	0.475417	1e-06	8.45988e-06
STAT5A	658	337	0.475257	1e-06	8.45988e-06
HOXA7	659	62	0.475216	1e-06	8.45988e-06
PRKCQ	660	45	0.475175	1e-06	8.45988e-06
PROX1	661	129	0.475103	1e-06	8.45988e-06
PIAS1	662	284	0.475095	1e-06	8.45988e-06
SP4	663	242	0.474965	1e-06	8.45988e-06
CREB3L2	664	3	0.474931	1e-06	8.45988e-06
RBPJ	665	280	0.474882	1e-06	8.45988e-06
NFAT5	666	204	0.474865	1e-06	8.45988e-06
RUNX3	667	383	0.474791	1e-06	8.45988e-06
ELK4	668	217	0.474747	1e-06	8.45988e-06
ING3	669	376	0.47457	1e-06	8.45988e-06
E2F8	670	149	0.474285	1e-06	8.45988e-06
TAF2	671	26	0.474263	1e-06	8.45988e-06
CDK7	672	343	0.474247	1e-06	8.45988e-06
MZF1	673	134	0.474215	1e-06	8.45988e-06
BPTF	674	209	0.474214	1e-06	8.45988e-06
LIN9	675	54	0.474147	1e-06	8.45988e-06
PADI4	676	40	0.4741	1e-06	8.45988e-06
HEY1	677	310	0.473997	1e-06	8.45988e-06
WRNIP1	678	346	0.473959	1e-06	8.45988e-06
BRPF3	679	340	0.473894	1e-06	8.45988e-06
BRD3	680	354	0.473702	1e-06	8.45988e-06
PAX6	681	83	0.473681	1e-06	8.45988e-06
COPS2	682	383	0.47362	1e-06	8.45988e-06
FOXO1	683	171	0.473462	1e-06	8.45988e-06
AFF4	684	323	0.473357	1e-06	8.45988e-06
NFKB2	685	183	0.473173	1e-06	8.45988e-06
SOX3	686	32	0.473076	1e-06	8.45988e-06
MXD3	687	30	0.472966	1e-06	8.45988e-06
VDR	688	264	0.472853	1e-06	8.45988e-06
CCNT1	689	216	0.472823	1e-06	8.45988e-06
ZNF34	690	441	0.472792	1e-06	8.45988e-06
NCOR2	691	91	0.472718	1e-06	8.45988e-06
GC	692	126	0.472687	1e-06	8.45988e-06
CTNNB1	693	142	0.472305	1e-06	8.45988e-06
MEF2C	694	157	0.472138	1e-06	8.45988e-06
SATB1	695	23	0.47208	1e-06	8.45988e-06
CLOCK	696	142	0.47202	1e-06	8.45988e-06
NFATC3	697	8	0.471891	1e-06	8.45988e-06
TCF21	698	145	0.471777	1e-06	8.45988e-06
PRDM11	699	98	0.471768	1e-06	8.45988e-06
INTS3	700	260	0.471377	1e-06	8.45988e-06
MYH11	701	341	0.471366	1e-06	8.45988e-06
LEO1	702	257	0.471341	1e-06	8.45988e-06
TAF3	703	277	0.471309	1e-06	8.45988e-06
NR5A2	704	76	0.471195	1e-06	8.45988e-06
ASXL1	705	366	0.47112	1e-06	8.45988e-06
GMEB1	706	134	0.471003	1e-06	8.45988e-06
CAMTA1	707	10	0.470966	1e-06	8.45988e-06
TLX1	708	95	0.470942	1e-06	8.45988e-06
BRD1	709	263	0.470356	1e-06	8.45988e-06
SH2D3C	710	28	0.470206	1e-06	8.45988e-06
CDK9	711	385	0.470149	1e-06	8.45988e-06
HIVEP1	712	78	0.470145	1e-06	8.45988e-06
KCNH8	713	191	0.46961	1e-06	8.45988e-06
GTF2B	714	301	0.469452	1e-06	8.45988e-06
CXXC1	715	358	0.46941	1e-06	8.45988e-06
CIITA	716	21	0.469254	1e-06	8.45988e-06
TRRAP	717	46	0.469141	1e-06	8.45988e-06
ZNF12	718	50	0.468655	1e-06	8.45988e-06
IRX3	719	23	0.468506	1e-06	8.45988e-06
LIN54	720	40	0.468423	1e-06	8.45988e-06
BRD2	721	241	0.468357	1e-06	8.45988e-06
NPAT	722	217	0.468283	1e-06	8.45988e-06
MED12	723	171	0.468281	1e-06	8.45988e-06
YAP1	724	323	0.468264	1e-06	8.45988e-06
ING5	725	301	0.467467	1e-06	8.45988e-06
HOXC9	726	232	0.467343	1e-06	8.45988e-06
SIX1	727	42	0.467084	1e-06	8.45988e-06
SETD1A	728	103	0.466875	1e-06	8.45988e-06
MXD1	729	122	0.466711	1e-06	8.45988e-06
POLR2H	730	366	0.46661	1e-06	8.45988e-06
NFATC1	731	313	0.466593	1e-06	8.45988e-06
MYCN	732	77	0.466408	1e-06	8.45988e-06
HEXIM1	733	198	0.466291	1e-06	8.45988e-06
SPIB	734	180	0.465317	1e-06	8.45988e-06
ATF7	735	8	0.465308	1e-06	8.45988e-06
STAT5B	736	140	0.465247	1e-06	8.45988e-06
ATF6	737	9	0.463909	1e-06	8.45988e-06
PHF2	738	124	0.463734	1e-06	8.45988e-06
POU2F1	739	25	0.463656	1e-06	8.45988e-06
CCND2	740	206	0.463615	1e-06	8.45988e-06
PITX3	741	196	0.463101	1e-06	8.45988e-06
PRAME	742	175	0.462907	1e-06	8.45988e-06
HAND2	743	31	0.462876	1e-06	8.45988e-06
T	744	148	0.462446	1e-06	8.45988e-06
KLF15	745	5	0.461959	1e-06	8.45988e-06
ELL2	746	167	0.461941	1e-06	8.45988e-06
KLF6	747	167	0.461643	1e-06	8.45988e-06
PSIP1	748	234	0.461288	1e-06	8.45988e-06
RBL2	749	99	0.461188	1e-06	8.45988e-06
ID1	750	30	0.460972	1e-06	8.45988e-06
LMNB1	751	262	0.458536	1e-06	8.45988e-06
NKX2-5	752	47	0.457517	1e-06	8.45988e-06
MECP2	753	185	0.457348	1e-06	8.45988e-06
ERCC3	754	37	0.45679	1e-06	8.45988e-06
DACH1	755	51	0.456768	1e-06	8.45988e-06
ZNF8	756	52	0.456591	1e-06	8.45988e-06
ZNF486	757	11	0.456312	1e-06	8.45988e-06
BACH2	758	109	0.45615	1e-06	8.45988e-06
MED26	759	165	0.455474	1e-06	8.45988e-06
DNMT3A	760	23	0.455299	1e-06	8.45988e-06
NEUROG3	761	39	0.45515	1e-06	8.45988e-06
AFF1	762	45	0.455073	1e-06	8.45988e-06
CEBPE	763	10	0.453594	1e-06	8.45988e-06
AMH	764	20	0.453349	1e-06	8.45988e-06
FOXE1	765	35	0.453129	1e-06	8.45988e-06
HSF2	766	23	0.452861	1e-06	8.45988e-06
SOX17	767	84	0.452636	1e-06	8.45988e-06
ETV7	768	26	0.452511	1e-06	8.45988e-06
FOXP3	769	49	0.45216	1e-06	8.45988e-06
WIZ	770	41	0.451944	1e-06	8.45988e-06
NHLH1	771	15	0.449751	1e-06	8.45988e-06
XRN2	772	51	0.447935	1e-06	8.45988e-06
STAT6	773	27	0.447509	1e-06	8.45988e-06
GBX2	774	9	0.446665	1e-06	8.45988e-06
ZNF84	775	50	0.443867	1e-06	8.45988e-06
RBL1	776	190	0.443485	1e-06	8.45988e-06
MBD3L2	777	5	0.443281	1e-06	8.45988e-06
DCP1A	778	17	0.443137	1e-06	8.45988e-06
HDAC4	779	18	0.438943	1e-06	8.45988e-06
RORA	780	31	0.438921	1e-06	8.45988e-06
IRX5	781	3	0.437995	1e-06	8.45988e-06
HOXA2	782	43	0.437391	1e-06	8.45988e-06
HEYL	783	17	0.436985	1e-06	8.45988e-06
MSX1	784	3	0.433343	1e-06	8.45988e-06
BBX	785	3	0.431926	1e-06	8.45988e-06
ZBTB16	786	29	0.431701	1e-06	8.45988e-06
PLAG1	787	11	0.426443	1e-06	8.45988e-06
BRD7	788	15	0.4256	1e-06	8.45988e-06
DYRK1A	789	5	0.424767	1e-06	8.45988e-06
SRPK1	790	5	0.423219	1e-06	8.45988e-06
CASZ1	791	21	0.416089	1e-06	8.45988e-06
ALKBH3	792	10	0.414882	1e-06	8.45988e-06
ZFHX4	793	5	0.405922	1e-06	8.45988e-06
ATRX	794	3	0.400185	1e-06	8.45988e-06
CD74	795	9	0.397435	1e-06	8.45988e-06
ISL1	796	3	0.391908	1e-06	8.45988e-06
ARID1A	797	3	0.391414	1e-06	8.45988e-06
IRF8	798	9	0.37253	1e-06	8.45988e-06
SFMBT1	799	3	0.356534	1e-06	8.45988e-06
SNAI1	800	3	0.318206	1e-06	8.45988e-06
HOXA9	801	3	0.309678	1e-06	8.45988e-06
XRCC6	802	1	1	1	1
XRCC5	803	1	1	1	1
AXIN1	804	1	1	1	1
HMGA2	805	1	1	1	1
MAP2K2	806	1	1	1	1
MEOX2	807	1	1	1	1
LTF	808	1	1	1	1
MAP3K1	809	1	1	1	1
MLXIPL	810	1	1	1	1
ACVR2B	811	1	1	1	1
OVOL1	812	1	1	1	1
DPPA3	813	1	1	1	1
PAX8	814	1	1	1	1
ZBTB39	815	1	1	1	1
HES5	816	1	1	1	1
LHX5	817	1	1	1	1
NTRK1	818	1	1	1	1
SOCS3	819	1	1	1	1
MLLT3	820	1	1	1	1
NR0B2	821	1	1	1	1
NR0B1	822	1	1	1	1
ERBB2	823	1	1	1	1
NFATC2	824	1	1	1	1
CISH	825	1	1	1	1
SNAPC2	826	1	1	1	1
DND1	827	1	1	1	1
FOSB	828	1	1	1	1
UTF1	829	1	1	1	1
RPA2	830	1	1	1	1
DMRT2	831	1	1	1	1
DLX4	832	1	1	1	1
CHD3	833	1	1	1	1
PRL	834	1	1	1	1
DUSP6	835	1	1	1	1
ISL2	836	1	1	1	1
RBMS1	837	1	1	1	1
FGFR1	838	1	1	1	1
RXRG	839	1	1	1	1
FOXD1	840	1	1	1	1
FOXC1	841	1	1	1	1
PTEN	842	1	1	1	1
NRG1	843	1	1	1	1
NRG3	844	1	1	1	1
NUP98	845	1	1	1	1
NRG4	846	1	1	1	1
OTX1	847	1	1	1	1
FOXF1	848	1	1	1	1
CBX7	849	1	1	1	1
DUSP4	850	1	1	1	1
HOXB8	851	2	0.715246	1	1
HOXD1	852	2	0.708951	1	1
EGFR	853	2	0.697288	1	1
HECTD1	854	2	0.69685	1	1
DMRT1	855	2	0.688722	1	1
MAPK1	856	2	0.67313	1	1
LCORL	857	2	0.620555	1	1
GH1	858	2	0.619544	1	1
MYF6	859	4	0.619155	1	1
MAP2K1	860	2	0.612127	1	1
NR3C2	861	2	0.604293	1	1
ZMYND11	862	2	0.589484	1	1
ARRB1	863	6	0.58379	1	1
ZNF236	864	4	0.583714	1	1
THAP4	865	2	0.563234	1	1
ZNF711	866	4	0.562719	1	1
CBX6	867	2	0.544691	1	1
NFATC4	868	4	0.532871	1	1
EZH1	869	13	0.525862	1	1
ONECUT1	870	6	0.525156	1	1
MEIS3	871	6	0.520219	1	1
SNAPC4	872	2	0.514417	1	1
HOXD11	873	13	0.503585	1	1
ZFP36L2	874	13	0.50262	1	1
HOXC11	875	13	0.500175	1	1
TOX4	876	2	0.499239	1	1
SETX	877	13	0.499154	1	1
ID2	878	6	0.498599	1	1
RREB1	879	14	0.497115	1	1
TCFL5	880	6	0.492985	1	1
HOXB1	881	2	0.492022	1	1
ZBTB44	882	13	0.491398	1	1
ARNTL2	883	2	0.490572	1	1
KLF10	884	2	0.481543	1	1
FOXI1	885	14	0.479684	1	1
ZC3H11A	886	13	0.475507	1	1
HES7	887	6	0.463725	1	1
HSF4	888	7	0.463102	1	1
PHF6	889	2	0.462648	1	1
SON	890	12	0.462146	1	1
ZNF581	891	14	0.461241	1	1
TDRD3	892	2	0.460053	1	1
POLR3G	893	4	0.456286	1	1
ALX4	894	13	0.451082	1	1
LHX4	895	6	0.45089	1	1
LRIG1	896	2	0.450588	1	1
NKX2-3	897	14	0.440534	1	1
LMTK3	898	13	0.439609	1	1
MAF	899	13	0.437507	1	1
POU2AF1	900	6	0.430653	1	1
GPS2	901	6	0.420898	1	1
NR1H4	902	14	0.419186	1	1
ZFP36L1	903	6	0.417953	1	1
PTPN18	904	12	0.41749	1	1
HOXC13	905	14	0.415272	1	1
IRX2	906	7	0.414492	1	1
LHX3	907	4	0.40469	1	1
PPARA	908	7	0.401629	1	1
SNAPC1	909	2	0.391881	1	1
HOXB5	910	2	0.384121	1	1
ZNF395	911	2	0.373498	1	1
TFCP2	912	2	0.325683	1	1
HIVEP3	913	2	0.295994	1	1
EMX1	914	4	0.274499	1	1
HOXD4	915	2	0.241131	1	1
ZBTB4	916	2	0.190072	1	1

## Sheet: CSA_750
Regulator	Rank	Targets	Score	P-value	Adjusted p-value
ING4	1	5	0.578361	1e-06	8.96751e-06
FOXO4	2	10	0.552684	1e-06	8.96751e-06
MSX2	3	9	0.509695	1e-06	8.96751e-06
SOX10	4	21	0.507996	1e-06	8.96751e-06
KLF3	5	28	0.503614	1e-06	8.96751e-06
DLX4	6	3	0.495162	1e-06	8.96751e-06
TERF2	7	15	0.48806	1e-06	8.96751e-06
UBP1	8	32	0.487209	1e-06	8.96751e-06
FEV	9	103	0.484275	1e-06	8.96751e-06
PHF6	10	3	0.480806	1e-06	8.96751e-06
ZBTB44	11	15	0.477826	1e-06	8.96751e-06
NFATC4	12	5	0.471688	1e-06	8.96751e-06
EGFR	13	5	0.468334	1e-06	8.96751e-06
TCFL5	14	10	0.467684	1e-06	8.96751e-06
HMGN1	15	59	0.466931	1e-06	8.96751e-06
HIRA	16	81	0.466822	1e-06	8.96751e-06
DLX2	17	28	0.466746	1e-06	8.96751e-06
CSNK2A2	18	122	0.464441	1e-06	8.96751e-06
APOBEC3B	19	207	0.461588	1e-06	8.96751e-06
ELF5	20	71	0.460402	1e-06	8.96751e-06
ARNT2	21	39	0.459508	1e-06	8.96751e-06
BRD9	22	79	0.458631	1e-06	8.96751e-06
BARX2	23	32	0.458262	1e-06	8.96751e-06
NCAPG2	24	111	0.457478	1e-06	8.96751e-06
IRX3	25	26	0.457391	1e-06	8.96751e-06
SCML2	26	96	0.456087	1e-06	8.96751e-06
EHF	27	244	0.455555	1e-06	8.96751e-06
ZNF552	28	341	0.455529	1e-06	8.96751e-06
FOXO3	29	68	0.455147	1e-06	8.96751e-06
CREB3L4	30	42	0.455047	1e-06	8.96751e-06
DMC1	31	257	0.454959	1e-06	8.96751e-06
TOP2B	32	75	0.454739	1e-06	8.96751e-06
SUMO1	33	99	0.453946	1e-06	8.96751e-06
AHR	34	226	0.453814	1e-06	8.96751e-06
MYBL1	35	26	0.453668	1e-06	8.96751e-06
CAMTA2	36	75	0.453632	1e-06	8.96751e-06
LIN54	37	46	0.453452	1e-06	8.96751e-06
NCAPG	38	123	0.45275	1e-06	8.96751e-06
ZNF281	39	85	0.452254	1e-06	8.96751e-06
ZC3H11A	40	16	0.45195	1e-06	8.96751e-06
HOXA10	41	180	0.45192	1e-06	8.96751e-06
ERF	42	66	0.45171	1e-06	8.96751e-06
ESR2	43	408	0.451532	1e-06	8.96751e-06
ZNF92	44	187	0.451136	1e-06	8.96751e-06
FOXD2	45	207	0.450806	1e-06	8.96751e-06
ASCL1	46	315	0.450561	1e-06	8.96751e-06
EZH1	47	20	0.450489	1e-06	8.96751e-06
RARG	48	317	0.450324	1e-06	8.96751e-06
HOXA7	49	92	0.449923	1e-06	8.96751e-06
HOXA5	50	123	0.448949	1e-06	8.96751e-06
ASCL2	51	199	0.448865	1e-06	8.96751e-06
GRHL2	52	523	0.448348	1e-06	8.96751e-06
CDC73	53	51	0.448265	1e-06	8.96751e-06
HES2	54	141	0.447613	1e-06	8.96751e-06
LMO3	55	119	0.44739	1e-06	8.96751e-06
RREB1	56	20	0.447206	1e-06	8.96751e-06
HES4	57	204	0.447066	1e-06	8.96751e-06
JMJD6	58	103	0.446532	1e-06	8.96751e-06
SIX2	59	353	0.446082	1e-06	8.96751e-06
ZNF217	60	417	0.446037	1e-06	8.96751e-06
MEIS2	61	29	0.445065	1e-06	8.96751e-06
LMO2	62	236	0.444156	1e-06	8.96751e-06
DAXX	63	389	0.443958	1e-06	8.96751e-06
PRDM14	64	100	0.443769	1e-06	8.96751e-06
HOXB7	65	96	0.443462	1e-06	8.96751e-06
MBD3L2	66	5	0.443281	1e-06	8.96751e-06
LYL1	67	376	0.443276	1e-06	8.96751e-06
MBD1	68	193	0.443234	1e-06	8.96751e-06
OVOL2	69	91	0.443057	1e-06	8.96751e-06
FOXG1	70	175	0.443049	1e-06	8.96751e-06
TCF4	71	458	0.442269	1e-06	8.96751e-06
GRHL1	72	50	0.441917	1e-06	8.96751e-06
RUNX2	73	141	0.441731	1e-06	8.96751e-06
ZNF750	74	345	0.441722	1e-06	8.96751e-06
LMX1B	75	9	0.441674	1e-06	8.96751e-06
NR1H3	76	535	0.441566	1e-06	8.96751e-06
SMAD3	77	479	0.441344	1e-06	8.96751e-06
E2F2	78	228	0.441318	1e-06	8.96751e-06
RFX2	79	143	0.441023	1e-06	8.96751e-06
GTF2I	80	460	0.440808	1e-06	8.96751e-06
SPDEF	81	582	0.440781	1e-06	8.96751e-06
ZBTB7B	82	94	0.440739	1e-06	8.96751e-06
CDK6	83	150	0.440715	1e-06	8.96751e-06
NR5A1	84	222	0.440588	1e-06	8.96751e-06
GLIS3	85	37	0.440528	1e-06	8.96751e-06
MAFB	86	124	0.440457	1e-06	8.96751e-06
NR1D1	87	55	0.440383	1e-06	8.96751e-06
ZBED4	88	150	0.440272	1e-06	8.96751e-06
HAND1	89	194	0.440165	1e-06	8.96751e-06
SMARCC1	90	386	0.440095	1e-06	8.96751e-06
TFEB	91	45	0.440063	1e-06	8.96751e-06
PGR	92	598	0.439907	1e-06	8.96751e-06
NR1H2	93	342	0.439798	1e-06	8.96751e-06
MZF1	94	196	0.439739	1e-06	8.96751e-06
SOX9	95	403	0.439673	1e-06	8.96751e-06
HOXB13	96	188	0.439233	1e-06	8.96751e-06
LIN9	97	79	0.439054	1e-06	8.96751e-06
TP73	98	363	0.439052	1e-06	8.96751e-06
TFDP2	99	31	0.438869	1e-06	8.96751e-06
NFYB	100	527	0.438619	1e-06	8.96751e-06
NKX2-1	101	582	0.438576	1e-06	8.96751e-06
KLF5	102	638	0.438442	1e-06	8.96751e-06
EOMES	103	517	0.438438	1e-06	8.96751e-06
NFIC	104	613	0.438432	1e-06	8.96751e-06
NFYA	105	535	0.438405	1e-06	8.96751e-06
MCM3	106	593	0.438107	1e-06	8.96751e-06
HOXA1	107	247	0.4381	1e-06	8.96751e-06
IRX5	108	3	0.437995	1e-06	8.96751e-06
FOXH1	109	222	0.437953	1e-06	8.96751e-06
SSRP1	110	674	0.437937	1e-06	8.96751e-06
SOX4	111	164	0.437911	1e-06	8.96751e-06
CTBP2	112	388	0.437879	1e-06	8.96751e-06
SOX11	113	42	0.437621	1e-06	8.96751e-06
NKX2-2	114	272	0.43752	1e-06	8.96751e-06
SIRT6	115	637	0.43745	1e-06	8.96751e-06
MGAM	116	686	0.437393	1e-06	8.96751e-06
TEAD3	117	698	0.437337	1e-06	8.96751e-06
SOX13	118	698	0.437154	1e-06	8.96751e-06
CBFA2T2	119	31	0.437113	1e-06	8.96751e-06
DLX1	120	336	0.437087	1e-06	8.96751e-06
TFAP2C	121	685	0.437076	1e-06	8.96751e-06
SOX2	122	670	0.437026	1e-06	8.96751e-06
ARNTL	123	681	0.436989	1e-06	8.96751e-06
ZNF692	124	698	0.43695	1e-06	8.96751e-06
GATAD2A	125	687	0.436895	1e-06	8.96751e-06
HOMEZ	126	694	0.436873	1e-06	8.96751e-06
SMARCC2	127	300	0.436769	1e-06	8.96751e-06
PAX6	128	122	0.436732	1e-06	8.96751e-06
ZNF12	129	75	0.436715	1e-06	8.96751e-06
ZNF776	130	690	0.436629	1e-06	8.96751e-06
JARID2	131	391	0.436622	1e-06	8.96751e-06
HOXC6	132	209	0.436622	1e-06	8.96751e-06
ZBTB20	133	702	0.436546	1e-06	8.96751e-06
DLX6	134	41	0.436534	1e-06	8.96751e-06
SMARCB1	135	491	0.436493	1e-06	8.96751e-06
PBX1	136	552	0.436459	1e-06	8.96751e-06
ZBTB2	137	688	0.43645	1e-06	8.96751e-06
VEZF1	138	239	0.436438	1e-06	8.96751e-06
SMAD4	139	527	0.436425	1e-06	8.96751e-06
BCL6	140	644	0.436402	1e-06	8.96751e-06
PPARG	141	611	0.436392	1e-06	8.96751e-06
ZNF589	142	691	0.436334	1e-06	8.96751e-06
RFXANK	143	706	0.436205	1e-06	8.96751e-06
ZNF610	144	701	0.436197	1e-06	8.96751e-06
HEXIM1	145	279	0.436148	1e-06	8.96751e-06
ZNF366	146	697	0.436148	1e-06	8.96751e-06
JMJD1C	147	510	0.436093	1e-06	8.96751e-06
ETV4	148	708	0.436062	1e-06	8.96751e-06
HMGN3	149	613	0.436054	1e-06	8.96751e-06
ZMYND8	150	517	0.436051	1e-06	8.96751e-06
ZFP42	151	373	0.436036	1e-06	8.96751e-06
FOXA3	152	698	0.435978	1e-06	8.96751e-06
RXRB	153	703	0.435964	1e-06	8.96751e-06
SOX5	154	704	0.435951	1e-06	8.96751e-06
MIXL1	155	705	0.435926	1e-06	8.96751e-06
CCNT2	156	593	0.43592	1e-06	8.96751e-06
ZNF121	157	705	0.435916	1e-06	8.96751e-06
SMARCA5	158	676	0.435897	1e-06	8.96751e-06
IRF5	159	703	0.43589	1e-06	8.96751e-06
MEF2A	160	710	0.435865	1e-06	8.96751e-06
INSM1	161	27	0.435854	1e-06	8.96751e-06
HDAC3	162	184	0.435842	1e-06	8.96751e-06
HES1	163	699	0.435825	1e-06	8.96751e-06
INSM2	164	706	0.435825	1e-06	8.96751e-06
GTF2E2	165	686	0.435796	1e-06	8.96751e-06
FOXP1	166	720	0.435766	1e-06	8.96751e-06
MIER2	167	707	0.435755	1e-06	8.96751e-06
SAP130	168	693	0.435744	1e-06	8.96751e-06
PHB2	169	695	0.435695	1e-06	8.96751e-06
HMG20A	170	699	0.435687	1e-06	8.96751e-06
PPARD	171	140	0.435683	1e-06	8.96751e-06
NR2C1	172	709	0.435661	1e-06	8.96751e-06
KLF11	173	713	0.435647	1e-06	8.96751e-06
HBP1	174	703	0.435645	1e-06	8.96751e-06
MYBL2	175	460	0.435611	1e-06	8.96751e-06
GARS	176	671	0.435601	1e-06	8.96751e-06
PRDM2	177	700	0.435592	1e-06	8.96751e-06
MYOD1	178	517	0.435577	1e-06	8.96751e-06
HHEX	179	703	0.435567	1e-06	8.96751e-06
ZBTB10	180	711	0.435556	1e-06	8.96751e-06
ETV7	181	39	0.435555	1e-06	8.96751e-06
CEBPD	182	706	0.435547	1e-06	8.96751e-06
ZNF747	183	700	0.435547	1e-06	8.96751e-06
RARA	184	709	0.435546	1e-06	8.96751e-06
THAP1	185	702	0.435541	1e-06	8.96751e-06
ZFX	186	708	0.43554	1e-06	8.96751e-06
FOXP2	187	712	0.435538	1e-06	8.96751e-06
ZNF148	188	700	0.435509	1e-06	8.96751e-06
ZNF202	189	695	0.435497	1e-06	8.96751e-06
WT1	190	704	0.435494	1e-06	8.96751e-06
ZNF766	191	698	0.435479	1e-06	8.96751e-06
GLI4	192	700	0.435466	1e-06	8.96751e-06
MXD4	193	708	0.435464	1e-06	8.96751e-06
AR	194	720	0.435457	1e-06	8.96751e-06
TP53BP1	195	694	0.435455	1e-06	8.96751e-06
ZGPAT	196	698	0.435454	1e-06	8.96751e-06
PTRF	197	693	0.435444	1e-06	8.96751e-06
OSR2	198	703	0.43544	1e-06	8.96751e-06
RB1	199	709	0.435425	1e-06	8.96751e-06
CREB3L1	200	702	0.435417	1e-06	8.96751e-06
HIF1A	201	712	0.435389	1e-06	8.96751e-06
BCOR	202	702	0.435387	1e-06	8.96751e-06
MTA1	203	704	0.435385	1e-06	8.96751e-06
SCRT2	204	694	0.435385	1e-06	8.96751e-06
EGR1	205	717	0.43538	1e-06	8.96751e-06
ID3	206	696	0.435379	1e-06	8.96751e-06
ZNF300	207	695	0.435378	1e-06	8.96751e-06
DEK	208	699	0.435376	1e-06	8.96751e-06
MTA3	209	711	0.435375	1e-06	8.96751e-06
NANOG	210	720	0.435356	1e-06	8.96751e-06
ZNF670	211	712	0.435353	1e-06	8.96751e-06
PPARGC1A	212	41	0.435346	1e-06	8.96751e-06
ETV1	213	706	0.435346	1e-06	8.96751e-06
ZNF592	214	709	0.435321	1e-06	8.96751e-06
HLTF	215	696	0.435314	1e-06	8.96751e-06
ZNF687	216	702	0.43531	1e-06	8.96751e-06
WHSC1	217	706	0.435295	1e-06	8.96751e-06
CNOT3	218	670	0.435291	1e-06	8.96751e-06
E2F7	219	445	0.435289	1e-06	8.96751e-06
ZNF579	220	706	0.435285	1e-06	8.96751e-06
ZNF423	221	703	0.435268	1e-06	8.96751e-06
EED	222	708	0.435262	1e-06	8.96751e-06
RUNX1	223	725	0.435251	1e-06	8.96751e-06
ZNF524	224	712	0.435247	1e-06	8.96751e-06
THAP11	225	708	0.435238	1e-06	8.96751e-06
KLF17	226	710	0.435238	1e-06	8.96751e-06
FOSL2	227	708	0.435235	1e-06	8.96751e-06
GFI1B	228	706	0.435224	1e-06	8.96751e-06
ZNF250	229	197	0.435221	1e-06	8.96751e-06
THRB	230	713	0.43522	1e-06	8.96751e-06
STAT2	231	713	0.43522	1e-06	8.96751e-06
RERE	232	715	0.435218	1e-06	8.96751e-06
ZSCAN18	233	710	0.435203	1e-06	8.96751e-06
ZBTB17	234	693	0.435203	1e-06	8.96751e-06
ZFHX2	235	693	0.435201	1e-06	8.96751e-06
LEF1	236	708	0.435194	1e-06	8.96751e-06
PTTG1	237	692	0.435189	1e-06	8.96751e-06
ZNF239	238	709	0.435186	1e-06	8.96751e-06
MIER1	239	687	0.435174	1e-06	8.96751e-06
CREB3	240	702	0.43517	1e-06	8.96751e-06
ZNF133	241	706	0.435167	1e-06	8.96751e-06
TOE1	242	679	0.435159	1e-06	8.96751e-06
ZBTB26	243	716	0.43515	1e-06	8.96751e-06
TEAD1	244	710	0.435143	1e-06	8.96751e-06
SIX4	245	693	0.435143	1e-06	8.96751e-06
DRAP1	246	701	0.435141	1e-06	8.96751e-06
MITF	247	714	0.435133	1e-06	8.96751e-06
YY2	248	705	0.435121	1e-06	8.96751e-06
ARID4B	249	704	0.435114	1e-06	8.96751e-06
TP63	250	610	0.435111	1e-06	8.96751e-06
E2F4	251	724	0.435104	1e-06	8.96751e-06
HMBOX1	252	698	0.43509	1e-06	8.96751e-06
ETS2	253	707	0.435085	1e-06	8.96751e-06
FEZF1	254	706	0.435062	1e-06	8.96751e-06
ZNF292	255	706	0.435059	1e-06	8.96751e-06
RCOR2	256	695	0.435055	1e-06	8.96751e-06
CDX2	257	657	0.435048	1e-06	8.96751e-06
ZNF169	258	702	0.435046	1e-06	8.96751e-06
TOP1	259	262	0.435044	1e-06	8.96751e-06
ZIC2	260	710	0.43504	1e-06	8.96751e-06
ZNF3	261	701	0.435036	1e-06	8.96751e-06
LARP7	262	686	0.435023	1e-06	8.96751e-06
CSDE1	263	714	0.435019	1e-06	8.96751e-06
ZNF223	264	714	0.43501	1e-06	8.96751e-06
KLF16	265	715	0.435007	1e-06	8.96751e-06
MYNN	266	716	0.434993	1e-06	8.96751e-06
DDX20	267	710	0.43499	1e-06	8.96751e-06
BRCA1	268	715	0.434961	1e-06	8.96751e-06
ZNF407	269	698	0.43496	1e-06	8.96751e-06
MEF2D	270	695	0.434957	1e-06	8.96751e-06
ZNF354C	271	714	0.434955	1e-06	8.96751e-06
CDC5L	272	700	0.434953	1e-06	8.96751e-06
HNF4A	273	723	0.434951	1e-06	8.96751e-06
TAF15	274	709	0.434949	1e-06	8.96751e-06
FOXM1	275	709	0.434941	1e-06	8.96751e-06
PCBP1	276	713	0.434933	1e-06	8.96751e-06
ZNF493	277	716	0.434922	1e-06	8.96751e-06
HSF1	278	717	0.434917	1e-06	8.96751e-06
SIN3B	279	717	0.434908	1e-06	8.96751e-06
TEAD2	280	696	0.434893	1e-06	8.96751e-06
PTBP1	281	711	0.434889	1e-06	8.96751e-06
GLI3	282	223	0.434886	1e-06	8.96751e-06
POU5F1	283	720	0.434881	1e-06	8.96751e-06
RNASEH2A	284	717	0.434861	1e-06	8.96751e-06
FOXA2	285	722	0.43486	1e-06	8.96751e-06
HNF1A	286	706	0.434854	1e-06	8.96751e-06
HDAC6	287	714	0.434854	1e-06	8.96751e-06
TGIF2	288	698	0.434843	1e-06	8.96751e-06
ZNF263	289	715	0.434843	1e-06	8.96751e-06
MBD4	290	688	0.434834	1e-06	8.96751e-06
TFAP2A	291	691	0.434833	1e-06	8.96751e-06
MCM7	292	716	0.434831	1e-06	8.96751e-06
ZC3H8	293	691	0.434828	1e-06	8.96751e-06
ZNF704	294	716	0.434825	1e-06	8.96751e-06
DNMT1	295	688	0.434824	1e-06	8.96751e-06
KLF13	296	702	0.434813	1e-06	8.96751e-06
ZXDB	297	702	0.434805	1e-06	8.96751e-06
ERG	298	714	0.434803	1e-06	8.96751e-06
ZNF266	299	716	0.434802	1e-06	8.96751e-06
TRIM25	300	695	0.434791	1e-06	8.96751e-06
ZSCAN23	301	706	0.43479	1e-06	8.96751e-06
SLC30A9	302	705	0.434784	1e-06	8.96751e-06
MYB	303	714	0.434779	1e-06	8.96751e-06
SETDB1	304	712	0.434779	1e-06	8.96751e-06
ZNF274	305	721	0.434776	1e-06	8.96751e-06
TEAD4	306	718	0.434774	1e-06	8.96751e-06
FOXA1	307	724	0.434772	1e-06	8.96751e-06
PBX3	308	717	0.43477	1e-06	8.96751e-06
BCL3	309	712	0.43477	1e-06	8.96751e-06
E2F1	310	718	0.434768	1e-06	8.96751e-06
ASH2L	311	714	0.434753	1e-06	8.96751e-06
MBD2	312	718	0.434753	1e-06	8.96751e-06
SLC25A2	313	135	0.434751	1e-06	8.96751e-06
NCOA1	314	711	0.434748	1e-06	8.96751e-06
KLF4	315	710	0.434747	1e-06	8.96751e-06
TFE3	316	713	0.434747	1e-06	8.96751e-06
MLX	317	707	0.434745	1e-06	8.96751e-06
ZHX1	318	717	0.434741	1e-06	8.96751e-06
ZNF511	319	710	0.434733	1e-06	8.96751e-06
ZMIZ1	320	715	0.434727	1e-06	8.96751e-06
NFIL3	321	704	0.434724	1e-06	8.96751e-06
CHD2	322	715	0.434724	1e-06	8.96751e-06
TBX3	323	718	0.434718	1e-06	8.96751e-06
SMARCA4	324	718	0.434706	1e-06	8.96751e-06
GATAD1	325	712	0.434705	1e-06	8.96751e-06
BCL11A	326	706	0.434703	1e-06	8.96751e-06
ZNF623	327	713	0.4347	1e-06	8.96751e-06
TAL1	328	716	0.434698	1e-06	8.96751e-06
SPI1	329	721	0.434671	1e-06	8.96751e-06
TRIM28	330	722	0.434669	1e-06	8.96751e-06
NR3C1	331	722	0.434669	1e-06	8.96751e-06
ZBTB48	332	709	0.434667	1e-06	8.96751e-06
ZNF600	333	694	0.434666	1e-06	8.96751e-06
ZNF197	334	703	0.434666	1e-06	8.96751e-06
HNF4G	335	718	0.434664	1e-06	8.96751e-06
ZNF548	336	711	0.434662	1e-06	8.96751e-06
DPF2	337	716	0.434657	1e-06	8.96751e-06
SUMO2	338	692	0.434657	1e-06	8.96751e-06
ZNF664	339	703	0.434651	1e-06	8.96751e-06
ZNF584	340	699	0.434649	1e-06	8.96751e-06
ARID1B	341	669	0.434642	1e-06	8.96751e-06
E2F6	342	716	0.43464	1e-06	8.96751e-06
NFYC	343	708	0.434639	1e-06	8.96751e-06
TBP	344	718	0.434639	1e-06	8.96751e-06
SALL1	345	710	0.434637	1e-06	8.96751e-06
U2AF2	346	712	0.434632	1e-06	8.96751e-06
ZNF530	347	713	0.434631	1e-06	8.96751e-06
BATF	348	304	0.434631	1e-06	8.96751e-06
ZNF2	349	703	0.43463	1e-06	8.96751e-06
HLF	350	697	0.434629	1e-06	8.96751e-06
ZNF560	351	702	0.434627	1e-06	8.96751e-06
TRIM24	352	716	0.434625	1e-06	8.96751e-06
HDAC8	353	716	0.434619	1e-06	8.96751e-06
HDGF	354	717	0.434618	1e-06	8.96751e-06
ZNF18	355	706	0.434618	1e-06	8.96751e-06
ZNF644	356	717	0.434618	1e-06	8.96751e-06
STAT3	357	721	0.434614	1e-06	8.96751e-06
DEAF1	358	693	0.434607	1e-06	8.96751e-06
ZNF652	359	710	0.434604	1e-06	8.96751e-06
MLLT1	360	719	0.434602	1e-06	8.96751e-06
TAF7	361	719	0.434602	1e-06	8.96751e-06
ESRRA	362	719	0.434602	1e-06	8.96751e-06
EBF1	363	717	0.434602	1e-06	8.96751e-06
GMEB2	364	715	0.434602	1e-06	8.96751e-06
HCFC1	365	718	0.4346	1e-06	8.96751e-06
GLIS2	366	714	0.434592	1e-06	8.96751e-06
ELF1	367	721	0.434591	1e-06	8.96751e-06
ATF3	368	721	0.434591	1e-06	8.96751e-06
FOSL1	369	716	0.43459	1e-06	8.96751e-06
SRF	370	719	0.434581	1e-06	8.96751e-06
CBX5	371	719	0.434581	1e-06	8.96751e-06
NFE2L2	372	719	0.434581	1e-06	8.96751e-06
CEBPZ	373	719	0.434581	1e-06	8.96751e-06
BCLAF1	374	718	0.43458	1e-06	8.96751e-06
RCOR1	375	718	0.43458	1e-06	8.96751e-06
ZMYM3	376	718	0.434579	1e-06	8.96751e-06
PRKDC	377	99	0.434571	1e-06	8.96751e-06
SP5	378	710	0.434569	1e-06	8.96751e-06
AEBP2	379	716	0.434558	1e-06	8.96751e-06
CBX2	380	718	0.434558	1e-06	8.96751e-06
ELF3	381	714	0.434555	1e-06	8.96751e-06
ZSCAN16	382	710	0.434554	1e-06	8.96751e-06
TFDP1	383	716	0.434546	1e-06	8.96751e-06
SP7	384	701	0.434543	1e-06	8.96751e-06
ZNF488	385	713	0.434539	1e-06	8.96751e-06
ZNF83	386	702	0.434538	1e-06	8.96751e-06
MYC	387	722	0.434534	1e-06	8.96751e-06
MTA2	388	719	0.434534	1e-06	8.96751e-06
TCF7	389	719	0.434534	1e-06	8.96751e-06
PRDM10	390	708	0.434531	1e-06	8.96751e-06
DMAP1	391	710	0.434531	1e-06	8.96751e-06
ZEB2	392	718	0.434528	1e-06	8.96751e-06
PATZ1	393	707	0.434528	1e-06	8.96751e-06
ZNF16	394	717	0.434525	1e-06	8.96751e-06
POU2F2	395	711	0.434524	1e-06	8.96751e-06
SIX5	396	718	0.434517	1e-06	8.96751e-06
U2AF1	397	718	0.434517	1e-06	8.96751e-06
ZNF341	398	717	0.434508	1e-06	8.96751e-06
E2F5	399	691	0.434508	1e-06	8.96751e-06
GATA1	400	722	0.434507	1e-06	8.96751e-06
GATA2	401	722	0.434507	1e-06	8.96751e-06
RELA	402	717	0.434497	1e-06	8.96751e-06
BRD4	403	720	0.434486	1e-06	8.96751e-06
ZNF211	404	715	0.434482	1e-06	8.96751e-06
CBX1	405	717	0.434481	1e-06	8.96751e-06
NR4A1	406	718	0.434475	1e-06	8.96751e-06
IRF4	407	714	0.434474	1e-06	8.96751e-06
ZNF654	408	703	0.434473	1e-06	8.96751e-06
RXRA	409	719	0.434472	1e-06	8.96751e-06
GATA3	410	721	0.434471	1e-06	8.96751e-06
NFRKB	411	719	0.434471	1e-06	8.96751e-06
ZNF740	412	716	0.434465	1e-06	8.96751e-06
ATF4	413	708	0.434455	1e-06	8.96751e-06
IKZF2	414	702	0.434452	1e-06	8.96751e-06
CREM	415	718	0.434452	1e-06	8.96751e-06
NFXL1	416	694	0.43445	1e-06	8.96751e-06
GATAD2B	417	702	0.434449	1e-06	8.96751e-06
KLF7	418	712	0.434441	1e-06	8.96751e-06
ZNF175	419	718	0.434437	1e-06	8.96751e-06
ZNF585B	420	709	0.434435	1e-06	8.96751e-06
PKNOX1	421	720	0.434426	1e-06	8.96751e-06
EP300	422	720	0.434426	1e-06	8.96751e-06
HDAC2	423	720	0.434426	1e-06	8.96751e-06
SNAI2	424	686	0.43442	1e-06	8.96751e-06
USF1	425	719	0.434414	1e-06	8.96751e-06
PRDM12	426	712	0.434413	1e-06	8.96751e-06
IKZF1	427	719	0.434413	1e-06	8.96751e-06
ESR1	428	722	0.434412	1e-06	8.96751e-06
ZNF645	429	707	0.434411	1e-06	8.96751e-06
SREBF2	430	717	0.434405	1e-06	8.96751e-06
ZBTB1	431	707	0.434398	1e-06	8.96751e-06
MAFG	432	700	0.434397	1e-06	8.96751e-06
DNMT3B	433	701	0.434392	1e-06	8.96751e-06
ZNF791	434	708	0.434391	1e-06	8.96751e-06
ZNF324	435	710	0.434388	1e-06	8.96751e-06
YY1	436	721	0.434386	1e-06	8.96751e-06
PHF8	437	721	0.434386	1e-06	8.96751e-06
ETS1	438	721	0.434386	1e-06	8.96751e-06
KLF8	439	709	0.434378	1e-06	8.96751e-06
HDAC1	440	719	0.434373	1e-06	8.96751e-06
PYGO2	441	706	0.434372	1e-06	8.96751e-06
CHD1	442	720	0.434369	1e-06	8.96751e-06
ELK1	443	720	0.434369	1e-06	8.96751e-06
KLF9	444	720	0.434369	1e-06	8.96751e-06
SP2	445	720	0.434369	1e-06	8.96751e-06
ARID3A	446	720	0.434369	1e-06	8.96751e-06
TARDBP	447	720	0.434369	1e-06	8.96751e-06
MAX	448	720	0.434369	1e-06	8.96751e-06
MAZ	449	720	0.434369	1e-06	8.96751e-06
MNT	450	720	0.434369	1e-06	8.96751e-06
ZNF143	451	720	0.434369	1e-06	8.96751e-06
SMC3	452	720	0.434369	1e-06	8.96751e-06
NBN	453	720	0.434369	1e-06	8.96751e-06
ZNF207	454	720	0.434369	1e-06	8.96751e-06
CBX3	455	720	0.434369	1e-06	8.96751e-06
CBX8	456	720	0.434369	1e-06	8.96751e-06
SUZ12	457	720	0.434369	1e-06	8.96751e-06
TRIM22	458	720	0.434369	1e-06	8.96751e-06
ZHX2	459	720	0.434369	1e-06	8.96751e-06
SIN3A	460	720	0.434369	1e-06	8.96751e-06
HNRNPL	461	720	0.434369	1e-06	8.96751e-06
ZKSCAN1	462	720	0.434369	1e-06	8.96751e-06
REST	463	720	0.434369	1e-06	8.96751e-06
ZBTB33	464	720	0.434369	1e-06	8.96751e-06
ZBTB40	465	720	0.434369	1e-06	8.96751e-06
RNF2	466	720	0.434369	1e-06	8.96751e-06
ZBTB11	467	720	0.434369	1e-06	8.96751e-06
MXI1	468	720	0.434369	1e-06	8.96751e-06
ETV6	469	720	0.434369	1e-06	8.96751e-06
ZFP64	470	720	0.434369	1e-06	8.96751e-06
SREBF1	471	720	0.434369	1e-06	8.96751e-06
GTF2F1	472	720	0.434369	1e-06	8.96751e-06
CREB1	473	720	0.434369	1e-06	8.96751e-06
MAFF	474	720	0.434369	1e-06	8.96751e-06
UBTF	475	720	0.434369	1e-06	8.96751e-06
FOXK2	476	720	0.434369	1e-06	8.96751e-06
YBX1	477	720	0.434369	1e-06	8.96751e-06
CTBP1	478	720	0.434369	1e-06	8.96751e-06
NRF1	479	720	0.434369	1e-06	8.96751e-06
GABPA	480	720	0.434369	1e-06	8.96751e-06
NONO	481	720	0.434369	1e-06	8.96751e-06
RBBP5	482	720	0.434369	1e-06	8.96751e-06
NR2C2	483	715	0.434365	1e-06	8.96751e-06
GATA4	484	719	0.434364	1e-06	8.96751e-06
ZNF157	485	703	0.434358	1e-06	8.96751e-06
USF2	486	718	0.43435	1e-06	8.96751e-06
ZNF318	487	707	0.434347	1e-06	8.96751e-06
CHD7	488	719	0.434346	1e-06	8.96751e-06
NKRF	489	682	0.434345	1e-06	8.96751e-06
RAD51	490	719	0.434344	1e-06	8.96751e-06
ZNF155	491	710	0.434331	1e-06	8.96751e-06
HIC1	492	694	0.43433	1e-06	8.96751e-06
ELF4	493	717	0.434315	1e-06	8.96751e-06
DIDO1	494	707	0.434307	1e-06	8.96751e-06
SMAD5	495	716	0.434297	1e-06	8.96751e-06
JUN	496	721	0.434282	1e-06	8.96751e-06
BCL11B	497	710	0.434281	1e-06	8.96751e-06
L3MBTL2	498	719	0.434271	1e-06	8.96751e-06
ZNF580	499	719	0.434269	1e-06	8.96751e-06
KLF1	500	718	0.434266	1e-06	8.96751e-06
ZNF24	501	718	0.434266	1e-06	8.96751e-06
ZNF639	502	716	0.434266	1e-06	8.96751e-06
TFAP4	503	717	0.434266	1e-06	8.96751e-06
ZNF792	504	717	0.434264	1e-06	8.96751e-06
DAND5	505	721	0.434262	1e-06	8.96751e-06
RING1	506	721	0.434262	1e-06	8.96751e-06
PAX5	507	721	0.434262	1e-06	8.96751e-06
EZH2	508	721	0.434262	1e-06	8.96751e-06
RFX1	509	721	0.434262	1e-06	8.96751e-06
TCF7L2	510	721	0.434262	1e-06	8.96751e-06
TCF12	511	721	0.434262	1e-06	8.96751e-06
CTCF	512	721	0.434262	1e-06	8.96751e-06
STAT1	513	721	0.434262	1e-06	8.96751e-06
POLR2A	514	721	0.434262	1e-06	8.96751e-06
ZBTB7A	515	721	0.434262	1e-06	8.96751e-06
BMI1	516	721	0.434262	1e-06	8.96751e-06
NCOR1	517	721	0.434262	1e-06	8.96751e-06
FOS	518	721	0.434262	1e-06	8.96751e-06
TAF1	519	721	0.434262	1e-06	8.96751e-06
GDNF	520	721	0.434262	1e-06	8.96751e-06
IRF1	521	721	0.434262	1e-06	8.96751e-06
MAFK	522	721	0.434262	1e-06	8.96751e-06
NR2F2	523	721	0.434262	1e-06	8.96751e-06
NR2F6	524	721	0.434262	1e-06	8.96751e-06
CEBPB	525	721	0.434262	1e-06	8.96751e-06
ZNF384	526	721	0.434262	1e-06	8.96751e-06
RAD21	527	721	0.434262	1e-06	8.96751e-06
NFAT5	528	303	0.43426	1e-06	8.96751e-06
SFPQ	529	720	0.434259	1e-06	8.96751e-06
ZNF701	530	709	0.434257	1e-06	8.96751e-06
ZNF391	531	713	0.434251	1e-06	8.96751e-06
SMAD2	532	721	0.434247	1e-06	8.96751e-06
EGR2	533	715	0.434228	1e-06	8.96751e-06
ZNF101	534	700	0.434222	1e-06	8.96751e-06
ZNF19	535	713	0.43421	1e-06	8.96751e-06
RFX5	536	715	0.434207	1e-06	8.96751e-06
ZNF140	537	713	0.434206	1e-06	8.96751e-06
ZNF26	538	700	0.434192	1e-06	8.96751e-06
REPIN1	539	711	0.434186	1e-06	8.96751e-06
ZFP41	540	712	0.434178	1e-06	8.96751e-06
JUND	541	722	0.434177	1e-06	8.96751e-06
CBFB	542	719	0.434165	1e-06	8.96751e-06
CEBPG	543	719	0.434165	1e-06	8.96751e-06
MIA3	544	720	0.434162	1e-06	8.96751e-06
KCNH8	545	284	0.434157	1e-06	8.96751e-06
ZSCAN29	546	697	0.434155	1e-06	8.96751e-06
CEBPA	547	712	0.434147	1e-06	8.96751e-06
CHD4	548	717	0.434144	1e-06	8.96751e-06
SAP30	549	717	0.434129	1e-06	8.96751e-06
PRDM1	550	708	0.434121	1e-06	8.96751e-06
IRF3	551	719	0.434112	1e-06	8.96751e-06
RELB	552	682	0.434108	1e-06	8.96751e-06
ZNF146	553	715	0.434098	1e-06	8.96751e-06
IRF2	554	709	0.434097	1e-06	8.96751e-06
MCM5	555	704	0.434089	1e-06	8.96751e-06
ZNF658	556	713	0.434085	1e-06	8.96751e-06
MIER3	557	710	0.43408	1e-06	8.96751e-06
BACH1	558	721	0.434059	1e-06	8.96751e-06
POLR3A	559	73	0.434055	1e-06	8.96751e-06
ZNF76	560	712	0.434052	1e-06	8.96751e-06
NFE2	561	719	0.434043	1e-06	8.96751e-06
ZNF433	562	702	0.43402	1e-06	8.96751e-06
TBL1XR1	563	714	0.434012	1e-06	8.96751e-06
CTCFL	564	715	0.43399	1e-06	8.96751e-06
SPIB	565	260	0.433987	1e-06	8.96751e-06
FLI1	566	645	0.433956	1e-06	8.96751e-06
FUS	567	706	0.433948	1e-06	8.96751e-06
ZFP3	568	717	0.433948	1e-06	8.96751e-06
GLIS1	569	714	0.433943	1e-06	8.96751e-06
SCRT1	570	705	0.433942	1e-06	8.96751e-06
PRDM4	571	703	0.433941	1e-06	8.96751e-06
SMC1A	572	655	0.433924	1e-06	8.96751e-06
ZNF138	573	686	0.433918	1e-06	8.96751e-06
ZNF707	574	709	0.433886	1e-06	8.96751e-06
ZNF302	575	711	0.43387	1e-06	8.96751e-06
PROX1	576	194	0.433858	1e-06	8.96751e-06
FOXO1	577	255	0.433846	1e-06	8.96751e-06
ZSCAN4	578	707	0.433815	1e-06	8.96751e-06
ZNF335	579	697	0.433809	1e-06	8.96751e-06
RUNX1T1	580	452	0.433795	1e-06	8.96751e-06
ZNF514	581	711	0.433786	1e-06	8.96751e-06
GATA6	582	665	0.433769	1e-06	8.96751e-06
EHMT2	583	704	0.433767	1e-06	8.96751e-06
RBAK	584	711	0.433706	1e-06	8.96751e-06
TSHZ1	585	715	0.433704	1e-06	8.96751e-06
SMARCE1	586	687	0.433701	1e-06	8.96751e-06
ZNF501	587	694	0.4337	1e-06	8.96751e-06
ZNF23	588	708	0.433592	1e-06	8.96751e-06
IRF9	589	695	0.433592	1e-06	8.96751e-06
ETV5	590	347	0.433573	1e-06	8.96751e-06
ZNF416	591	706	0.433573	1e-06	8.96751e-06
FOXJ2	592	678	0.433564	1e-06	8.96751e-06
ZEB1	593	710	0.433559	1e-06	8.96751e-06
ZNF547	594	699	0.433533	1e-06	8.96751e-06
HOXA6	595	489	0.433529	1e-06	8.96751e-06
PIAS1	596	420	0.433458	1e-06	8.96751e-06
MYCN	597	109	0.433402	1e-06	8.96751e-06
ZNF558	598	696	0.433342	1e-06	8.96751e-06
CDK8	599	494	0.433338	1e-06	8.96751e-06
ZNF426	600	676	0.433316	1e-06	8.96751e-06
TSC22D4	601	700	0.433311	1e-06	8.96751e-06
SUPT5H	602	644	0.433226	1e-06	8.96751e-06
GLI2	603	459	0.433207	1e-06	8.96751e-06
ZNF404	604	706	0.433163	1e-06	8.96751e-06
DPEP3	605	679	0.433127	1e-06	8.96751e-06
NEUROD1	606	120	0.433092	1e-06	8.96751e-06
NFE2L1	607	685	0.433061	1e-06	8.96751e-06
ZFP37	608	695	0.433056	1e-06	8.96751e-06
SP4	609	363	0.433008	1e-06	8.96751e-06
TBX21	610	685	0.432943	1e-06	8.96751e-06
NIPBL	611	584	0.432863	1e-06	8.96751e-06
ADNP	612	650	0.432839	1e-06	8.96751e-06
PML	613	573	0.432799	1e-06	8.96751e-06
THRAP3	614	654	0.432787	1e-06	8.96751e-06
ZNF354B	615	643	0.432755	1e-06	8.96751e-06
HOXA4	616	503	0.43273	1e-06	8.96751e-06
NEUROG3	617	61	0.432719	1e-06	8.96751e-06
CREBBP	618	691	0.432677	1e-06	8.96751e-06
PLRG1	619	680	0.432656	1e-06	8.96751e-06
TCF3	620	638	0.432612	1e-06	8.96751e-06
ZNF581	621	19	0.43257	1e-06	8.96751e-06
E2F3	622	523	0.432564	1e-06	8.96751e-06
ELK4	623	330	0.432559	1e-06	8.96751e-06
GTF2A2	624	697	0.432523	1e-06	8.96751e-06
NR5A2	625	104	0.432437	1e-06	8.96751e-06
ZNF680	626	690	0.432311	1e-06	8.96751e-06
PRPF4	627	667	0.432278	1e-06	8.96751e-06
ILK	628	690	0.432234	1e-06	8.96751e-06
LHX2	629	106	0.432195	1e-06	8.96751e-06
FOXK1	630	287	0.432114	1e-06	8.96751e-06
OTX2	631	641	0.431889	1e-06	8.96751e-06
ZNF507	632	644	0.431862	1e-06	8.96751e-06
CHD8	633	652	0.431843	1e-06	8.96751e-06
STAT5A	634	504	0.431818	1e-06	8.96751e-06
ZZZ3	635	663	0.431806	1e-06	8.96751e-06
CDK7	636	513	0.431742	1e-06	8.96751e-06
NFKB1	637	455	0.431727	1e-06	8.96751e-06
ZNF512	638	670	0.431667	1e-06	8.96751e-06
PDX1	639	263	0.431664	1e-06	8.96751e-06
BARHL1	640	212	0.431608	1e-06	8.96751e-06
NOTCH1	641	401	0.431602	1e-06	8.96751e-06
ELF2	642	167	0.431561	1e-06	8.96751e-06
ZNF781	643	693	0.431455	1e-06	8.96751e-06
GMEB1	644	198	0.43145	1e-06	8.96751e-06
BRPF3	645	514	0.431409	1e-06	8.96751e-06
RUNX3	646	575	0.431329	1e-06	8.96751e-06
ING3	647	562	0.431111	1e-06	8.96751e-06
TAF2	648	39	0.431099	1e-06	8.96751e-06
HSF2	649	34	0.43109	1e-06	8.96751e-06
WRNIP1	650	524	0.430961	1e-06	8.96751e-06
ZNF697	651	664	0.430949	1e-06	8.96751e-06
BRD3	652	530	0.430823	1e-06	8.96751e-06
STAT4	653	207	0.430813	1e-06	8.96751e-06
RAG2	654	579	0.430767	1e-06	8.96751e-06
GC	655	184	0.430621	1e-06	8.96751e-06
HEY1	656	467	0.43052	1e-06	8.96751e-06
SIX1	657	65	0.430512	1e-06	8.96751e-06
ZNF555	658	574	0.430417	1e-06	8.96751e-06
TERF1	659	179	0.430381	1e-06	8.96751e-06
LMNA	660	329	0.430326	1e-06	8.96751e-06
HNF1B	661	114	0.430323	1e-06	8.96751e-06
WWTR1	662	80	0.430309	1e-06	8.96751e-06
MEF2C	663	230	0.430306	1e-06	8.96751e-06
LDB1	664	155	0.430074	1e-06	8.96751e-06
RLF	665	9	0.430061	1e-06	8.96751e-06
HOXA13	666	190	0.43	1e-06	8.96751e-06
NPAT	667	318	0.429941	1e-06	8.96751e-06
FOXI1	668	18	0.429923	1e-06	8.96751e-06
GTF3C2	669	134	0.429798	1e-06	8.96751e-06
RBL2	670	137	0.429781	1e-06	8.96751e-06
TAF3	671	422	0.429772	1e-06	8.96751e-06
ZNF34	672	660	0.429765	1e-06	8.96751e-06
HOXD11	673	19	0.429756	1e-06	8.96751e-06
LCORL	674	3	0.429683	1e-06	8.96751e-06
CCNT1	675	321	0.429494	1e-06	8.96751e-06
BRD2	676	368	0.429403	1e-06	8.96751e-06
BPTF	677	320	0.429396	1e-06	8.96751e-06
ELL	678	3	0.429246	1e-06	8.96751e-06
HOXC9	679	332	0.429171	1e-06	8.96751e-06
BARX1	680	202	0.42909	1e-06	8.96751e-06
CIITA	681	28	0.428847	1e-06	8.96751e-06
AFF4	682	485	0.428813	1e-06	8.96751e-06
HOXC11	683	21	0.428603	1e-06	8.96751e-06
E2F8	684	222	0.428544	1e-06	8.96751e-06
SOX3	685	55	0.428411	1e-06	8.96751e-06
MYH11	686	517	0.428265	1e-06	8.96751e-06
LEO1	687	391	0.428247	1e-06	8.96751e-06
VDR	688	398	0.428118	1e-06	8.96751e-06
RBPJ	689	427	0.427857	1e-06	8.96751e-06
TRRAP	690	78	0.427565	1e-06	8.96751e-06
CXXC1	691	539	0.427521	1e-06	8.96751e-06
KLF6	692	241	0.427515	1e-06	8.96751e-06
PRAME	693	260	0.427463	1e-06	8.96751e-06
POU3F2	694	53	0.427319	1e-06	8.96751e-06
BANP	695	70	0.427247	1e-06	8.96751e-06
ASXL1	696	556	0.427026	1e-06	8.96751e-06
ZFHX3	697	89	0.426656	1e-06	8.96751e-06
ING5	698	459	0.426467	1e-06	8.96751e-06
CDK9	699	580	0.426321	1e-06	8.96751e-06
EPAS1	700	33	0.426291	1e-06	8.96751e-06
MED12	701	255	0.426268	1e-06	8.96751e-06
HOXC8	702	38	0.426051	1e-06	8.96751e-06
COPS2	703	581	0.426039	1e-06	8.96751e-06
INTS3	704	387	0.425964	1e-06	8.96751e-06
ID1	705	44	0.425611	1e-06	8.96751e-06
PRDM11	706	153	0.425603	1e-06	8.96751e-06
HIVEP1	707	118	0.425493	1e-06	8.96751e-06
PCGF2	708	74	0.425185	1e-06	8.96751e-06
BRD1	709	403	0.425184	1e-06	8.96751e-06
YAP1	710	479	0.425089	1e-06	8.96751e-06
ZNF8	711	77	0.42506	1e-06	8.96751e-06
GTF2B	712	457	0.424937	1e-06	8.96751e-06
TCF21	713	229	0.424183	1e-06	8.96751e-06
NFATC1	714	473	0.423983	1e-06	8.96751e-06
NFKB2	715	289	0.42359	1e-06	8.96751e-06
MXD1	716	187	0.422926	1e-06	8.96751e-06
CLOCK	717	233	0.422825	1e-06	8.96751e-06
ELL2	718	242	0.422788	1e-06	8.96751e-06
POLR3G	719	5	0.422752	1e-06	8.96751e-06
ERCC6	720	22	0.422438	1e-06	8.96751e-06
TFAM	721	33	0.422331	1e-06	8.96751e-06
NCOR2	722	143	0.422165	1e-06	8.96751e-06
PADI4	723	58	0.422129	1e-06	8.96751e-06
POLR2H	724	555	0.421924	1e-06	8.96751e-06
MEF2B	725	259	0.421899	1e-06	8.96751e-06
CTNNB1	726	216	0.421652	1e-06	8.96751e-06
SALL4	727	107	0.421595	1e-06	8.96751e-06
HAND2	728	43	0.421413	1e-06	8.96751e-06
PRKCQ	729	72	0.42121	1e-06	8.96751e-06
TLX1	730	140	0.421182	1e-06	8.96751e-06
CCND2	731	310	0.420781	1e-06	8.96751e-06
PITX3	732	303	0.41972	1e-06	8.96751e-06
ATF5	733	131	0.41919	1e-06	8.96751e-06
T	734	235	0.419063	1e-06	8.96751e-06
BACH2	735	171	0.418673	1e-06	8.96751e-06
SETD1A	736	174	0.418391	1e-06	8.96751e-06
DNMT3A	737	31	0.418119	1e-06	8.96751e-06
PSIP1	738	371	0.417987	1e-06	8.96751e-06
STAT5B	739	222	0.417922	1e-06	8.96751e-06
MECP2	740	278	0.417611	1e-06	8.96751e-06
MXD3	741	46	0.416472	1e-06	8.96751e-06
DACH1	742	73	0.416205	1e-06	8.96751e-06
HSF4	743	10	0.416157	1e-06	8.96751e-06
HES7	744	8	0.415969	1e-06	8.96751e-06
SETX	745	21	0.415546	1e-06	8.96751e-06
ID2	746	8	0.415445	1e-06	8.96751e-06
MAP2K1	747	3	0.415203	1e-06	8.96751e-06
PHF2	748	187	0.414918	1e-06	8.96751e-06
SOX17	749	123	0.414679	1e-06	8.96751e-06
WIZ	750	58	0.414355	1e-06	8.96751e-06
POU2F1	751	46	0.414253	1e-06	8.96751e-06
SH2D3C	752	48	0.414245	1e-06	8.96751e-06
LMNB1	753	399	0.413813	1e-06	8.96751e-06
SON	754	21	0.413658	1e-06	8.96751e-06
MED26	755	256	0.413374	1e-06	8.96751e-06
FOXE1	756	50	0.413191	1e-06	8.96751e-06
FOXP3	757	73	0.411324	1e-06	8.96751e-06
XRN2	758	80	0.411246	1e-06	8.96751e-06
NKX2-3	759	20	0.40981	1e-06	8.96751e-06
BRD7	760	20	0.409564	1e-06	8.96751e-06
ERCC3	761	56	0.409288	1e-06	8.96751e-06
SNAI1	762	5	0.408672	1e-06	8.96751e-06
NKX2-5	763	76	0.408007	1e-06	8.96751e-06
NKX2-8	764	10	0.407707	1e-06	8.96751e-06
HOXA2	765	71	0.407619	1e-06	8.96751e-06
SNAPC1	766	3	0.407282	1e-06	8.96751e-06
ZNF84	767	74	0.406655	1e-06	8.96751e-06
ZNF711	768	8	0.405948	1e-06	8.96751e-06
ZFHX4	769	5	0.405922	1e-06	8.96751e-06
AFF1	770	68	0.404732	1e-06	8.96751e-06
ZFP36L2	771	20	0.404019	1e-06	8.96751e-06
RBL1	772	289	0.402263	1e-06	8.96751e-06
ZMYND11	773	5	0.400643	1e-06	8.96751e-06
SATB1	774	47	0.400468	1e-06	8.96751e-06
FOXF2	775	17	0.397509	1e-06	8.96751e-06
AMH	776	28	0.396531	1e-06	8.96751e-06
ZBTB16	777	48	0.396467	1e-06	8.96751e-06
LMTK3	778	19	0.395899	1e-06	8.96751e-06
RORA	779	44	0.394221	1e-06	8.96751e-06
CREBL2	780	8	0.392678	1e-06	8.96751e-06
HDAC4	781	27	0.391201	1e-06	8.96751e-06
STAT6	782	44	0.390097	1e-06	8.96751e-06
DR1	783	20	0.387274	1e-06	8.96751e-06
IRX2	784	9	0.385059	1e-06	8.96751e-06
CASZ1	785	33	0.381477	1e-06	8.96751e-06
THAP4	786	3	0.377497	1e-06	8.96751e-06
ZNF486	787	17	0.374995	1e-06	8.96751e-06
HOXC13	788	20	0.372151	1e-06	8.96751e-06
NR1I2	789	8	0.370157	1e-06	8.96751e-06
HEYL	790	31	0.369959	1e-06	8.96751e-06
LHX3	791	5	0.366126	1e-06	8.96751e-06
ZNF165	792	3	0.365382	1e-06	8.96751e-06
NFATC2	793	3	0.365319	1e-06	8.96751e-06
FOXC1	794	3	0.362838	1e-06	8.96751e-06
ZBTB4	795	3	0.360275	1e-06	8.96751e-06
PTPN18	796	21	0.357642	1e-06	8.96751e-06
HOXB1	797	3	0.356326	1e-06	8.96751e-06
MSX1	798	5	0.345567	1e-06	8.96751e-06
ZFP36L1	799	9	0.344694	1e-06	8.96751e-06
HOXB8	800	5	0.337029	1e-06	8.96751e-06
SRPK1	801	8	0.329816	1e-06	8.96751e-06
MTF1	802	3	0.316836	1e-06	8.96751e-06
FANCD2	803	3	0.316256	1e-06	8.96751e-06
DYRK1A	804	8	0.306491	1e-06	8.96751e-06
ZBTB39	805	3	0.297649	1e-06	8.96751e-06
ATRX	806	5	0.295636	1e-06	8.96751e-06
MEOX2	807	3	0.294047	1e-06	8.96751e-06
EMX1	808	5	0.28101	1e-06	8.96751e-06
FOXF1	809	3	0.267615	1e-06	8.96751e-06
HOXA9	810	5	0.265444	1e-06	8.96751e-06
ISL1	811	5	0.264039	1e-06	8.96751e-06
HOXB5	812	3	0.229571	1e-06	8.96751e-06
HOXD4	813	3	0.187877	1e-06	8.96751e-06
PRL	814	1	1	1	1
XRCC6	815	1	1	1	1
INHBA	816	1	1	1	1
FGFR1	817	1	1	1	1
NRG4	818	1	1	1	1
UTF1	819	1	1	1	1
PARP1	820	1	1	1	1
NEUROD2	821	1	1	1	1
PTEN	822	1	1	1	1
XRCC5	823	1	1	1	1
MAP2K2	824	1	1	1	1
ERBB2	825	1	1	1	1
SIRT3	826	1	1	1	1
DND1	827	1	1	1	1
HMGA2	828	1	1	1	1
GSK3A	829	1	1	1	1
AXIN1	830	1	1	1	1
OTX1	831	1	1	1	1
MLXIPL	832	1	1	1	1
KCMF1	833	1	1	1	1
MEN1	834	1	1	1	1
CDX1	835	1	1	1	1
MAP3K1	836	1	1	1	1
DPPA3	837	1	1	1	1
SRPK2	838	1	1	1	1
NFE2L3	839	1	1	1	1
LTF	840	1	1	1	1
HOXD9	841	1	1	1	1
SMCHD1	842	1	1	1	1
HOXB4	843	1	1	1	1
AHCTF1	844	1	1	1	1
DOT1L	845	1	1	1	1
NR4A2	846	1	1	1	1
CDKN1B	847	1	1	1	1
VRK1	848	1	1	1	1
HIC2	849	1	1	1	1
SOCS3	850	1	1	1	1
RPA2	851	1	1	1	1
ID4	852	1	1	1	1
OVOL1	853	1	1	1	1
PGBD5	854	1	1	1	1
NR0B2	855	1	1	1	1
LHX6	856	1	1	1	1
RAG1	857	1	1	1	1
NRG1	858	1	1	1	1
FOXD1	859	1	1	1	1
DUSP4	860	1	1	1	1
HESX1	861	1	1	1	1
PCF11	862	1	1	1	1
AKT1	863	1	1	1	1
REL	864	1	1	1	1
NR2E3	865	1	1	1	1
DUSP6	866	1	1	1	1
BMP6	867	1	1	1	1
BMP7	868	1	1	1	1
BCL10	869	1	1	1	1
SMAD6	870	1	1	1	1
SMAD7	871	1	1	1	1
BMP2	872	1	1	1	1
HES5	873	1	1	1	1
F2RL1	874	1	1	1	1
NTRK1	875	1	1	1	1
FOXQ1	876	1	1	1	1
SKI	877	1	1	1	1
NR1I3	878	1	1	1	1
NRG3	879	1	1	1	1
RBMS1	880	1	1	1	1
CRX	881	1	1	1	1
SVIL	882	1	1	1	1
NR0B1	883	1	1	1	1
SNAPC5	884	1	1	1	1
FERD3L	885	1	1	1	1
RXRG	886	1	1	1	1
ZNF224	887	1	1	1	1
NCOA3	888	1	1	1	1
PTK6	889	1	1	1	1
HOXD13	890	1	1	1	1
BAMBI	891	1	1	1	1
SMARCA2	892	1	1	1	1
CISH	893	1	1	1	1
SMARCA1	894	1	1	1	1
DMRT1	895	2	0.688722	1	1
GH1	896	2	0.619544	1	1
GLI1	897	6	0.604627	1	1
STAG2	898	2	0.551456	1	1
EP400	899	2	0.546697	1	1
NFIB	900	4	0.523795	1	1
MEIS3	901	7	0.518988	1	1
ARRB1	902	7	0.507447	1	1
MAPK1	903	4	0.490018	1	1
SLC25A37	904	12	0.487997	1	1
PITX1	905	11	0.482168	1	1
HOXB2	906	4	0.481853	1	1
MYF6	907	6	0.47833	1	1
ZNF236	908	6	0.475777	1	1
CHD3	909	2	0.472456	1	1
NUP98	910	2	0.464678	1	1
ZBTB24	911	12	0.461255	1	1
MEIS1	912	12	0.459391	1	1
HOXB6	913	14	0.456773	1	1
GZF1	914	7	0.454156	1	1
LRIG1	915	2	0.450588	1	1
JDP2	916	14	0.449468	1	1
TCF7L1	917	24	0.448229	1	1
IKZF5	918	4	0.444544	1	1
ONECUT1	919	15	0.444322	1	1
NFATC3	920	11	0.441752	1	1
USP7	921	6	0.439546	1	1
GBX2	922	12	0.437627	1	1
ASH1L	923	23	0.435682	1	1
TFCP2	924	4	0.430374	1	1
NKX3-1	925	13	0.424534	1	1
CBX4	926	13	0.421819	1	1
ARID1A	927	4	0.420075	1	1
DDX5	928	6	0.420063	1	1
DCP1A	929	24	0.418687	1	1
HOXA11	930	2	0.418004	1	1
CAMTA1	931	15	0.415539	1	1
NHLH1	932	23	0.412875	1	1
MAML3	933	15	0.408981	1	1
CEBPE	934	12	0.408625	1	1
SNAPC2	935	2	0.406699	1	1
LHX4	936	7	0.406526	1	1
LCOR	937	2	0.405819	1	1
POU2AF1	938	14	0.405709	1	1
KLF10	939	4	0.40254	1	1
ATF6	940	15	0.39747	1	1
MLLT3	941	2	0.396169	1	1
MAF	942	24	0.395729	1	1
ALX4	943	23	0.394414	1	1
TOX4	944	6	0.391406	1	1
NKX6-1	945	4	0.387796	1	1
PAX8	946	2	0.387494	1	1
ALKBH3	947	12	0.387155	1	1
GPS2	948	7	0.386496	1	1
KLF15	949	13	0.385889	1	1
CD74	950	14	0.382677	1	1
ATF7	951	11	0.381236	1	1
PLAG1	952	23	0.381181	1	1
HECTD1	953	4	0.379701	1	1
HIVEP3	954	4	0.375381	1	1
PPARA	955	14	0.374427	1	1
IRF8	956	13	0.373506	1	1
BBX	957	4	0.373286	1	1
ZNF395	958	4	0.368796	1	1
NR1H4	959	18	0.366564	1	1
SNAPC4	960	4	0.363073	1	1
DMRT2	961	2	0.362062	1	1
CREB3L2	962	4	0.360674	1	1
CBX6	963	4	0.351172	1	1
CBX7	964	4	0.329266	1	1
TDRD3	965	6	0.322753	1	1
DDIT3	966	2	0.32178	1	1
NR3C2	967	4	0.314549	1	1
ARNTL2	968	4	0.306347	1	1
SFMBT1	969	4	0.30533	1	1
HOXD1	970	6	0.301663	1	1
PAX2	971	2	0.300069	1	1
FOSB	972	2	0.250807	1	1
ISL2	973	2	0.20986	1	1
LHX5	974	2	0.180614	1	1
ACVR2B	975	2	0.113645	1	1
MDM2	976	2	0.099581	1	1
ADNP2	977	2	-0.0266932	1	1

## Sheet: CSA_1000
Regulator	Rank	Targets	Score	P-value	Adjusted p-value
ING4	1	5	0.578361	1e-06	8.81113e-06
MSX2	2	10	0.508909	1e-06	8.81113e-06
MEIS3	3	10	0.468877	1e-06	8.81113e-06
NFIB	4	5	0.467296	1e-06	8.81113e-06
MYF6	5	7	0.452289	1e-06	8.81113e-06
SOX10	6	30	0.449421	1e-06	8.81113e-06
KLF3	7	38	0.448188	1e-06	8.81113e-06
UBP1	8	41	0.446757	1e-06	8.81113e-06
ARRB1	9	10	0.445829	1e-06	8.81113e-06
STAG2	10	3	0.445794	1e-06	8.81113e-06
RREB1	11	22	0.444016	1e-06	8.81113e-06
ZBTB44	12	19	0.440502	1e-06	8.81113e-06
EGFR	13	7	0.439272	1e-06	8.81113e-06
DLX2	14	31	0.436674	1e-06	8.81113e-06
MBD3L2	15	7	0.436386	1e-06	8.81113e-06
FOXO4	16	16	0.435446	1e-06	8.81113e-06
HOXB6	17	22	0.434342	1e-06	8.81113e-06
FEV	18	140	0.43362	1e-06	8.81113e-06
GZF1	19	8	0.433381	1e-06	8.81113e-06
BARX2	20	40	0.429873	1e-06	8.81113e-06
LCORL	21	3	0.429683	1e-06	8.81113e-06
NFATC4	22	7	0.428866	1e-06	8.81113e-06
LMX1B	23	10	0.428305	1e-06	8.81113e-06
APOBEC3B	24	263	0.427209	1e-06	8.81113e-06
HOXD11	25	20	0.425838	1e-06	8.81113e-06
BRD9	26	99	0.424546	1e-06	8.81113e-06
IRX3	27	36	0.424483	1e-06	8.81113e-06
ZNF552	28	435	0.423441	1e-06	8.81113e-06
TCF7L1	29	28	0.423139	1e-06	8.81113e-06
ONECUT1	30	20	0.42278	1e-06	8.81113e-06
POLR3G	31	5	0.422752	1e-06	8.81113e-06
AHR	32	289	0.420633	1e-06	8.81113e-06
ELF5	33	92	0.419338	1e-06	8.81113e-06
EHF	34	322	0.418719	1e-06	8.81113e-06
SUMO1	35	126	0.416656	1e-06	8.81113e-06
HOXA10	36	244	0.416395	1e-06	8.81113e-06
CSNK2A2	37	166	0.416113	1e-06	8.81113e-06
NFATC3	38	15	0.416058	1e-06	8.81113e-06
FOXD2	39	267	0.416055	1e-06	8.81113e-06
JMJD6	40	128	0.41579	1e-06	8.81113e-06
CAMTA2	41	100	0.415654	1e-06	8.81113e-06
ASCL2	42	260	0.415261	1e-06	8.81113e-06
INSM1	43	31	0.414738	1e-06	8.81113e-06
HES4	44	260	0.413746	1e-06	8.81113e-06
SCML2	45	126	0.413638	1e-06	8.81113e-06
GRHL2	46	682	0.413593	1e-06	8.81113e-06
CDC73	47	66	0.412796	1e-06	8.81113e-06
ZNF236	48	9	0.412716	1e-06	8.81113e-06
ESR2	49	532	0.412626	1e-06	8.81113e-06
DMC1	50	345	0.412403	1e-06	8.81113e-06
ZBTB7B	51	116	0.412329	1e-06	8.81113e-06
HES2	52	182	0.412273	1e-06	8.81113e-06
ZNF92	53	248	0.412214	1e-06	8.81113e-06
LHX4	54	9	0.411891	1e-06	8.81113e-06
CREB3L4	55	56	0.411748	1e-06	8.81113e-06
ZNF750	56	432	0.411585	1e-06	8.81113e-06
NCAPG2	57	146	0.411099	1e-06	8.81113e-06
RARG	58	409	0.410439	1e-06	8.81113e-06
TOP2B	59	106	0.410433	1e-06	8.81113e-06
FOXG1	60	227	0.410357	1e-06	8.81113e-06
HOXA5	61	163	0.409886	1e-06	8.81113e-06
NR1D1	62	76	0.409809	1e-06	8.81113e-06
ZBED4	63	192	0.409753	1e-06	8.81113e-06
FOXO3	64	93	0.409676	1e-06	8.81113e-06
FOXI1	65	21	0.409608	1e-06	8.81113e-06
ASCL1	66	418	0.409399	1e-06	8.81113e-06
HOXB7	67	122	0.408823	1e-06	8.81113e-06
E2F2	68	299	0.408166	1e-06	8.81113e-06
ID1	69	55	0.408142	1e-06	8.81113e-06
LMO2	70	308	0.407701	1e-06	8.81113e-06
HSF2	71	42	0.407291	1e-06	8.81113e-06
NR5A1	72	287	0.407094	1e-06	8.81113e-06
LYL1	73	489	0.407091	1e-06	8.81113e-06
ETV7	74	46	0.407023	1e-06	8.81113e-06
HOXB13	75	238	0.406847	1e-06	8.81113e-06
TCF4	76	600	0.406653	1e-06	8.81113e-06
ZNF217	77	554	0.406551	1e-06	8.81113e-06
HOXA1	78	311	0.406548	1e-06	8.81113e-06
MYBL1	79	31	0.406487	1e-06	8.81113e-06
RFX2	80	189	0.406476	1e-06	8.81113e-06
PRDM14	81	138	0.406365	1e-06	8.81113e-06
NEUROG3	82	78	0.406109	1e-06	8.81113e-06
ELF2	83	210	0.406028	1e-06	8.81113e-06
ZNF711	84	8	0.405948	1e-06	8.81113e-06
DAXX	85	506	0.405907	1e-06	8.81113e-06
SPDEF	86	756	0.405752	1e-06	8.81113e-06
ZNF281	87	111	0.405439	1e-06	8.81113e-06
NR1H3	88	692	0.40531	1e-06	8.81113e-06
NKX6-1	89	5	0.405077	1e-06	8.81113e-06
LHX2	90	136	0.405007	1e-06	8.81113e-06
ZBTB24	91	18	0.404983	1e-06	8.81113e-06
EPAS1	92	47	0.404871	1e-06	8.81113e-06
LIN54	93	58	0.404783	1e-06	8.81113e-06
ZNF12	94	95	0.404648	1e-06	8.81113e-06
SOX3	95	62	0.404624	1e-06	8.81113e-06
NKX3-1	96	18	0.404569	1e-06	8.81113e-06
HOXA7	97	120	0.404479	1e-06	8.81113e-06
GMEB1	98	253	0.404368	1e-06	8.81113e-06
LMO3	99	160	0.404326	1e-06	8.81113e-06
SMAD3	100	629	0.404319	1e-06	8.81113e-06
PBX1	101	710	0.404273	1e-06	8.81113e-06
SOX11	102	55	0.404117	1e-06	8.81113e-06
PPARGC1A	103	57	0.403165	1e-06	8.81113e-06
SIX2	104	472	0.403002	1e-06	8.81113e-06
NFAT5	105	388	0.402791	1e-06	8.81113e-06
PGR	106	783	0.402787	1e-06	8.81113e-06
MZF1	107	251	0.402708	1e-06	8.81113e-06
VEZF1	108	317	0.402588	1e-06	8.81113e-06
BARHL1	109	281	0.402331	1e-06	8.81113e-06
HAND1	110	257	0.402261	1e-06	8.81113e-06
CIITA	111	37	0.402045	1e-06	8.81113e-06
MCM3	112	776	0.402014	1e-06	8.81113e-06
NR1H2	113	453	0.401842	1e-06	8.81113e-06
GLIS3	114	49	0.401735	1e-06	8.81113e-06
SMARCC1	115	508	0.401681	1e-06	8.81113e-06
NFIC	116	800	0.401294	1e-06	8.81113e-06
DLX1	117	430	0.401293	1e-06	8.81113e-06
ZNF250	118	262	0.401032	1e-06	8.81113e-06
TP73	119	477	0.401029	1e-06	8.81113e-06
MEIS2	120	37	0.400628	1e-06	8.81113e-06
KLF5	121	842	0.400412	1e-06	8.81113e-06
SIRT6	122	841	0.400309	1e-06	8.81113e-06
NFYA	123	702	0.400034	1e-06	8.81113e-06
SOX2	124	886	0.399723	1e-06	8.81113e-06
OVOL2	125	122	0.399723	1e-06	8.81113e-06
NKX2-2	126	357	0.399606	1e-06	8.81113e-06
ASH1L	127	28	0.399509	1e-06	8.81113e-06
SMAD4	128	691	0.399479	1e-06	8.81113e-06
ARNTL	129	893	0.399448	1e-06	8.81113e-06
TOP1	130	357	0.399433	1e-06	8.81113e-06
NKX2-1	131	765	0.399408	1e-06	8.81113e-06
HOXC6	132	272	0.399289	1e-06	8.81113e-06
E2F7	133	583	0.399258	1e-06	8.81113e-06
SSRP1	134	893	0.39904	1e-06	8.81113e-06
TFAP2C	135	898	0.399018	1e-06	8.81113e-06
SLC25A2	136	173	0.398922	1e-06	8.81113e-06
SOX9	137	539	0.398761	1e-06	8.81113e-06
PPARG	138	801	0.398726	1e-06	8.81113e-06
SOX13	139	921	0.398718	1e-06	8.81113e-06
TP63	140	796	0.398646	1e-06	8.81113e-06
TEAD3	141	921	0.398492	1e-06	8.81113e-06
CCNT2	142	783	0.398443	1e-06	8.81113e-06
HNF1B	143	147	0.398439	1e-06	8.81113e-06
JMJD1C	144	671	0.398398	1e-06	8.81113e-06
MTA1	145	929	0.398377	1e-06	8.81113e-06
GC	146	244	0.398354	1e-06	8.81113e-06
ZBTB20	147	926	0.39832	1e-06	8.81113e-06
JARID2	148	516	0.398309	1e-06	8.81113e-06
MYOD1	149	675	0.398294	1e-06	8.81113e-06
PRKDC	150	126	0.398259	1e-06	8.81113e-06
ZNF366	151	918	0.398236	1e-06	8.81113e-06
GTF2I	152	617	0.398234	1e-06	8.81113e-06
ZNF776	153	912	0.398229	1e-06	8.81113e-06
ERF	154	92	0.39819	1e-06	8.81113e-06
HDAC3	155	236	0.398181	1e-06	8.81113e-06
HES1	156	923	0.398127	1e-06	8.81113e-06
EED	157	931	0.398101	1e-06	8.81113e-06
SMARCA5	158	892	0.398099	1e-06	8.81113e-06
HIC1	159	913	0.39809	1e-06	8.81113e-06
MIER1	160	907	0.398043	1e-06	8.81113e-06
MGAM	161	913	0.398024	1e-06	8.81113e-06
GATAD2A	162	910	0.397982	1e-06	8.81113e-06
ZNF592	163	938	0.39797	1e-06	8.81113e-06
MBD1	164	270	0.397967	1e-06	8.81113e-06
ZNF579	165	934	0.397965	1e-06	8.81113e-06
GARS	166	887	0.397963	1e-06	8.81113e-06
ZFP42	167	498	0.39796	1e-06	8.81113e-06
THAP1	168	926	0.397956	1e-06	8.81113e-06
ZNF589	169	914	0.397934	1e-06	8.81113e-06
HIF1A	170	940	0.397881	1e-06	8.81113e-06
PTBP1	171	937	0.397878	1e-06	8.81113e-06
MEF2D	172	915	0.397876	1e-06	8.81113e-06
DEK	173	927	0.397833	1e-06	8.81113e-06
ZNF687	174	928	0.397824	1e-06	8.81113e-06
ID3	175	918	0.397794	1e-06	8.81113e-06
ZNF692	176	928	0.397786	1e-06	8.81113e-06
ZNF610	177	931	0.397769	1e-06	8.81113e-06
ZNF202	178	915	0.397768	1e-06	8.81113e-06
RXRB	179	931	0.39776	1e-06	8.81113e-06
PHB2	180	919	0.397757	1e-06	8.81113e-06
CREB3	181	928	0.39774	1e-06	8.81113e-06
ZMYND8	182	671	0.397719	1e-06	8.81113e-06
HOXC8	183	50	0.397714	1e-06	8.81113e-06
HLTF	184	917	0.397695	1e-06	8.81113e-06
FOXP1	185	953	0.397693	1e-06	8.81113e-06
PTRF	186	917	0.397682	1e-06	8.81113e-06
ZNF266	187	944	0.397668	1e-06	8.81113e-06
OTX2	188	839	0.397665	1e-06	8.81113e-06
ZFHX3	189	118	0.397659	1e-06	8.81113e-06
ERG	190	940	0.397648	1e-06	8.81113e-06
FOXA3	191	925	0.397627	1e-06	8.81113e-06
MEF2A	192	942	0.397624	1e-06	8.81113e-06
ZNF493	193	942	0.397616	1e-06	8.81113e-06
CBFA2T2	194	39	0.397606	1e-06	8.81113e-06
ZNF211	195	945	0.397593	1e-06	8.81113e-06
ZNF169	196	929	0.397588	1e-06	8.81113e-06
ZNF300	197	918	0.397586	1e-06	8.81113e-06
ZBTB2	198	910	0.397567	1e-06	8.81113e-06
CNOT3	199	885	0.397556	1e-06	8.81113e-06
HDAC6	200	944	0.397542	1e-06	8.81113e-06
ZNF766	201	921	0.397541	1e-06	8.81113e-06
SCRT2	202	918	0.397528	1e-06	8.81113e-06
RFXANK	203	936	0.397526	1e-06	8.81113e-06
KLF11	204	943	0.397523	1e-06	8.81113e-06
SUMO2	205	911	0.397505	1e-06	8.81113e-06
HHEX	206	930	0.397499	1e-06	8.81113e-06
SIX4	207	916	0.397491	1e-06	8.81113e-06
ZNF223	208	943	0.397483	1e-06	8.81113e-06
RB1	209	937	0.397467	1e-06	8.81113e-06
FOXO1	210	331	0.397456	1e-06	8.81113e-06
TOE1	211	900	0.397449	1e-06	8.81113e-06
HMGN3	212	810	0.397445	1e-06	8.81113e-06
ZNF407	213	924	0.397443	1e-06	8.81113e-06
RUNX1	214	958	0.397441	1e-06	8.81113e-06
CEBPD	215	934	0.397419	1e-06	8.81113e-06
MEF2C	216	294	0.397392	1e-06	8.81113e-06
HOMEZ	217	923	0.39739	1e-06	8.81113e-06
KLF13	218	928	0.397385	1e-06	8.81113e-06
SMARCB1	219	642	0.397384	1e-06	8.81113e-06
ZBTB10	220	939	0.397378	1e-06	8.81113e-06
WWTR1	221	107	0.397365	1e-06	8.81113e-06
ZNF121	222	934	0.397356	1e-06	8.81113e-06
MIXL1	223	935	0.397353	1e-06	8.81113e-06
PRDM2	224	928	0.397351	1e-06	8.81113e-06
FOSL2	225	936	0.397331	1e-06	8.81113e-06
ZNF704	226	947	0.397329	1e-06	8.81113e-06
ZBTB17	227	914	0.397325	1e-06	8.81113e-06
RARA	228	940	0.397321	1e-06	8.81113e-06
ETV4	229	940	0.397318	1e-06	8.81113e-06
DIDO1	230	930	0.397303	1e-06	8.81113e-06
LEF1	231	938	0.397276	1e-06	8.81113e-06
SOX4	232	227	0.397275	1e-06	8.81113e-06
HBP1	233	931	0.397269	1e-06	8.81113e-06
BRCA1	234	943	0.397267	1e-06	8.81113e-06
ZNF3	235	926	0.397262	1e-06	8.81113e-06
PATZ1	236	934	0.397261	1e-06	8.81113e-06
ETS2	237	937	0.397257	1e-06	8.81113e-06
ASH2L	238	944	0.397246	1e-06	8.81113e-06
ZFX	239	938	0.397244	1e-06	8.81113e-06
MIER2	240	936	0.397244	1e-06	8.81113e-06
GLI4	241	927	0.397242	1e-06	8.81113e-06
YY2	242	933	0.397241	1e-06	8.81113e-06
AR	243	953	0.397229	1e-06	8.81113e-06
ZIC2	244	938	0.397222	1e-06	8.81113e-06
CDC5L	245	924	0.397221	1e-06	8.81113e-06
ZXDB	246	926	0.397217	1e-06	8.81113e-06
INSM2	247	938	0.397215	1e-06	8.81113e-06
TFAP2A	248	909	0.39721	1e-06	8.81113e-06
NR2C1	249	940	0.397182	1e-06	8.81113e-06
MTA3	250	941	0.397161	1e-06	8.81113e-06
ZNF133	251	935	0.397156	1e-06	8.81113e-06
ZGPAT	252	924	0.39715	1e-06	8.81113e-06
IKZF2	253	925	0.397145	1e-06	8.81113e-06
TEAD1	254	939	0.397144	1e-06	8.81113e-06
RERE	255	944	0.397112	1e-06	8.81113e-06
ZNF148	256	929	0.397096	1e-06	8.81113e-06
MXD4	257	939	0.397079	1e-06	8.81113e-06
NANOG	258	955	0.397073	1e-06	8.81113e-06
ZSCAN18	259	942	0.397067	1e-06	8.81113e-06
ZNF511	260	937	0.397064	1e-06	8.81113e-06
ARNT2	261	57	0.397059	1e-06	8.81113e-06
E2F4	262	959	0.397042	1e-06	8.81113e-06
HMG20A	263	926	0.397035	1e-06	8.81113e-06
KLF17	264	941	0.397029	1e-06	8.81113e-06
ZNF263	265	946	0.397027	1e-06	8.81113e-06
FOXP2	266	945	0.397024	1e-06	8.81113e-06
TAF15	267	939	0.397017	1e-06	8.81113e-06
IRF5	268	932	0.397016	1e-06	8.81113e-06
BCL6	269	854	0.397014	1e-06	8.81113e-06
CREB3L1	270	932	0.397003	1e-06	8.81113e-06
SOX5	271	935	0.396998	1e-06	8.81113e-06
BCL3	272	938	0.396997	1e-06	8.81113e-06
MITF	273	947	0.396994	1e-06	8.81113e-06
FOXK1	274	377	0.396986	1e-06	8.81113e-06
ZNF146	275	944	0.396975	1e-06	8.81113e-06
DRAP1	276	931	0.396974	1e-06	8.81113e-06
PCBP1	277	942	0.396955	1e-06	8.81113e-06
ZNF524	278	944	0.396946	1e-06	8.81113e-06
ZNF239	279	938	0.396946	1e-06	8.81113e-06
STAT2	280	946	0.396945	1e-06	8.81113e-06
EGR1	281	952	0.396945	1e-06	8.81113e-06
THRB	282	944	0.396938	1e-06	8.81113e-06
WHSC1	283	937	0.396937	1e-06	8.81113e-06
ZNF645	284	934	0.396925	1e-06	8.81113e-06
ZNF791	285	934	0.396924	1e-06	8.81113e-06
MCM7	286	947	0.396906	1e-06	8.81113e-06
CDX2	287	868	0.396906	1e-06	8.81113e-06
GATA3	288	954	0.396902	1e-06	8.81113e-06
PYGO2	289	932	0.396899	1e-06	8.81113e-06
ZNF670	290	946	0.396897	1e-06	8.81113e-06
ZNF488	291	943	0.396887	1e-06	8.81113e-06
GTF2E2	292	909	0.396886	1e-06	8.81113e-06
NFYB	293	701	0.396883	1e-06	8.81113e-06
ZNF600	294	918	0.396875	1e-06	8.81113e-06
HSF1	295	950	0.396869	1e-06	8.81113e-06
TRIM28	296	956	0.396866	1e-06	8.81113e-06
NR3C1	297	956	0.396866	1e-06	8.81113e-06
MYNN	298	950	0.396866	1e-06	8.81113e-06
ZNF701	299	938	0.396858	1e-06	8.81113e-06
SLC30A9	300	933	0.396856	1e-06	8.81113e-06
ETV1	301	938	0.396852	1e-06	8.81113e-06
SIN3B	302	951	0.396848	1e-06	8.81113e-06
HDAC8	303	947	0.396842	1e-06	8.81113e-06
GFI1B	304	937	0.39683	1e-06	8.81113e-06
TRIM25	305	919	0.396829	1e-06	8.81113e-06
FOXM1	306	938	0.396827	1e-06	8.81113e-06
CSDE1	307	945	0.396823	1e-06	8.81113e-06
STAT3	308	954	0.396822	1e-06	8.81113e-06
PML	309	751	0.396821	1e-06	8.81113e-06
FUS	310	932	0.396819	1e-06	8.81113e-06
MBD4	311	909	0.396815	1e-06	8.81113e-06
KLF16	312	948	0.396814	1e-06	8.81113e-06
RBAK	313	937	0.396811	1e-06	8.81113e-06
KLF4	314	940	0.39681	1e-06	8.81113e-06
ZC3H8	315	916	0.396805	1e-06	8.81113e-06
FOXA1	316	959	0.396804	1e-06	8.81113e-06
FOXA2	317	957	0.396803	1e-06	8.81113e-06
PRDM12	318	942	0.396803	1e-06	8.81113e-06
TRIM24	319	948	0.3968	1e-06	8.81113e-06
PTTG1	320	920	0.396795	1e-06	8.81113e-06
THAP11	321	937	0.396792	1e-06	8.81113e-06
EGR2	322	946	0.396791	1e-06	8.81113e-06
MBD2	323	952	0.396781	1e-06	8.81113e-06
POU2F2	324	937	0.396779	1e-06	8.81113e-06
ZNF157	325	929	0.396772	1e-06	8.81113e-06
ZBTB26	326	951	0.396764	1e-06	8.81113e-06
OSR2	327	935	0.396762	1e-06	8.81113e-06
MYB	328	945	0.39676	1e-06	8.81113e-06
ZNF530	329	945	0.396755	1e-06	8.81113e-06
BCOR	330	933	0.396755	1e-06	8.81113e-06
GATA1	331	956	0.396748	1e-06	8.81113e-06
POU5F1	332	955	0.396745	1e-06	8.81113e-06
TBX3	333	952	0.396744	1e-06	8.81113e-06
WT1	334	936	0.396742	1e-06	8.81113e-06
MAFG	335	924	0.396741	1e-06	8.81113e-06
ZNF2	336	930	0.396738	1e-06	8.81113e-06
NFYC	337	937	0.396737	1e-06	8.81113e-06
ZMIZ1	338	947	0.396732	1e-06	8.81113e-06
TBP	339	951	0.39673	1e-06	8.81113e-06
ZHX1	340	951	0.396726	1e-06	8.81113e-06
RCOR2	341	920	0.396724	1e-06	8.81113e-06
CEBPA	342	942	0.396723	1e-06	8.81113e-06
HNF4G	343	952	0.396722	1e-06	8.81113e-06
ZNF292	344	938	0.396719	1e-06	8.81113e-06
TFE3	345	944	0.396707	1e-06	8.81113e-06
MLX	346	934	0.396704	1e-06	8.81113e-06
ZNF8	347	94	0.396703	1e-06	8.81113e-06
HOXC11	348	27	0.396703	1e-06	8.81113e-06
TAF7	349	953	0.3967	1e-06	8.81113e-06
ZNF274	350	956	0.396691	1e-06	8.81113e-06
CBX1	351	949	0.396687	1e-06	8.81113e-06
CHD2	352	948	0.396682	1e-06	8.81113e-06
CBX5	353	953	0.396681	1e-06	8.81113e-06
NFE2L2	354	953	0.396681	1e-06	8.81113e-06
CEBPZ	355	953	0.396681	1e-06	8.81113e-06
GATAD2B	356	932	0.39668	1e-06	8.81113e-06
NR4A1	357	951	0.396679	1e-06	8.81113e-06
E2F6	358	949	0.396675	1e-06	8.81113e-06
ZNF16	359	949	0.396674	1e-06	8.81113e-06
DNMT1	360	915	0.396673	1e-06	8.81113e-06
KLF8	361	938	0.396669	1e-06	8.81113e-06
HCFC1	362	952	0.396666	1e-06	8.81113e-06
ZNF138	363	903	0.396666	1e-06	8.81113e-06
RCOR1	364	952	0.396663	1e-06	8.81113e-06
TCF7	365	953	0.396661	1e-06	8.81113e-06
GATAD1	366	940	0.396661	1e-06	8.81113e-06
MLLT1	367	953	0.396654	1e-06	8.81113e-06
GMEB2	368	946	0.396654	1e-06	8.81113e-06
SMARCA4	369	951	0.396652	1e-06	8.81113e-06
MCM5	370	931	0.396651	1e-06	8.81113e-06
USF2	371	949	0.396651	1e-06	8.81113e-06
ZNF302	372	940	0.396648	1e-06	8.81113e-06
ZEB2	373	950	0.396646	1e-06	8.81113e-06
ZNF747	374	932	0.396644	1e-06	8.81113e-06
ZNF560	375	929	0.396641	1e-06	8.81113e-06
HNF4A	376	959	0.396634	1e-06	8.81113e-06
DDX20	377	944	0.396633	1e-06	8.81113e-06
SNAI2	378	905	0.396632	1e-06	8.81113e-06
ZNF644	379	951	0.396629	1e-06	8.81113e-06
ZNF391	380	944	0.396628	1e-06	8.81113e-06
SPI1	381	956	0.396625	1e-06	8.81113e-06
CBX2	382	952	0.396624	1e-06	8.81113e-06
PHF8	383	955	0.39662	1e-06	8.81113e-06
ETS1	384	955	0.39662	1e-06	8.81113e-06
ZNF658	385	941	0.396618	1e-06	8.81113e-06
ELF3	386	944	0.396614	1e-06	8.81113e-06
ZNF155	387	940	0.396609	1e-06	8.81113e-06
NFRKB	388	953	0.396607	1e-06	8.81113e-06
CBX3	389	953	0.396606	1e-06	8.81113e-06
ZHX2	390	953	0.396604	1e-06	8.81113e-06
ZSCAN23	391	937	0.396603	1e-06	8.81113e-06
SIX5	392	952	0.3966	1e-06	8.81113e-06
U2AF1	393	952	0.3966	1e-06	8.81113e-06
RNASEH2A	394	952	0.396596	1e-06	8.81113e-06
ZNF623	395	945	0.396595	1e-06	8.81113e-06
TEAD4	396	953	0.396581	1e-06	8.81113e-06
RELA	397	950	0.39658	1e-06	8.81113e-06
DPF2	398	949	0.39658	1e-06	8.81113e-06
E2F1	399	953	0.396576	1e-06	8.81113e-06
TFDP1	400	949	0.396575	1e-06	8.81113e-06
HNRNPL	401	952	0.396575	1e-06	8.81113e-06
FOSL1	402	949	0.396575	1e-06	8.81113e-06
SETDB1	403	946	0.396573	1e-06	8.81113e-06
CHD1	404	954	0.396571	1e-06	8.81113e-06
ELK1	405	954	0.396571	1e-06	8.81113e-06
MAX	406	954	0.396571	1e-06	8.81113e-06
ZNF207	407	954	0.396571	1e-06	8.81113e-06
ZNF143	408	954	0.396571	1e-06	8.81113e-06
CBX8	409	954	0.396571	1e-06	8.81113e-06
SUZ12	410	954	0.396571	1e-06	8.81113e-06
ZKSCAN1	411	954	0.396571	1e-06	8.81113e-06
MXI1	412	954	0.396571	1e-06	8.81113e-06
SREBF1	413	954	0.396571	1e-06	8.81113e-06
UBTF	414	954	0.396571	1e-06	8.81113e-06
GTF2F1	415	954	0.396571	1e-06	8.81113e-06
MAFF	416	954	0.396571	1e-06	8.81113e-06
RBBP5	417	954	0.396571	1e-06	8.81113e-06
CTBP1	418	954	0.396571	1e-06	8.81113e-06
YBX1	419	954	0.396571	1e-06	8.81113e-06
ATF4	420	936	0.39657	1e-06	8.81113e-06
PBX3	421	951	0.396569	1e-06	8.81113e-06
SAP130	422	921	0.396566	1e-06	8.81113e-06
LARP7	423	910	0.396563	1e-06	8.81113e-06
NCOA1	424	942	0.396561	1e-06	8.81113e-06
ZNF140	425	944	0.396556	1e-06	8.81113e-06
DNMT3B	426	925	0.396556	1e-06	8.81113e-06
EBF1	427	948	0.396555	1e-06	8.81113e-06
ELF1	428	956	0.396552	1e-06	8.81113e-06
ATF3	429	956	0.396552	1e-06	8.81113e-06
SALL1	430	943	0.396552	1e-06	8.81113e-06
GATA2	431	957	0.396535	1e-06	8.81113e-06
RING1	432	955	0.396533	1e-06	8.81113e-06
EZH2	433	955	0.396533	1e-06	8.81113e-06
TCF7L2	434	955	0.396533	1e-06	8.81113e-06
STAT1	435	955	0.396533	1e-06	8.81113e-06
BMI1	436	955	0.396533	1e-06	8.81113e-06
FOS	437	955	0.396533	1e-06	8.81113e-06
NR2F6	438	955	0.396533	1e-06	8.81113e-06
MAFK	439	955	0.396533	1e-06	8.81113e-06
IRF1	440	955	0.396533	1e-06	8.81113e-06
RAD21	441	955	0.396533	1e-06	8.81113e-06
ZNF19	442	943	0.396532	1e-06	8.81113e-06
SFPQ	443	953	0.396524	1e-06	8.81113e-06
ZBTB48	444	941	0.396522	1e-06	8.81113e-06
CHD7	445	953	0.396514	1e-06	8.81113e-06
IRF2	446	937	0.396513	1e-06	8.81113e-06
ZNF740	447	949	0.396513	1e-06	8.81113e-06
CHD4	448	949	0.396504	1e-06	8.81113e-06
BCL11A	449	938	0.396501	1e-06	8.81113e-06
ZNF584	450	924	0.396501	1e-06	8.81113e-06
RAD51	451	952	0.396501	1e-06	8.81113e-06
ZNF423	452	933	0.396498	1e-06	8.81113e-06
SP5	453	939	0.396497	1e-06	8.81113e-06
NR2C2	454	948	0.396488	1e-06	8.81113e-06
ESRRA	455	954	0.396485	1e-06	8.81113e-06
RUNX2	456	192	0.396484	1e-06	8.81113e-06
U2AF2	457	945	0.396481	1e-06	8.81113e-06
SREBF2	458	950	0.396476	1e-06	8.81113e-06
ZFHX2	459	923	0.396476	1e-06	8.81113e-06
HDGF	460	950	0.396471	1e-06	8.81113e-06
ZNF197	461	934	0.396467	1e-06	8.81113e-06
SRF	462	954	0.396467	1e-06	8.81113e-06
NFIL3	463	933	0.396464	1e-06	8.81113e-06
ZNF354C	464	948	0.396463	1e-06	8.81113e-06
ESR1	465	957	0.39646	1e-06	8.81113e-06
ZNF341	466	950	0.39646	1e-06	8.81113e-06
ZNF585B	467	942	0.396455	1e-06	8.81113e-06
BCLAF1	468	951	0.396455	1e-06	8.81113e-06
MTA2	469	954	0.396448	1e-06	8.81113e-06
ZNF18	470	937	0.39644	1e-06	8.81113e-06
ZMYM3	471	953	0.39643	1e-06	8.81113e-06
ELF4	472	951	0.396421	1e-06	8.81113e-06
DMAP1	473	943	0.396418	1e-06	8.81113e-06
JUN	474	956	0.396418	1e-06	8.81113e-06
BCL11B	475	942	0.396414	1e-06	8.81113e-06
PRDM4	476	930	0.396412	1e-06	8.81113e-06
RXRA	477	954	0.396411	1e-06	8.81113e-06
PKNOX1	478	955	0.39641	1e-06	8.81113e-06
HDAC2	479	955	0.39641	1e-06	8.81113e-06
EP300	480	955	0.39641	1e-06	8.81113e-06
PRDM10	481	935	0.396409	1e-06	8.81113e-06
YY1	482	956	0.396407	1e-06	8.81113e-06
TAL1	483	950	0.396405	1e-06	8.81113e-06
SP2	484	954	0.396394	1e-06	8.81113e-06
CBFB	485	953	0.396391	1e-06	8.81113e-06
CREB1	486	954	0.39639	1e-06	8.81113e-06
AEBP2	487	948	0.396388	1e-06	8.81113e-06
TFAP4	488	948	0.396386	1e-06	8.81113e-06
SMAD2	489	956	0.396385	1e-06	8.81113e-06
MYC	490	958	0.396385	1e-06	8.81113e-06
SMAD5	491	950	0.396384	1e-06	8.81113e-06
BRD4	492	954	0.396373	1e-06	8.81113e-06
FEZF1	493	938	0.39637	1e-06	8.81113e-06
CTBP2	494	515	0.396361	1e-06	8.81113e-06
USF1	495	954	0.396358	1e-06	8.81113e-06
HNF1A	496	937	0.396358	1e-06	8.81113e-06
IKZF1	497	952	0.396358	1e-06	8.81113e-06
CREM	498	953	0.396358	1e-06	8.81113e-06
KLF9	499	955	0.396357	1e-06	8.81113e-06
ARID3A	500	955	0.396357	1e-06	8.81113e-06
TARDBP	501	955	0.396357	1e-06	8.81113e-06
MAZ	502	955	0.396357	1e-06	8.81113e-06
MNT	503	955	0.396357	1e-06	8.81113e-06
SMC3	504	955	0.396357	1e-06	8.81113e-06
TRIM22	505	955	0.396357	1e-06	8.81113e-06
SIN3A	506	955	0.396357	1e-06	8.81113e-06
REST	507	955	0.396357	1e-06	8.81113e-06
ZBTB40	508	955	0.396357	1e-06	8.81113e-06
RNF2	509	955	0.396357	1e-06	8.81113e-06
ZBTB33	510	955	0.396357	1e-06	8.81113e-06
ZBTB11	511	955	0.396357	1e-06	8.81113e-06
ETV6	512	955	0.396357	1e-06	8.81113e-06
ZFP64	513	955	0.396357	1e-06	8.81113e-06
FOXK2	514	955	0.396357	1e-06	8.81113e-06
NRF1	515	955	0.396357	1e-06	8.81113e-06
NONO	516	955	0.396357	1e-06	8.81113e-06
GABPA	517	955	0.396357	1e-06	8.81113e-06
ZNF548	518	944	0.396349	1e-06	8.81113e-06
IRF3	519	953	0.396348	1e-06	8.81113e-06
ZNF652	520	940	0.396345	1e-06	8.81113e-06
CTCFL	521	947	0.396339	1e-06	8.81113e-06
NFXL1	522	922	0.396338	1e-06	8.81113e-06
KCNH8	523	374	0.396337	1e-06	8.81113e-06
ARID4B	524	935	0.39633	1e-06	8.81113e-06
ZNF175	525	953	0.396321	1e-06	8.81113e-06
DAND5	526	956	0.39632	1e-06	8.81113e-06
PAX5	527	956	0.39632	1e-06	8.81113e-06
RFX1	528	956	0.39632	1e-06	8.81113e-06
TCF12	529	956	0.39632	1e-06	8.81113e-06
CTCF	530	956	0.39632	1e-06	8.81113e-06
POLR2A	531	956	0.39632	1e-06	8.81113e-06
ZBTB7A	532	956	0.39632	1e-06	8.81113e-06
NCOR1	533	956	0.39632	1e-06	8.81113e-06
TAF1	534	956	0.39632	1e-06	8.81113e-06
CEBPB	535	956	0.39632	1e-06	8.81113e-06
GDNF	536	956	0.39632	1e-06	8.81113e-06
NR2F2	537	956	0.39632	1e-06	8.81113e-06
ZNF384	538	956	0.39632	1e-06	8.81113e-06
TSHZ1	539	947	0.396318	1e-06	8.81113e-06
MIER3	540	940	0.396318	1e-06	8.81113e-06
GLIS2	541	948	0.396312	1e-06	8.81113e-06
HDAC1	542	954	0.39631	1e-06	8.81113e-06
ZNF639	543	950	0.396305	1e-06	8.81113e-06
ZNF580	544	952	0.396302	1e-06	8.81113e-06
REPIN1	545	942	0.3963	1e-06	8.81113e-06
JUND	546	957	0.396298	1e-06	8.81113e-06
NFE2	547	953	0.396295	1e-06	8.81113e-06
ZFP41	548	944	0.396294	1e-06	8.81113e-06
ZNF26	549	924	0.39629	1e-06	8.81113e-06
RELB	550	901	0.396279	1e-06	8.81113e-06
ZBTB1	551	936	0.396267	1e-06	8.81113e-06
SMARCE1	552	910	0.396267	1e-06	8.81113e-06
GLIS1	553	946	0.396264	1e-06	8.81113e-06
SAP30	554	949	0.396258	1e-06	8.81113e-06
L3MBTL2	555	954	0.396253	1e-06	8.81113e-06
NBN	556	954	0.396243	1e-06	8.81113e-06
IRF4	557	948	0.396243	1e-06	8.81113e-06
KLF7	558	945	0.396239	1e-06	8.81113e-06
KLF1	559	952	0.396229	1e-06	8.81113e-06
TGIF2	560	929	0.396227	1e-06	8.81113e-06
RFX5	561	947	0.396226	1e-06	8.81113e-06
ZSCAN16	562	944	0.396222	1e-06	8.81113e-06
TEAD2	563	927	0.396209	1e-06	8.81113e-06
ZNF83	564	933	0.396204	1e-06	8.81113e-06
TSC22D4	565	924	0.396201	1e-06	8.81113e-06
SCRT1	566	934	0.39619	1e-06	8.81113e-06
ZNF324	567	942	0.39619	1e-06	8.81113e-06
ZNF24	568	952	0.396189	1e-06	8.81113e-06
ZNF654	569	934	0.396184	1e-06	8.81113e-06
ZNF792	570	952	0.396178	1e-06	8.81113e-06
CEBPG	571	954	0.396177	1e-06	8.81113e-06
SUPT5H	572	851	0.39617	1e-06	8.81113e-06
BACH1	573	956	0.396169	1e-06	8.81113e-06
ZNF101	574	929	0.396164	1e-06	8.81113e-06
ZNF318	575	939	0.396161	1e-06	8.81113e-06
SMARCC2	576	407	0.39616	1e-06	8.81113e-06
PCGF2	577	89	0.396151	1e-06	8.81113e-06
ZFP3	578	948	0.396141	1e-06	8.81113e-06
HLF	579	925	0.396119	1e-06	8.81113e-06
SP7	580	932	0.396111	1e-06	8.81113e-06
ZNF707	581	941	0.396108	1e-06	8.81113e-06
TBL1XR1	582	948	0.3961	1e-06	8.81113e-06
TP53BP1	583	925	0.396086	1e-06	8.81113e-06
ZSCAN4	584	938	0.396029	1e-06	8.81113e-06
ZNF76	585	945	0.396023	1e-06	8.81113e-06
GATA4	586	954	0.396017	1e-06	8.81113e-06
ARID1B	587	887	0.396016	1e-06	8.81113e-06
HMBOX1	588	928	0.396002	1e-06	8.81113e-06
ZNF514	589	944	0.395993	1e-06	8.81113e-06
IRF9	590	918	0.395978	1e-06	8.81113e-06
ZNF547	591	923	0.395956	1e-06	8.81113e-06
BATF	592	403	0.395956	1e-06	8.81113e-06
MIA3	593	956	0.395936	1e-06	8.81113e-06
ZNF664	594	937	0.395897	1e-06	8.81113e-06
E2F5	595	917	0.395892	1e-06	8.81113e-06
DPEP3	596	897	0.395881	1e-06	8.81113e-06
DEAF1	597	921	0.395866	1e-06	8.81113e-06
NKRF	598	905	0.395852	1e-06	8.81113e-06
LMNA	599	438	0.395838	1e-06	8.81113e-06
PRDM1	600	940	0.395828	1e-06	8.81113e-06
EHMT2	601	933	0.395821	1e-06	8.81113e-06
FLI1	602	849	0.395802	1e-06	8.81113e-06
SMC1A	603	871	0.395797	1e-06	8.81113e-06
HIVEP1	604	148	0.395795	1e-06	8.81113e-06
ZNF335	605	923	0.395783	1e-06	8.81113e-06
ZNF416	606	939	0.395751	1e-06	8.81113e-06
PLRG1	607	900	0.39573	1e-06	8.81113e-06
RUNX1T1	608	592	0.395665	1e-06	8.81113e-06
ZSCAN29	609	926	0.395648	1e-06	8.81113e-06
ZNF23	610	941	0.395646	1e-06	8.81113e-06
FOXH1	611	305	0.395632	1e-06	8.81113e-06
ZEB1	612	940	0.395603	1e-06	8.81113e-06
ZFP37	613	923	0.395597	1e-06	8.81113e-06
NFE2L1	614	906	0.395552	1e-06	8.81113e-06
ZNF433	615	934	0.395552	1e-06	8.81113e-06
TCF3	616	844	0.395545	1e-06	8.81113e-06
HMGN1	617	81	0.395466	1e-06	8.81113e-06
CDK8	618	645	0.395466	1e-06	8.81113e-06
ZNF501	619	922	0.395457	1e-06	8.81113e-06
GTF2A2	620	924	0.39541	1e-06	8.81113e-06
NR5A2	621	144	0.395387	1e-06	8.81113e-06
CREBBP	622	912	0.395352	1e-06	8.81113e-06
PIAS1	623	559	0.395334	1e-06	8.81113e-06
GATA6	624	882	0.395311	1e-06	8.81113e-06
SP4	625	485	0.395308	1e-06	8.81113e-06
PDX1	626	347	0.395305	1e-06	8.81113e-06
STAT5A	627	656	0.395301	1e-06	8.81113e-06
FOXJ2	628	904	0.395261	1e-06	8.81113e-06
ZNF426	629	897	0.395203	1e-06	8.81113e-06
NHLH1	630	31	0.395179	1e-06	8.81113e-06
ZNF404	631	933	0.395155	1e-06	8.81113e-06
HOXA6	632	642	0.395118	1e-06	8.81113e-06
TBX21	633	907	0.395004	1e-06	8.81113e-06
EOMES	634	697	0.394962	1e-06	8.81113e-06
ZNF512	635	882	0.394837	1e-06	8.81113e-06
ZNF680	636	913	0.394774	1e-06	8.81113e-06
ZNF558	637	927	0.394741	1e-06	8.81113e-06
HOXA13	638	240	0.394673	1e-06	8.81113e-06
MYBL2	639	619	0.394626	1e-06	8.81113e-06
ADNP	640	862	0.394625	1e-06	8.81113e-06
HOXA4	641	670	0.394618	1e-06	8.81113e-06
ZNF781	642	919	0.394546	1e-06	8.81113e-06
ILK	643	914	0.394514	1e-06	8.81113e-06
BRD3	644	696	0.394511	1e-06	8.81113e-06
NCAPG	645	175	0.39451	1e-06	8.81113e-06
THRAP3	646	866	0.394488	1e-06	8.81113e-06
STAT4	647	269	0.394411	1e-06	8.81113e-06
NEUROD1	648	161	0.394369	1e-06	8.81113e-06
ZNF354B	649	850	0.394343	1e-06	8.81113e-06
NIPBL	650	781	0.394318	1e-06	8.81113e-06
NKX2-5	651	89	0.394264	1e-06	8.81113e-06
CHD8	652	868	0.394236	1e-06	8.81113e-06
ELK4	653	429	0.394232	1e-06	8.81113e-06
HEXIM1	654	370	0.39421	1e-06	8.81113e-06
GLI2	655	611	0.394205	1e-06	8.81113e-06
JDP2	656	20	0.394182	1e-06	8.81113e-06
PRPF4	657	885	0.39414	1e-06	8.81113e-06
WRNIP1	658	692	0.394117	1e-06	8.81113e-06
DNMT3A	659	43	0.394043	1e-06	8.81113e-06
E2F3	660	691	0.393961	1e-06	8.81113e-06
TFAM	661	41	0.393772	1e-06	8.81113e-06
ZZZ3	662	884	0.393629	1e-06	8.81113e-06
RBL2	663	176	0.393515	1e-06	8.81113e-06
ETV5	664	463	0.393352	1e-06	8.81113e-06
ZNF507	665	856	0.393318	1e-06	8.81113e-06
RUNX3	666	755	0.393077	1e-06	8.81113e-06
HEY1	667	619	0.393046	1e-06	8.81113e-06
GLI3	668	307	0.393018	1e-06	8.81113e-06
NOTCH1	669	528	0.392982	1e-06	8.81113e-06
PRAME	670	335	0.392858	1e-06	8.81113e-06
LEO1	671	507	0.39281	1e-06	8.81113e-06
TLX1	672	182	0.392715	1e-06	8.81113e-06
ZNF697	673	893	0.392694	1e-06	8.81113e-06
HOXC9	674	437	0.392599	1e-06	8.81113e-06
RAG2	675	762	0.39249	1e-06	8.81113e-06
DLX6	676	61	0.392332	1e-06	8.81113e-06
MAFB	677	173	0.392257	1e-06	8.81113e-06
FOXP3	678	93	0.392248	1e-06	8.81113e-06
HIRA	679	120	0.392109	1e-06	8.81113e-06
CCNT1	680	421	0.392098	1e-06	8.81113e-06
CDK7	681	673	0.392078	1e-06	8.81113e-06
TERF1	682	241	0.392071	1e-06	8.81113e-06
E2F8	683	288	0.391996	1e-06	8.81113e-06
HES7	684	9	0.39189	1e-06	8.81113e-06
ZNF34	685	881	0.391544	1e-06	8.81113e-06
TFDP2	686	47	0.391266	1e-06	8.81113e-06
NPAT	687	425	0.391252	1e-06	8.81113e-06
PROX1	688	268	0.391048	1e-06	8.81113e-06
NCOR2	689	187	0.391043	1e-06	8.81113e-06
VDR	690	525	0.39102	1e-06	8.81113e-06
BRPF3	691	688	0.391019	1e-06	8.81113e-06
GTF3C2	692	181	0.39097	1e-06	8.81113e-06
ING3	693	746	0.3909	1e-06	8.81113e-06
MXD1	694	244	0.390873	1e-06	8.81113e-06
BARX1	695	271	0.390798	1e-06	8.81113e-06
ATF5	696	166	0.390567	1e-06	8.81113e-06
ZNF555	697	772	0.390414	1e-06	8.81113e-06
LDB1	698	209	0.39037	1e-06	8.81113e-06
TRRAP	699	106	0.390362	1e-06	8.81113e-06
POLR3A	700	98	0.3903	1e-06	8.81113e-06
BRD2	701	491	0.390269	1e-06	8.81113e-06
NFKB1	702	609	0.390154	1e-06	8.81113e-06
TCF21	703	295	0.390038	1e-06	8.81113e-06
SON	704	29	0.389695	1e-06	8.81113e-06
CDK9	705	767	0.389617	1e-06	8.81113e-06
PAX6	706	166	0.389553	1e-06	8.81113e-06
BPTF	707	423	0.38954	1e-06	8.81113e-06
AFF4	708	641	0.389471	1e-06	8.81113e-06
ASXL1	709	737	0.389278	1e-06	8.81113e-06
TAF3	710	566	0.389215	1e-06	8.81113e-06
SPIB	711	357	0.389148	1e-06	8.81113e-06
CXXC1	712	710	0.389011	1e-06	8.81113e-06
MYCN	713	148	0.388992	1e-06	8.81113e-06
STAT5B	714	282	0.388944	1e-06	8.81113e-06
NFKB2	715	381	0.388894	1e-06	8.81113e-06
RBPJ	716	564	0.388885	1e-06	8.81113e-06
CLOCK	717	306	0.388393	1e-06	8.81113e-06
PPARD	718	190	0.388297	1e-06	8.81113e-06
CDK6	719	206	0.388026	1e-06	8.81113e-06
BACH2	720	219	0.387974	1e-06	8.81113e-06
LIN9	721	111	0.387803	1e-06	8.81113e-06
MEF2B	722	339	0.3878	1e-06	8.81113e-06
INTS3	723	512	0.387723	1e-06	8.81113e-06
NFATC1	724	628	0.387559	1e-06	8.81113e-06
ALX4	725	27	0.387505	1e-06	8.81113e-06
MYH11	726	695	0.387505	1e-06	8.81113e-06
COPS2	727	775	0.387444	1e-06	8.81113e-06
KLF6	728	322	0.387283	1e-06	8.81113e-06
YAP1	729	635	0.387222	1e-06	8.81113e-06
CTNNB1	730	285	0.387135	1e-06	8.81113e-06
EZH1	731	35	0.387123	1e-06	8.81113e-06
SETD1A	732	226	0.386773	1e-06	8.81113e-06
BANP	733	93	0.386483	1e-06	8.81113e-06
ZNF84	734	97	0.385511	1e-06	8.81113e-06
ING5	735	615	0.385325	1e-06	8.81113e-06
CCND2	736	408	0.385004	1e-06	8.81113e-06
MED12	737	335	0.385002	1e-06	8.81113e-06
POLR2H	738	740	0.384846	1e-06	8.81113e-06
MAML3	739	22	0.384652	1e-06	8.81113e-06
GRHL1	740	69	0.384145	1e-06	8.81113e-06
GTF2B	741	614	0.384118	1e-06	8.81113e-06
DCP1A	742	31	0.384081	1e-06	8.81113e-06
SALL4	743	148	0.383671	1e-06	8.81113e-06
PITX3	744	401	0.383574	1e-06	8.81113e-06
GBX2	745	16	0.383146	1e-06	8.81113e-06
BRD1	746	546	0.382871	1e-06	8.81113e-06
MXD3	747	62	0.382759	1e-06	8.81113e-06
PSIP1	748	482	0.382516	1e-06	8.81113e-06
XRN2	749	108	0.382512	1e-06	8.81113e-06
SIX1	750	91	0.382417	1e-06	8.81113e-06
ATF7	751	16	0.382369	1e-06	8.81113e-06
T	752	307	0.382316	1e-06	8.81113e-06
BBX	753	5	0.382219	1e-06	8.81113e-06
PRDM11	754	211	0.381169	1e-06	8.81113e-06
SETX	755	28	0.380363	1e-06	8.81113e-06
ZNF581	756	27	0.380075	1e-06	8.81113e-06
MECP2	757	367	0.379976	1e-06	8.81113e-06
ELL2	758	332	0.379832	1e-06	8.81113e-06
KLF15	759	15	0.379568	1e-06	8.81113e-06
MAF	760	29	0.3788	1e-06	8.81113e-06
SNAI1	761	7	0.378701	1e-06	8.81113e-06
PHF2	762	254	0.378563	1e-06	8.81113e-06
HAND2	763	57	0.377488	1e-06	8.81113e-06
FOXF2	764	22	0.377079	1e-06	8.81113e-06
LMNB1	765	527	0.376999	1e-06	8.81113e-06
TFEB	766	63	0.37688	1e-06	8.81113e-06
DACH1	767	103	0.375563	1e-06	8.81113e-06
WIZ	768	83	0.374835	1e-06	8.81113e-06
SOX17	769	167	0.374806	1e-06	8.81113e-06
SH2D3C	770	65	0.373377	1e-06	8.81113e-06
CASZ1	771	40	0.373237	1e-06	8.81113e-06
AFF1	772	85	0.373198	1e-06	8.81113e-06
PRKCQ	773	106	0.372647	1e-06	8.81113e-06
HOXA2	774	92	0.372251	1e-06	8.81113e-06
PADI4	775	81	0.371644	1e-06	8.81113e-06
STAT6	776	57	0.370059	1e-06	8.81113e-06
USP7	777	7	0.369922	1e-06	8.81113e-06
POU2F1	778	70	0.369913	1e-06	8.81113e-06
ERCC6	779	29	0.369817	1e-06	8.81113e-06
POU3F2	780	80	0.369466	1e-06	8.81113e-06
MED26	781	355	0.368997	1e-06	8.81113e-06
PLAG1	782	30	0.368973	1e-06	8.81113e-06
ERCC3	783	75	0.368377	1e-06	8.81113e-06
HDAC4	784	34	0.368184	1e-06	8.81113e-06
RORA	785	57	0.367731	1e-06	8.81113e-06
RBL1	786	396	0.366525	1e-06	8.81113e-06
ZC3H11A	787	26	0.365528	1e-06	8.81113e-06
ZNF165	788	3	0.365382	1e-06	8.81113e-06
NFATC2	789	3	0.365319	1e-06	8.81113e-06
ATF6	790	16	0.365165	1e-06	8.81113e-06
FOXE1	791	66	0.364833	1e-06	8.81113e-06
TOX4	792	7	0.36463	1e-06	8.81113e-06
DR1	793	27	0.364212	1e-06	8.81113e-06
FOXC1	794	5	0.36076	1e-06	8.81113e-06
TAF2	795	55	0.360683	1e-06	8.81113e-06
CAMTA1	796	20	0.360531	1e-06	8.81113e-06
BRD7	797	29	0.359264	1e-06	8.81113e-06
HOXC13	798	26	0.359102	1e-06	8.81113e-06
ZFP36L2	799	33	0.359005	1e-06	8.81113e-06
HEYL	800	42	0.358985	1e-06	8.81113e-06
ZBTB16	801	70	0.357209	1e-06	8.81113e-06
AMH	802	37	0.355855	1e-06	8.81113e-06
SATB1	803	63	0.355512	1e-06	8.81113e-06
HOXD1	804	7	0.354729	1e-06	8.81113e-06
HECTD1	805	5	0.353721	1e-06	8.81113e-06
CD74	806	20	0.352083	1e-06	8.81113e-06
ALKBH3	807	17	0.351788	1e-06	8.81113e-06
ZNF486	808	21	0.349626	1e-06	8.81113e-06
CDX1	809	3	0.349099	1e-06	8.81113e-06
GPS2	810	10	0.346894	1e-06	8.81113e-06
PPARA	811	17	0.346747	1e-06	8.81113e-06
CBX4	812	21	0.346704	1e-06	8.81113e-06
NR1I2	813	10	0.34665	1e-06	8.81113e-06
BCL10	814	3	0.343108	1e-06	8.81113e-06
PTPN18	815	30	0.341194	1e-06	8.81113e-06
SNAPC4	816	7	0.33801	1e-06	8.81113e-06
HOXB8	817	5	0.337029	1e-06	8.81113e-06
CBX6	818	7	0.334448	1e-06	8.81113e-06
ARID1A	819	9	0.332619	1e-06	8.81113e-06
TFCP2	820	7	0.332193	1e-06	8.81113e-06
ZBTB4	821	5	0.327234	1e-06	8.81113e-06
SNAPC2	822	3	0.323849	1e-06	8.81113e-06
ARNTL2	823	5	0.321029	1e-06	8.81113e-06
NR3C2	824	9	0.320577	1e-06	8.81113e-06
FANCD2	825	3	0.316256	1e-06	8.81113e-06
TDRD3	826	10	0.313254	1e-06	8.81113e-06
MEOX2	827	5	0.302735	1e-06	8.81113e-06
ATRX	828	8	0.302693	1e-06	8.81113e-06
HOXD13	829	3	0.299909	1e-06	8.81113e-06
DYRK1A	830	10	0.29676	1e-06	8.81113e-06
HOXA9	831	8	0.29192	1e-06	8.81113e-06
ISL2	832	3	0.284995	1e-06	8.81113e-06
SNAPC1	833	9	0.278186	1e-06	8.81113e-06
CBX7	834	5	0.265817	1e-06	8.81113e-06
ISL1	835	5	0.264039	1e-06	8.81113e-06
DMRT2	836	5	0.242277	1e-06	8.81113e-06
HES5	837	3	0.196251	1e-06	8.81113e-06
PGBD5	838	3	0.17587	1e-06	8.81113e-06
MLXIPL	839	1	1	1	1
PURA	840	1	1	1	1
F2RL1	841	1	1	1	1
SMARCA2	842	1	1	1	1
SMARCA1	843	1	1	1	1
NTRK1	844	1	1	1	1
OTX1	845	1	1	1	1
LTF	846	1	1	1	1
GSK3A	847	1	1	1	1
NR2E3	848	1	1	1	1
HIC2	849	1	1	1	1
DUSP4	850	1	1	1	1
WNT5A	851	1	1	1	1
DUSP6	852	1	1	1	1
UTF1	853	1	1	1	1
PRL	854	1	1	1	1
NRG1	855	1	1	1	1
NR1I3	856	1	1	1	1
FGFR1	857	1	1	1	1
NR0B2	858	1	1	1	1
CISH	859	1	1	1	1
BAMBI	860	1	1	1	1
VRK1	861	1	1	1	1
PTEN	862	1	1	1	1
PCF11	863	1	1	1	1
INHBA	864	1	1	1	1
NCOA3	865	1	1	1	1
HMGA2	866	1	1	1	1
ARID2	867	1	1	1	1
MEN1	868	1	1	1	1
RXRG	869	1	1	1	1
NRG3	870	1	1	1	1
ZNF224	871	1	1	1	1
NRG4	872	1	1	1	1
MAP2K2	873	1	1	1	1
DND1	874	1	1	1	1
KLF12	875	1	1	1	1
SRPK2	876	1	1	1	1
MAP3K1	877	1	1	1	1
CDKN1B	878	1	1	1	1
DOT1L	879	1	1	1	1
PTK6	880	1	1	1	1
CRX	881	1	1	1	1
HOXB4	882	1	1	1	1
BMP7	883	1	1	1	1
RBMS1	884	1	1	1	1
KCMF1	885	1	1	1	1
SMCHD1	886	1	1	1	1
SOCS3	887	1	1	1	1
OVOL1	888	1	1	1	1
CIC	889	1	1	1	1
SIRT3	890	1	1	1	1
SMAD6	891	1	1	1	1
VSX2	892	1	1	1	1
BMP2	893	1	1	1	1
FERD3L	894	1	1	1	1
SMYD3	895	1	1	1	1
SMAD7	896	1	1	1	1
JAZF1	897	1	1	1	1
ERBB2	898	1	1	1	1
AKT1	899	1	1	1	1
FOXD1	900	1	1	1	1
XRCC5	901	1	1	1	1
XRCC4	902	1	1	1	1
RARB	903	1	1	1	1
XRCC6	904	1	1	1	1
RAG1	905	1	1	1	1
NRL	906	1	1	1	1
BMP6	907	1	1	1	1
RPA2	908	2	0.740342	1	1
DMRT1	909	2	0.688722	1	1
GH1	910	2	0.619544	1	1
EP400	911	2	0.546697	1	1
NEUROD2	912	2	0.522261	1	1
FOXQ1	913	2	0.522261	1	1
SKI	914	2	0.522261	1	1
NFE2L3	915	2	0.522261	1	1
AHCTF1	916	2	0.522261	1	1
NR4A2	917	2	0.522261	1	1
LHX6	918	2	0.522261	1	1
ID4	919	2	0.522261	1	1
HESX1	920	2	0.522261	1	1
PITX1	921	14	0.485923	1	1
DPPA3	922	2	0.482375	1	1
CHD3	923	2	0.472456	1	1
GLI1	924	12	0.46905	1	1
LRIG1	925	2	0.450588	1	1
SLC25A37	926	14	0.445701	1	1
IKZF5	927	4	0.444544	1	1
MAP2K1	928	4	0.436501	1	1
MAPK1	929	6	0.435814	1	1
TCFL5	930	13	0.428541	1	1
HOXA11	931	2	0.418004	1	1
MLLT3	932	4	0.411535	1	1
HOXB2	933	6	0.411475	1	1
ZMYND11	934	6	0.40459	1	1
MEIS1	935	14	0.403738	1	1
KLF10	936	4	0.40254	1	1
HSF4	937	12	0.401059	1	1
LCOR	938	4	0.39992	1	1
RLF	939	11	0.398978	1	1
NKX2-8	940	11	0.39473	1	1
PAX8	941	2	0.387494	1	1
CEBPE	942	13	0.387067	1	1
NUP98	943	4	0.383757	1	1
HIVEP3	944	6	0.382736	1	1
LMTK3	945	25	0.381617	1	1
TERF2	946	25	0.38053	1	1
PHF6	947	4	0.379177	1	1
IRF8	948	14	0.379107	1	1
CREBL2	949	11	0.375783	1	1
IRX2	950	14	0.370309	1	1
DDX5	951	11	0.365937	1	1
POU2AF1	952	23	0.365209	1	1
LHX3	953	6	0.364561	1	1
CREB3L2	954	4	0.360674	1	1
NKX2-3	955	25	0.360569	1	1
IRX5	956	4	0.358624	1	1
NR0B1	957	2	0.349259	1	1
HOXB1	958	4	0.348196	1	1
THAP4	959	6	0.348087	1	1
MSX1	960	6	0.347481	1	1
ID2	961	12	0.344496	1	1
DLX4	962	4	0.340334	1	1
NR1H4	963	23	0.340002	1	1
MTF1	964	6	0.335136	1	1
ZFP36L1	965	11	0.333295	1	1
SRPK1	966	11	0.327128	1	1
FOSB	967	4	0.320827	1	1
ZFHX4	968	11	0.318887	1	1
DDIT3	969	4	0.316894	1	1
HOXB5	970	4	0.314541	1	1
ZBTB39	971	4	0.312483	1	1
LHX5	972	4	0.307798	1	1
SFMBT1	973	4	0.30533	1	1
PAX2	974	2	0.300069	1	1
ELL	975	7	0.298304	1	1
ADNP2	976	4	0.297251	1	1
ZNF395	977	6	0.295588	1	1
EMX1	978	6	0.278547	1	1
PARP1	979	4	0.276527	1	1
AXIN1	980	2	0.275783	1	1
HOXD4	981	4	0.248816	1	1
FOXF1	982	4	0.225303	1	1
HOXD9	983	2	0.183539	1	1
SNAPC5	984	4	0.162387	1	1
REL	985	2	0.151113	1	1
SVIL	986	2	0.123486	1	1
ACVR2B	987	2	0.113645	1	1
MDM2	988	2	0.099581	1	1

## Sheet: CSA_significantly_upregulated
Regulator	Rank	Targets	Score	P-value	Adjusted p-value
SKI	1	3	0.533737	1e-06	9.76987e-06
STAG2	2	3	0.445794	1e-06	9.76987e-06
SLC25A37	3	22	0.404852	1e-06	9.76987e-06
LCOR	4	5	0.394552	1e-06	9.76987e-06
MBD3L2	5	10	0.394225	1e-06	9.76987e-06
MEIS1	6	17	0.392861	1e-06	9.76987e-06
HOXB6	7	33	0.390214	1e-06	9.76987e-06
KLF3	8	64	0.38513	1e-06	9.76987e-06
FOXQ1	9	3	0.37788	1e-06	9.76987e-06
GLI1	10	20	0.370996	1e-06	9.76987e-06
USP7	11	8	0.370331	1e-06	9.76987e-06
IRX3	12	65	0.3657	1e-06	9.76987e-06
NCAPG2	13	208	0.360334	1e-06	9.76987e-06
NKX2-8	14	16	0.359601	1e-06	9.76987e-06
PAX8	15	3	0.358838	1e-06	9.76987e-06
ASH1L	16	35	0.358601	1e-06	9.76987e-06
CHD3	17	3	0.356227	1e-06	9.76987e-06
UBP1	18	69	0.356111	1e-06	9.76987e-06
SUMO1	19	194	0.354203	1e-06	9.76987e-06
NKX6-1	20	9	0.354149	1e-06	9.76987e-06
HECTD1	21	5	0.353721	1e-06	9.76987e-06
APOBEC3B	22	400	0.35371	1e-06	9.76987e-06
ELF5	23	143	0.353406	1e-06	9.76987e-06
SOX10	24	50	0.35154	1e-06	9.76987e-06
HOXC11	25	35	0.348523	1e-06	9.76987e-06
POLR3G	26	9	0.346799	1e-06	9.76987e-06
TCF7L1	27	43	0.345209	1e-06	9.76987e-06
ZNF552	28	717	0.345138	1e-06	9.76987e-06
BRD9	29	151	0.344127	1e-06	9.76987e-06
INSM1	30	43	0.343088	1e-06	9.76987e-06
PRDM14	31	209	0.342456	1e-06	9.76987e-06
ESR2	32	869	0.341859	1e-06	9.76987e-06
HOXD11	33	32	0.341234	1e-06	9.76987e-06
HOXB2	34	10	0.340865	1e-06	9.76987e-06
AHR	35	475	0.340457	1e-06	9.76987e-06
PRKDC	36	194	0.34007	1e-06	9.76987e-06
MAML3	37	34	0.339677	1e-06	9.76987e-06
HOXA5	38	266	0.339561	1e-06	9.76987e-06
GRHL2	39	1119	0.338667	1e-06	9.76987e-06
ZNF92	40	419	0.338635	1e-06	9.76987e-06
NHLH1	41	42	0.33826	1e-06	9.76987e-06
RREB1	42	34	0.338098	1e-06	9.76987e-06
FEV	43	229	0.336752	1e-06	9.76987e-06
DMC1	44	547	0.336644	1e-06	9.76987e-06
HNF1B	45	234	0.336602	1e-06	9.76987e-06
FOXO3	46	157	0.336558	1e-06	9.76987e-06
ZNF750	47	703	0.336169	1e-06	9.76987e-06
HDAC3	48	372	0.336017	1e-06	9.76987e-06
TOP2B	49	175	0.335628	1e-06	9.76987e-06
ASCL1	50	719	0.335577	1e-06	9.76987e-06
JMJD6	51	209	0.335294	1e-06	9.76987e-06
ZNF217	52	892	0.334121	1e-06	9.76987e-06
EHF	53	531	0.334044	1e-06	9.76987e-06
NCOR2	54	287	0.333392	1e-06	9.76987e-06
LMO3	55	252	0.332953	1e-06	9.76987e-06
HOXA10	56	412	0.332892	1e-06	9.76987e-06
ZBTB24	57	31	0.33259	1e-06	9.76987e-06
HOXB5	58	5	0.332139	1e-06	9.76987e-06
TOP1	59	583	0.33163	1e-06	9.76987e-06
RARG	60	693	0.331435	1e-06	9.76987e-06
HOXB1	61	5	0.331129	1e-06	9.76987e-06
NEUROD1	62	261	0.331082	1e-06	9.76987e-06
LMO2	63	508	0.331056	1e-06	9.76987e-06
HIRA	64	197	0.330478	1e-06	9.76987e-06
POLR3A	65	157	0.330439	1e-06	9.76987e-06
SMAD3	66	1046	0.330426	1e-06	9.76987e-06
CAMTA2	67	173	0.329952	1e-06	9.76987e-06
SPDEF	68	1253	0.32977	1e-06	9.76987e-06
DAXX	69	843	0.329736	1e-06	9.76987e-06
FOXI1	70	32	0.329387	1e-06	9.76987e-06
MAF	71	44	0.329151	1e-06	9.76987e-06
VEZF1	72	528	0.329144	1e-06	9.76987e-06
PBX1	73	1174	0.328793	1e-06	9.76987e-06
RFX2	74	308	0.328759	1e-06	9.76987e-06
HES4	75	440	0.328561	1e-06	9.76987e-06
NR5A1	76	475	0.328555	1e-06	9.76987e-06
RLF	77	17	0.328493	1e-06	9.76987e-06
PGR	78	1293	0.328455	1e-06	9.76987e-06
HOXB13	79	406	0.328423	1e-06	9.76987e-06
WWTR1	80	181	0.328178	1e-06	9.76987e-06
FOXD2	81	462	0.328096	1e-06	9.76987e-06
ASCL2	82	457	0.327947	1e-06	9.76987e-06
SCML2	83	228	0.32792	1e-06	9.76987e-06
PDX1	84	557	0.327738	1e-06	9.76987e-06
TOX4	85	9	0.32765	1e-06	9.76987e-06
JARID2	86	820	0.327452	1e-06	9.76987e-06
GTF3C2	87	294	0.327185	1e-06	9.76987e-06
LYL1	88	815	0.327088	1e-06	9.76987e-06
ZNF281	89	190	0.327044	1e-06	9.76987e-06
ZBED4	90	328	0.326947	1e-06	9.76987e-06
SIX2	91	803	0.326687	1e-06	9.76987e-06
NFATC4	92	16	0.326655	1e-06	9.76987e-06
RUNX2	93	313	0.326495	1e-06	9.76987e-06
ZBTB4	94	8	0.326413	1e-06	9.76987e-06
CSNK2A2	95	288	0.326343	1e-06	9.76987e-06
HES2	96	313	0.326309	1e-06	9.76987e-06
NR1H3	97	1159	0.325834	1e-06	9.76987e-06
NR1H2	98	764	0.325778	1e-06	9.76987e-06
MCM3	99	1306	0.325316	1e-06	9.76987e-06
HAND1	100	439	0.325309	1e-06	9.76987e-06
FOXG1	101	379	0.325143	1e-06	9.76987e-06
E2F2	102	518	0.32514	1e-06	9.76987e-06
LHX2	103	234	0.325134	1e-06	9.76987e-06
CTNNB1	104	452	0.324991	1e-06	9.76987e-06
TERF2	105	39	0.324988	1e-06	9.76987e-06
NCAPG	106	286	0.324938	1e-06	9.76987e-06
TCF4	107	1004	0.324846	1e-06	9.76987e-06
HOXA1	108	528	0.324232	1e-06	9.76987e-06
MBD1	109	457	0.324126	1e-06	9.76987e-06
LMTK3	110	35	0.323849	1e-06	9.76987e-06
MEF2C	111	483	0.323565	1e-06	9.76987e-06
ONECUT1	112	34	0.32356	1e-06	9.76987e-06
KLF5	113	1414	0.323483	1e-06	9.76987e-06
SMARCC1	114	867	0.323403	1e-06	9.76987e-06
NFAT5	115	645	0.323331	1e-06	9.76987e-06
MYOD1	116	1151	0.323309	1e-06	9.76987e-06
ZFHX3	117	189	0.323288	1e-06	9.76987e-06
SIRT6	118	1422	0.323187	1e-06	9.76987e-06
ZNF250	119	462	0.323042	1e-06	9.76987e-06
GTF2I	120	1028	0.322857	1e-06	9.76987e-06
ARNTL	121	1500	0.322806	1e-06	9.76987e-06
NKX2-1	122	1296	0.322799	1e-06	9.76987e-06
GARS	123	1483	0.322666	1e-06	9.76987e-06
RUNX1T1	124	990	0.322316	1e-06	9.76987e-06
SMAD4	125	1160	0.322303	1e-06	9.76987e-06
TP73	126	800	0.322216	1e-06	9.76987e-06
ZBTB7B	127	200	0.322044	1e-06	9.76987e-06
PIAS1	128	918	0.321948	1e-06	9.76987e-06
NFIC	129	1378	0.321902	1e-06	9.76987e-06
MZF1	130	422	0.321685	1e-06	9.76987e-06
NR5A2	131	233	0.321653	1e-06	9.76987e-06
HOXA7	132	200	0.321533	1e-06	9.76987e-06
TFAP2C	133	1515	0.321441	1e-06	9.76987e-06
ZMYND8	134	1121	0.321401	1e-06	9.76987e-06
NFKB2	135	637	0.321331	1e-06	9.76987e-06
SOX4	136	387	0.321118	1e-06	9.76987e-06
PPARG	137	1334	0.321086	1e-06	9.76987e-06
CDX2	138	1462	0.321024	1e-06	9.76987e-06
SOX9	139	907	0.320997	1e-06	9.76987e-06
SOX2	140	1510	0.320936	1e-06	9.76987e-06
HOXC6	141	461	0.320839	1e-06	9.76987e-06
SSRP1	142	1523	0.320804	1e-06	9.76987e-06
JMJD1C	143	1141	0.320776	1e-06	9.76987e-06
SOX13	144	1573	0.320774	1e-06	9.76987e-06
TCF21	145	480	0.320743	1e-06	9.76987e-06
EED	146	1584	0.320739	1e-06	9.76987e-06
SUMO2	147	1535	0.320735	1e-06	9.76987e-06
PRKCQ	148	169	0.320721	1e-06	9.76987e-06
TEAD3	149	1571	0.320638	1e-06	9.76987e-06
MGAM	150	1548	0.32063	1e-06	9.76987e-06
ELF2	151	365	0.320612	1e-06	9.76987e-06
NR3C2	152	9	0.320577	1e-06	9.76987e-06
NFYB	153	1203	0.320553	1e-06	9.76987e-06
HIF1A	154	1593	0.32054	1e-06	9.76987e-06
ZNF687	155	1579	0.320536	1e-06	9.76987e-06
ERG	156	1595	0.320519	1e-06	9.76987e-06
CREB3	157	1583	0.3205	1e-06	9.76987e-06
FOXP1	158	1622	0.320477	1e-06	9.76987e-06
DEK	159	1573	0.320473	1e-06	9.76987e-06
MIER2	160	1586	0.320447	1e-06	9.76987e-06
ZNF776	161	1553	0.320356	1e-06	9.76987e-06
ZNF223	162	1600	0.320355	1e-06	9.76987e-06
TCF3	163	1421	0.320347	1e-06	9.76987e-06
TEAD1	164	1594	0.320337	1e-06	9.76987e-06
NANOG	165	1620	0.320329	1e-06	9.76987e-06
HDAC6	166	1605	0.320314	1e-06	9.76987e-06
BARHL1	167	481	0.320291	1e-06	9.76987e-06
ZNF592	168	1601	0.320289	1e-06	9.76987e-06
BARX1	169	435	0.320288	1e-06	9.76987e-06
MTA1	170	1587	0.320287	1e-06	9.76987e-06
ZBTB48	171	1595	0.320284	1e-06	9.76987e-06
NFYA	172	1201	0.320279	1e-06	9.76987e-06
RXRB	173	1585	0.320268	1e-06	9.76987e-06
CNOT3	174	1496	0.320238	1e-06	9.76987e-06
ZNF300	175	1569	0.320232	1e-06	9.76987e-06
MLX	176	1588	0.320231	1e-06	9.76987e-06
ZIC2	177	1590	0.320224	1e-06	9.76987e-06
ZNF670	178	1607	0.320223	1e-06	9.76987e-06
ZNF579	179	1591	0.320206	1e-06	9.76987e-06
GC	180	405	0.320202	1e-06	9.76987e-06
SMARCB1	181	1100	0.320201	1e-06	9.76987e-06
ZBTB17	182	1555	0.320172	1e-06	9.76987e-06
ZNF239	183	1592	0.320167	1e-06	9.76987e-06
THAP1	184	1581	0.32016	1e-06	9.76987e-06
ZNF133	185	1593	0.320155	1e-06	9.76987e-06
GTF2E2	186	1542	0.320153	1e-06	9.76987e-06
TAF15	187	1598	0.320139	1e-06	9.76987e-06
PTBP1	188	1597	0.32013	1e-06	9.76987e-06
PHB2	189	1567	0.320122	1e-06	9.76987e-06
ZFP42	190	843	0.320101	1e-06	9.76987e-06
ZNF197	191	1583	0.320098	1e-06	9.76987e-06
FOXA3	192	1575	0.320089	1e-06	9.76987e-06
ZNF3	193	1571	0.320087	1e-06	9.76987e-06
ZNF266	194	1609	0.32008	1e-06	9.76987e-06
MEF2A	195	1602	0.32006	1e-06	9.76987e-06
ZNF511	196	1595	0.32006	1e-06	9.76987e-06
ZBTB10	197	1599	0.320049	1e-06	9.76987e-06
ZBTB20	198	1582	0.320016	1e-06	9.76987e-06
ZNF423	199	1580	0.320011	1e-06	9.76987e-06
ZNF263	200	1611	0.32001	1e-06	9.76987e-06
SMARCA5	201	1516	0.320007	1e-06	9.76987e-06
CTBP2	202	870	0.319979	1e-06	9.76987e-06
ZNF302	203	1598	0.31997	1e-06	9.76987e-06
ZNF148	204	1584	0.319958	1e-06	9.76987e-06
SIX4	205	1565	0.319958	1e-06	9.76987e-06
TFAP2A	206	1541	0.319929	1e-06	9.76987e-06
ZNF211	207	1609	0.319928	1e-06	9.76987e-06
ZBTB2	208	1550	0.319918	1e-06	9.76987e-06
ZNF26	209	1573	0.319914	1e-06	9.76987e-06
DIDO1	210	1587	0.31991	1e-06	9.76987e-06
ZNF610	211	1590	0.319909	1e-06	9.76987e-06
ZNF589	212	1558	0.319905	1e-06	9.76987e-06
MBD4	213	1538	0.319902	1e-06	9.76987e-06
MCM5	214	1580	0.31989	1e-06	9.76987e-06
GLI3	215	505	0.319889	1e-06	9.76987e-06
THRB	216	1605	0.319884	1e-06	9.76987e-06
ZNF366	217	1560	0.319881	1e-06	9.76987e-06
MXD4	218	1597	0.319868	1e-06	9.76987e-06
THAP11	219	1590	0.319868	1e-06	9.76987e-06
ZNF704	220	1615	0.319865	1e-06	9.76987e-06
ETV1	221	1593	0.319864	1e-06	9.76987e-06
ZNF701	222	1598	0.319847	1e-06	9.76987e-06
ZNF146	223	1608	0.319846	1e-06	9.76987e-06
MITF	224	1614	0.319841	1e-06	9.76987e-06
HOMEZ	225	1574	0.319837	1e-06	9.76987e-06
ZNF524	226	1606	0.319833	1e-06	9.76987e-06
HBP1	227	1587	0.319831	1e-06	9.76987e-06
ZFX	228	1603	0.319824	1e-06	9.76987e-06
TSC22D4	229	1575	0.319808	1e-06	9.76987e-06
GATAD2A	230	1552	0.319804	1e-06	9.76987e-06
ZNF16	231	1615	0.319794	1e-06	9.76987e-06
MIXL1	232	1591	0.319794	1e-06	9.76987e-06
PCBP1	233	1605	0.319794	1e-06	9.76987e-06
IRF5	234	1592	0.319791	1e-06	9.76987e-06
ZNF766	235	1569	0.319788	1e-06	9.76987e-06
TP63	236	1358	0.319787	1e-06	9.76987e-06
BCL3	237	1593	0.31978	1e-06	9.76987e-06
HLTF	238	1557	0.319771	1e-06	9.76987e-06
RFXANK	239	1596	0.31977	1e-06	9.76987e-06
HHEX	240	1587	0.319769	1e-06	9.76987e-06
MIER1	241	1547	0.319765	1e-06	9.76987e-06
PLRG1	242	1524	0.319764	1e-06	9.76987e-06
GATAD2B	243	1589	0.319761	1e-06	9.76987e-06
SOX5	244	1591	0.319758	1e-06	9.76987e-06
ZNF654	245	1584	0.319755	1e-06	9.76987e-06
NFXL1	246	1570	0.319752	1e-06	9.76987e-06
RERE	247	1608	0.319741	1e-06	9.76987e-06
PTRF	248	1561	0.319738	1e-06	9.76987e-06
PTTG1	249	1557	0.319736	1e-06	9.76987e-06
SNAI2	250	1527	0.319736	1e-06	9.76987e-06
FOSL2	251	1593	0.319736	1e-06	9.76987e-06
ZNF791	252	1591	0.319727	1e-06	9.76987e-06
DPEP3	253	1509	0.319726	1e-06	9.76987e-06
BRCA1	254	1604	0.319722	1e-06	9.76987e-06
IKZF2	255	1579	0.319721	1e-06	9.76987e-06
ZNF341	256	1615	0.319721	1e-06	9.76987e-06
E2F5	257	1553	0.319717	1e-06	9.76987e-06
TFDP1	258	1613	0.319717	1e-06	9.76987e-06
ZNF623	259	1603	0.319716	1e-06	9.76987e-06
POU5F1	260	1624	0.319714	1e-06	9.76987e-06
ZNF600	261	1557	0.319708	1e-06	9.76987e-06
ZNF692	262	1583	0.319702	1e-06	9.76987e-06
LEF1	263	1590	0.319696	1e-06	9.76987e-06
CEBPD	264	1594	0.319688	1e-06	9.76987e-06
ZNF548	265	1604	0.319681	1e-06	9.76987e-06
ZNF169	266	1591	0.319671	1e-06	9.76987e-06
SLC30A9	267	1585	0.31967	1e-06	9.76987e-06
PRDM12	268	1604	0.319668	1e-06	9.76987e-06
ZSCAN18	269	1600	0.319658	1e-06	9.76987e-06
ZNF585B	270	1600	0.319656	1e-06	9.76987e-06
YY2	271	1588	0.319652	1e-06	9.76987e-06
BCL11B	272	1601	0.319651	1e-06	9.76987e-06
E2F6	273	1616	0.319642	1e-06	9.76987e-06
FOXP2	274	1610	0.319641	1e-06	9.76987e-06
RUNX1	275	1635	0.319625	1e-06	9.76987e-06
ZNF335	276	1562	0.319619	1e-06	9.76987e-06
KLF17	277	1602	0.319619	1e-06	9.76987e-06
PATZ1	278	1591	0.319614	1e-06	9.76987e-06
GATAD1	279	1599	0.319607	1e-06	9.76987e-06
NR2C1	280	1605	0.319605	1e-06	9.76987e-06
ZNF645	281	1595	0.3196	1e-06	9.76987e-06
HMG20A	282	1576	0.319599	1e-06	9.76987e-06
SP2	283	1624	0.319597	1e-06	9.76987e-06
BCL11A	284	1598	0.319587	1e-06	9.76987e-06
ZNF324	285	1600	0.319584	1e-06	9.76987e-06
GFI1B	286	1598	0.31957	1e-06	9.76987e-06
ZNF493	287	1609	0.319554	1e-06	9.76987e-06
SMARCE1	288	1543	0.319553	1e-06	9.76987e-06
ETS2	289	1600	0.319548	1e-06	9.76987e-06
HIC1	290	1571	0.319545	1e-06	9.76987e-06
HES1	291	1575	0.319542	1e-06	9.76987e-06
RBAK	292	1594	0.31954	1e-06	9.76987e-06
HNRNPL	293	1621	0.319539	1e-06	9.76987e-06
ZC3H8	294	1555	0.319518	1e-06	9.76987e-06
PRDM10	295	1589	0.319517	1e-06	9.76987e-06
ZBTB26	296	1619	0.31951	1e-06	9.76987e-06
L3MBTL2	297	1623	0.319509	1e-06	9.76987e-06
HDAC8	298	1614	0.319505	1e-06	9.76987e-06
U2AF1	299	1621	0.3195	1e-06	9.76987e-06
WT1	300	1594	0.319499	1e-06	9.76987e-06
MYNN	301	1620	0.319498	1e-06	9.76987e-06
ZNF121	302	1590	0.319494	1e-06	9.76987e-06
NFE2L2	303	1624	0.319494	1e-06	9.76987e-06
STAT2	304	1613	0.319493	1e-06	9.76987e-06
BCOR	305	1584	0.319492	1e-06	9.76987e-06
SETDB1	306	1614	0.319488	1e-06	9.76987e-06
ZNF2	307	1587	0.319488	1e-06	9.76987e-06
ID3	308	1574	0.319487	1e-06	9.76987e-06
CEBPA	309	1605	0.319483	1e-06	9.76987e-06
MBD2	310	1623	0.319483	1e-06	9.76987e-06
NR2C2	311	1615	0.319475	1e-06	9.76987e-06
CBX8	312	1625	0.319473	1e-06	9.76987e-06
ZHX2	313	1623	0.319467	1e-06	9.76987e-06
AEBP2	314	1612	0.319463	1e-06	9.76987e-06
ZNF155	315	1598	0.319462	1e-06	9.76987e-06
PRDM2	316	1584	0.319461	1e-06	9.76987e-06
SCRT2	317	1569	0.31946	1e-06	9.76987e-06
SMARCA4	318	1622	0.319454	1e-06	9.76987e-06
E2F1	319	1624	0.319449	1e-06	9.76987e-06
ZNF274	320	1628	0.319443	1e-06	9.76987e-06
ETV4	321	1604	0.319435	1e-06	9.76987e-06
MTA3	322	1605	0.319431	1e-06	9.76987e-06
DNMT3B	323	1573	0.319426	1e-06	9.76987e-06
REPIN1	324	1603	0.319414	1e-06	9.76987e-06
CSDE1	325	1608	0.319413	1e-06	9.76987e-06
ZNF644	326	1621	0.319405	1e-06	9.76987e-06
CEBPZ	327	1624	0.319392	1e-06	9.76987e-06
STAT3	328	1629	0.31939	1e-06	9.76987e-06
ZNF19	329	1603	0.319387	1e-06	9.76987e-06
IRF2	330	1597	0.319386	1e-06	9.76987e-06
ZHX1	331	1622	0.319382	1e-06	9.76987e-06
DPF2	332	1616	0.319379	1e-06	9.76987e-06
INSM2	333	1604	0.319378	1e-06	9.76987e-06
HNF4G	334	1624	0.319375	1e-06	9.76987e-06
KLF11	335	1608	0.319372	1e-06	9.76987e-06
EGR2	336	1613	0.319367	1e-06	9.76987e-06
ZNF202	337	1552	0.319367	1e-06	9.76987e-06
KLF16	338	1619	0.319363	1e-06	9.76987e-06
GMEB1	339	445	0.319362	1e-06	9.76987e-06
RNASEH2A	340	1623	0.319362	1e-06	9.76987e-06
ZSCAN16	341	1608	0.319351	1e-06	9.76987e-06
ZNF740	342	1616	0.319348	1e-06	9.76987e-06
ZXDB	343	1581	0.319347	1e-06	9.76987e-06
TEAD2	344	1581	0.319347	1e-06	9.76987e-06
USF2	345	1620	0.319346	1e-06	9.76987e-06
BCLAF1	346	1621	0.319346	1e-06	9.76987e-06
CDC5L	347	1575	0.319342	1e-06	9.76987e-06
TFAP4	348	1615	0.319342	1e-06	9.76987e-06
ZNF391	349	1607	0.31934	1e-06	9.76987e-06
ZGPAT	350	1577	0.319336	1e-06	9.76987e-06
CTCFL	351	1612	0.319334	1e-06	9.76987e-06
NFYC	352	1600	0.319318	1e-06	9.76987e-06
FEZF1	353	1597	0.31931	1e-06	9.76987e-06
TFE3	354	1606	0.319309	1e-06	9.76987e-06
AR	355	1627	0.319307	1e-06	9.76987e-06
ZNF140	356	1611	0.319307	1e-06	9.76987e-06
MAFG	357	1573	0.319306	1e-06	9.76987e-06
ZMYM3	358	1623	0.319305	1e-06	9.76987e-06
GLIS2	359	1608	0.319304	1e-06	9.76987e-06
ZBTB7A	360	1628	0.319304	1e-06	9.76987e-06
ZNF83	361	1584	0.319302	1e-06	9.76987e-06
GTF2F1	362	1627	0.319297	1e-06	9.76987e-06
PRDM4	363	1587	0.319296	1e-06	9.76987e-06
ATF4	364	1598	0.319296	1e-06	9.76987e-06
NR4A1	365	1622	0.319293	1e-06	9.76987e-06
ZKSCAN1	366	1626	0.319292	1e-06	9.76987e-06
ZNF580	367	1620	0.31929	1e-06	9.76987e-06
CHD7	368	1624	0.319288	1e-06	9.76987e-06
KLF1	369	1623	0.319287	1e-06	9.76987e-06
MIER3	370	1601	0.319286	1e-06	9.76987e-06
ARID4B	371	1592	0.319283	1e-06	9.76987e-06
ZNF354C	372	1617	0.319281	1e-06	9.76987e-06
TAF7	373	1626	0.31928	1e-06	9.76987e-06
CBX1	374	1619	0.319278	1e-06	9.76987e-06
OSR2	375	1598	0.319277	1e-06	9.76987e-06
KLF8	376	1601	0.319271	1e-06	9.76987e-06
TBX3	377	1624	0.31927	1e-06	9.76987e-06
ASH2L	378	1610	0.31927	1e-06	9.76987e-06
TCF7L2	379	1627	0.319263	1e-06	9.76987e-06
ZNF652	380	1606	0.319262	1e-06	9.76987e-06
ZNF76	381	1608	0.31926	1e-06	9.76987e-06
ZNF707	382	1605	0.319251	1e-06	9.76987e-06
ZFP64	383	1626	0.319251	1e-06	9.76987e-06
ZNF530	384	1613	0.319247	1e-06	9.76987e-06
NR2F6	385	1628	0.319246	1e-06	9.76987e-06
PYGO2	386	1589	0.319245	1e-06	9.76987e-06
CREB3L1	387	1591	0.319235	1e-06	9.76987e-06
ZNF658	388	1600	0.319232	1e-06	9.76987e-06
HMBOX1	389	1584	0.319232	1e-06	9.76987e-06
SUZ12	390	1627	0.319228	1e-06	9.76987e-06
CBX5	391	1626	0.319225	1e-06	9.76987e-06
RCOR2	392	1572	0.319221	1e-06	9.76987e-06
TRIM22	393	1628	0.319221	1e-06	9.76987e-06
SP5	394	1599	0.319216	1e-06	9.76987e-06
ZNF207	395	1627	0.319215	1e-06	9.76987e-06
SREBF1	396	1627	0.319215	1e-06	9.76987e-06
ZNF292	397	1603	0.319213	1e-06	9.76987e-06
ZSCAN23	398	1600	0.319206	1e-06	9.76987e-06
NFRKB	399	1625	0.319196	1e-06	9.76987e-06
DRAP1	400	1593	0.31919	1e-06	9.76987e-06
DMAP1	401	1608	0.31919	1e-06	9.76987e-06
ZNF747	402	1588	0.319188	1e-06	9.76987e-06
IRF1	403	1629	0.319187	1e-06	9.76987e-06
SMC1A	404	1479	0.319181	1e-06	9.76987e-06
ZNF584	405	1576	0.319179	1e-06	9.76987e-06
GLIS1	406	1610	0.319176	1e-06	9.76987e-06
RB1	407	1603	0.319171	1e-06	9.76987e-06
XRN2	408	177	0.319162	1e-06	9.76987e-06
ZNF143	409	1628	0.319157	1e-06	9.76987e-06
CBX2	410	1625	0.319155	1e-06	9.76987e-06
CTBP1	411	1628	0.319154	1e-06	9.76987e-06
POU2F2	412	1602	0.319152	1e-06	9.76987e-06
ZEB2	413	1620	0.319151	1e-06	9.76987e-06
FOXA2	414	1634	0.31915	1e-06	9.76987e-06
MLLT1	415	1627	0.31915	1e-06	9.76987e-06
SIN3B	416	1625	0.319149	1e-06	9.76987e-06
ETV6	417	1628	0.319149	1e-06	9.76987e-06
NONO	418	1628	0.319149	1e-06	9.76987e-06
RARA	419	1604	0.319148	1e-06	9.76987e-06
TSHZ1	420	1610	0.319147	1e-06	9.76987e-06
SALL1	421	1609	0.319143	1e-06	9.76987e-06
BMI1	422	1627	0.319142	1e-06	9.76987e-06
ELF3	423	1607	0.319141	1e-06	9.76987e-06
YBX1	424	1628	0.319141	1e-06	9.76987e-06
ZFHX2	425	1569	0.319138	1e-06	9.76987e-06
KLF7	426	1609	0.319135	1e-06	9.76987e-06
ZMIZ1	427	1618	0.31913	1e-06	9.76987e-06
IRF3	428	1625	0.319127	1e-06	9.76987e-06
MCM7	429	1616	0.319127	1e-06	9.76987e-06
PKNOX1	430	1629	0.31912	1e-06	9.76987e-06
ZFP41	431	1608	0.319118	1e-06	9.76987e-06
RFX1	432	1630	0.319117	1e-06	9.76987e-06
FOSL1	433	1620	0.319116	1e-06	9.76987e-06
ZNF416	434	1601	0.319115	1e-06	9.76987e-06
RELB	435	1527	0.319109	1e-06	9.76987e-06
WHSC1	436	1603	0.319103	1e-06	9.76987e-06
RXRA	437	1628	0.319103	1e-06	9.76987e-06
ZNF639	438	1620	0.3191	1e-06	9.76987e-06
TEAD4	439	1627	0.3191	1e-06	9.76987e-06
SMAD5	440	1622	0.319099	1e-06	9.76987e-06
SAP130	441	1572	0.319097	1e-06	9.76987e-06
NIPBL	442	1315	0.319097	1e-06	9.76987e-06
CEBPG	443	1627	0.319096	1e-06	9.76987e-06
RING1	444	1626	0.319094	1e-06	9.76987e-06
KLF9	445	1628	0.319089	1e-06	9.76987e-06
ZBTB11	446	1629	0.319088	1e-06	9.76987e-06
RAD51	447	1625	0.319087	1e-06	9.76987e-06
TRIM24	448	1619	0.319087	1e-06	9.76987e-06
DEAF1	449	1560	0.319086	1e-06	9.76987e-06
YY1	450	1631	0.319084	1e-06	9.76987e-06
LARP7	451	1553	0.319084	1e-06	9.76987e-06
TCF7	452	1628	0.319083	1e-06	9.76987e-06
JUND	453	1632	0.319081	1e-06	9.76987e-06
ATF3	454	1633	0.319081	1e-06	9.76987e-06
HSF1	455	1621	0.319071	1e-06	9.76987e-06
TBL1XR1	456	1617	0.31907	1e-06	9.76987e-06
HDGF	457	1620	0.319067	1e-06	9.76987e-06
IRF9	458	1568	0.319067	1e-06	9.76987e-06
SIX5	459	1623	0.319066	1e-06	9.76987e-06
TOE1	460	1541	0.319066	1e-06	9.76987e-06
EGR1	461	1626	0.319065	1e-06	9.76987e-06
KLF13	462	1587	0.31905	1e-06	9.76987e-06
TRIM25	463	1568	0.319047	1e-06	9.76987e-06
HCFC1	464	1627	0.319046	1e-06	9.76987e-06
ELK1	465	1632	0.319046	1e-06	9.76987e-06
GATA3	466	1628	0.319046	1e-06	9.76987e-06
USF1	467	1628	0.319044	1e-06	9.76987e-06
POLR2A	468	1631	0.319044	1e-06	9.76987e-06
TAL1	469	1622	0.319043	1e-06	9.76987e-06
STAT1	470	1631	0.319039	1e-06	9.76987e-06
ZNF175	471	1626	0.319036	1e-06	9.76987e-06
GMEB2	472	1613	0.319032	1e-06	9.76987e-06
E2F4	473	1638	0.319031	1e-06	9.76987e-06
MAFK	474	1629	0.31903	1e-06	9.76987e-06
TRIM28	475	1632	0.319029	1e-06	9.76987e-06
BACH1	476	1631	0.319021	1e-06	9.76987e-06
ZNF407	477	1585	0.31902	1e-06	9.76987e-06
ARID3A	478	1630	0.319018	1e-06	9.76987e-06
RNF2	479	1630	0.319018	1e-06	9.76987e-06
MTA2	480	1629	0.319017	1e-06	9.76987e-06
TARDBP	481	1630	0.319014	1e-06	9.76987e-06
MNT	482	1630	0.319014	1e-06	9.76987e-06
ZBTB40	483	1630	0.319014	1e-06	9.76987e-06
FOXK2	484	1630	0.319014	1e-06	9.76987e-06
NRF1	485	1630	0.319014	1e-06	9.76987e-06
GATA4	486	1626	0.319006	1e-06	9.76987e-06
NCOR1	487	1632	0.319003	1e-06	9.76987e-06
ZFP3	488	1618	0.319003	1e-06	9.76987e-06
ELF4	489	1621	0.318998	1e-06	9.76987e-06
HNF1A	490	1598	0.318997	1e-06	9.76987e-06
CREM	491	1627	0.318997	1e-06	9.76987e-06
TGIF2	492	1587	0.318997	1e-06	9.76987e-06
NBN	493	1628	0.318989	1e-06	9.76987e-06
CBX3	494	1629	0.318983	1e-06	9.76987e-06
NCOA1	495	1606	0.318977	1e-06	9.76987e-06
FOXM1	496	1605	0.318976	1e-06	9.76987e-06
HNF4A	497	1636	0.318975	1e-06	9.76987e-06
PBX3	498	1622	0.318974	1e-06	9.76987e-06
GDNF	499	1632	0.318974	1e-06	9.76987e-06
ZSCAN4	500	1600	0.318974	1e-06	9.76987e-06
ZNF433	501	1593	0.318973	1e-06	9.76987e-06
U2AF2	502	1613	0.31897	1e-06	9.76987e-06
DDX20	503	1614	0.318967	1e-06	9.76987e-06
ETS1	504	1631	0.31896	1e-06	9.76987e-06
NR3C1	505	1633	0.318956	1e-06	9.76987e-06
BCL6	506	1444	0.318953	1e-06	9.76987e-06
PML	507	1275	0.318952	1e-06	9.76987e-06
MAFF	508	1628	0.318947	1e-06	9.76987e-06
RBBP5	509	1628	0.318947	1e-06	9.76987e-06
SREBF2	510	1620	0.318945	1e-06	9.76987e-06
SIN3A	511	1631	0.318944	1e-06	9.76987e-06
REST	512	1631	0.318944	1e-06	9.76987e-06
ZBTB33	513	1631	0.318944	1e-06	9.76987e-06
FOXA1	514	1637	0.31893	1e-06	9.76987e-06
CREBBP	515	1547	0.318925	1e-06	9.76987e-06
ZNF792	516	1625	0.318924	1e-06	9.76987e-06
NFE2	517	1627	0.318918	1e-06	9.76987e-06
SAP30	518	1621	0.318916	1e-06	9.76987e-06
UBTF	519	1628	0.318915	1e-06	9.76987e-06
STAT4	520	457	0.318903	1e-06	9.76987e-06
ZNF488	521	1611	0.3189	1e-06	9.76987e-06
SP7	522	1588	0.3189	1e-06	9.76987e-06
SPI1	523	1634	0.318889	1e-06	9.76987e-06
PAX5	524	1631	0.318881	1e-06	9.76987e-06
CHD2	525	1620	0.31888	1e-06	9.76987e-06
MAX	526	1629	0.318873	1e-06	9.76987e-06
ZNF24	527	1626	0.318865	1e-06	9.76987e-06
MXI1	528	1629	0.318854	1e-06	9.76987e-06
ZNF157	529	1592	0.318851	1e-06	9.76987e-06
ZNF384	530	1631	0.318851	1e-06	9.76987e-06
MYB	531	1616	0.318846	1e-06	9.76987e-06
ZNF514	532	1611	0.318839	1e-06	9.76987e-06
CHD1	533	1629	0.318838	1e-06	9.76987e-06
EBF1	534	1617	0.318836	1e-06	9.76987e-06
CBFB	535	1624	0.318835	1e-06	9.76987e-06
GLI4	536	1588	0.318827	1e-06	9.76987e-06
RFX5	537	1617	0.318819	1e-06	9.76987e-06
ZBTB1	538	1599	0.318815	1e-06	9.76987e-06
CCNT2	539	1340	0.318814	1e-06	9.76987e-06
DNMT1	540	1561	0.318812	1e-06	9.76987e-06
EZH2	541	1631	0.318811	1e-06	9.76987e-06
FOS	542	1631	0.318811	1e-06	9.76987e-06
ESRRA	543	1629	0.31881	1e-06	9.76987e-06
JUN	544	1633	0.31879	1e-06	9.76987e-06
ELF1	545	1633	0.318788	1e-06	9.76987e-06
ZNF664	546	1599	0.318785	1e-06	9.76987e-06
PRDM1	547	1602	0.318778	1e-06	9.76987e-06
PHF8	548	1632	0.318772	1e-06	9.76987e-06
CREB1	549	1629	0.318767	1e-06	9.76987e-06
NFIL3	550	1595	0.31876	1e-06	9.76987e-06
HDAC1	551	1627	0.318758	1e-06	9.76987e-06
ESR1	552	1635	0.318757	1e-06	9.76987e-06
DLX1	553	734	0.318754	1e-06	9.76987e-06
TBP	554	1625	0.318754	1e-06	9.76987e-06
CHD4	555	1623	0.318749	1e-06	9.76987e-06
NR2F2	556	1632	0.318745	1e-06	9.76987e-06
RCOR1	557	1628	0.31874	1e-06	9.76987e-06
RAD21	558	1632	0.318737	1e-06	9.76987e-06
BRD4	559	1629	0.318735	1e-06	9.76987e-06
MYC	560	1636	0.318732	1e-06	9.76987e-06
ZNF18	561	1602	0.318729	1e-06	9.76987e-06
SRF	562	1630	0.318725	1e-06	9.76987e-06
MAZ	563	1631	0.318716	1e-06	9.76987e-06
HLF	564	1577	0.318711	1e-06	9.76987e-06
GATA1	565	1637	0.318709	1e-06	9.76987e-06
GTF2A2	566	1574	0.318705	1e-06	9.76987e-06
SFPQ	567	1624	0.318692	1e-06	9.76987e-06
MIA3	568	1630	0.318683	1e-06	9.76987e-06
KLF4	569	1611	0.318676	1e-06	9.76987e-06
HDAC2	570	1632	0.318675	1e-06	9.76987e-06
EP300	571	1632	0.318675	1e-06	9.76987e-06
DAND5	572	1633	0.318672	1e-06	9.76987e-06
TCF12	573	1633	0.318672	1e-06	9.76987e-06
CTCF	574	1633	0.318672	1e-06	9.76987e-06
TAF1	575	1633	0.318672	1e-06	9.76987e-06
CEBPB	576	1633	0.318672	1e-06	9.76987e-06
SMAD2	577	1634	0.31865	1e-06	9.76987e-06
ZNF318	578	1600	0.318649	1e-06	9.76987e-06
SMC3	579	1632	0.318642	1e-06	9.76987e-06
GABPA	580	1632	0.318642	1e-06	9.76987e-06
FUS	581	1591	0.318638	1e-06	9.76987e-06
MEF2D	582	1575	0.318622	1e-06	9.76987e-06
RELA	583	1625	0.318611	1e-06	9.76987e-06
ZNF560	584	1584	0.318608	1e-06	9.76987e-06
IKZF1	585	1628	0.318592	1e-06	9.76987e-06
IRF4	586	1618	0.31858	1e-06	9.76987e-06
ARID1B	587	1513	0.318578	1e-06	9.76987e-06
GATA6	588	1502	0.318554	1e-06	9.76987e-06
SCRT1	589	1597	0.318514	1e-06	9.76987e-06
ZNF23	590	1607	0.318514	1e-06	9.76987e-06
GATA2	591	1637	0.318489	1e-06	9.76987e-06
CDK8	592	1085	0.318478	1e-06	9.76987e-06
ZNF101	593	1589	0.318417	1e-06	9.76987e-06
BANP	594	164	0.318409	1e-06	9.76987e-06
EHMT2	595	1589	0.318391	1e-06	9.76987e-06
ZEB1	596	1608	0.318387	1e-06	9.76987e-06
ZSCAN29	597	1582	0.318369	1e-06	9.76987e-06
NKRF	598	1551	0.318353	1e-06	9.76987e-06
ZFP37	599	1575	0.318319	1e-06	9.76987e-06
NFE2L1	600	1546	0.318315	1e-06	9.76987e-06
FOXJ2	601	1546	0.318303	1e-06	9.76987e-06
ZNF404	602	1586	0.318295	1e-06	9.76987e-06
ZNF680	603	1557	0.318286	1e-06	9.76987e-06
TP53BP1	604	1586	0.318282	1e-06	9.76987e-06
FLI1	605	1446	0.318266	1e-06	9.76987e-06
HEXIM1	606	614	0.318251	1e-06	9.76987e-06
HMGN3	607	1388	0.318249	1e-06	9.76987e-06
ILK	608	1552	0.318241	1e-06	9.76987e-06
SALL4	609	234	0.31823	1e-06	9.76987e-06
TBX21	610	1546	0.31821	1e-06	9.76987e-06
ZNF501	611	1579	0.318021	1e-06	9.76987e-06
ZNF138	612	1548	0.317995	1e-06	9.76987e-06
ADNP	613	1448	0.317974	1e-06	9.76987e-06
ZNF547	614	1581	0.317941	1e-06	9.76987e-06
HOXC13	615	39	0.317924	1e-06	9.76987e-06
EOMES	616	1182	0.317865	1e-06	9.76987e-06
ZNF354B	617	1443	0.317847	1e-06	9.76987e-06
ZNF558	618	1585	0.317809	1e-06	9.76987e-06
FOXH1	619	520	0.317663	1e-06	9.76987e-06
ZNF426	620	1524	0.317532	1e-06	9.76987e-06
E2F7	621	1014	0.317529	1e-06	9.76987e-06
SUPT5H	622	1456	0.317492	1e-06	9.76987e-06
ZNF507	623	1455	0.317459	1e-06	9.76987e-06
ZNF781	624	1566	0.317443	1e-06	9.76987e-06
WRNIP1	625	1188	0.317416	1e-06	9.76987e-06
SMARCC2	626	691	0.31741	1e-06	9.76987e-06
THRAP3	627	1473	0.317326	1e-06	9.76987e-06
GLI2	628	1030	0.317304	1e-06	9.76987e-06
POU2AF1	629	32	0.317283	1e-06	9.76987e-06
CHD8	630	1466	0.31706	1e-06	9.76987e-06
ZNF512	631	1510	0.317009	1e-06	9.76987e-06
VDR	632	897	0.316975	1e-06	9.76987e-06
SIX1	633	165	0.316954	1e-06	9.76987e-06
ZZZ3	634	1499	0.316923	1e-06	9.76987e-06
ATF6	635	31	0.316816	1e-06	9.76987e-06
PRAME	636	595	0.31681	1e-06	9.76987e-06
PRPF4	637	1506	0.316688	1e-06	9.76987e-06
LMNA	638	713	0.316571	1e-06	9.76987e-06
OTX2	639	1443	0.316453	1e-06	9.76987e-06
FOXO1	640	560	0.316431	1e-06	9.76987e-06
HOXA13	641	400	0.316389	1e-06	9.76987e-06
OVOL2	642	210	0.316331	1e-06	9.76987e-06
SLC25A2	643	312	0.316289	1e-06	9.76987e-06
KCNH8	644	648	0.31626	1e-06	9.76987e-06
TLX1	645	325	0.316228	1e-06	9.76987e-06
ZNF34	646	1482	0.316032	1e-06	9.76987e-06
E2F3	647	1173	0.315992	1e-06	9.76987e-06
ZNF555	648	1294	0.31586	1e-06	9.76987e-06
HOXA6	649	1115	0.315841	1e-06	9.76987e-06
ETV5	650	795	0.315719	1e-06	9.76987e-06
MYBL2	651	1069	0.315688	1e-06	9.76987e-06
SPIB	652	598	0.315685	1e-06	9.76987e-06
BRD3	653	1191	0.31567	1e-06	9.76987e-06
ZNF697	654	1525	0.315612	1e-06	9.76987e-06
HOXA4	655	1168	0.31545	1e-06	9.76987e-06
MEF2B	656	554	0.315412	1e-06	9.76987e-06
NFKB1	657	1017	0.31513	1e-06	9.76987e-06
RAG2	658	1297	0.31494	1e-06	9.76987e-06
SP4	659	838	0.314921	1e-06	9.76987e-06
NKX2-2	660	622	0.3149	1e-06	9.76987e-06
PROX1	661	439	0.314792	1e-06	9.76987e-06
STAT5A	662	1121	0.314734	1e-06	9.76987e-06
RUNX3	663	1311	0.314717	1e-06	9.76987e-06
TRRAP	664	192	0.314668	1e-06	9.76987e-06
NPAT	665	731	0.314642	1e-06	9.76987e-06
STAT5B	666	469	0.314639	1e-06	9.76987e-06
NKX2-3	667	44	0.314587	1e-06	9.76987e-06
RBL2	668	305	0.314509	1e-06	9.76987e-06
ING3	669	1259	0.314437	1e-06	9.76987e-06
ZNF84	670	170	0.314291	1e-06	9.76987e-06
NOTCH1	671	920	0.314066	1e-06	9.76987e-06
CDK9	672	1302	0.313819	1e-06	9.76987e-06
MAFB	673	298	0.313734	1e-06	9.76987e-06
ELK4	674	755	0.313602	1e-06	9.76987e-06
ZC3H11A	675	39	0.313571	1e-06	9.76987e-06
CCNT1	676	726	0.313337	1e-06	9.76987e-06
MED12	677	556	0.313286	1e-06	9.76987e-06
FOXK1	678	657	0.31328	1e-06	9.76987e-06
CDK7	679	1161	0.313247	1e-06	9.76987e-06
ASXL1	680	1245	0.313199	1e-06	9.76987e-06
CLOCK	681	523	0.313079	1e-06	9.76987e-06
MYH11	682	1193	0.312902	1e-06	9.76987e-06
BRPF3	683	1180	0.312866	1e-06	9.76987e-06
CREBL2	684	20	0.312828	1e-06	9.76987e-06
FOXP3	685	175	0.312761	1e-06	9.76987e-06
LDB1	686	364	0.312757	1e-06	9.76987e-06
YAP1	687	1071	0.312752	1e-06	9.76987e-06
BATF	688	688	0.312557	1e-06	9.76987e-06
HOXC9	689	757	0.31246	1e-06	9.76987e-06
AFF4	690	1099	0.312413	1e-06	9.76987e-06
MYCN	691	260	0.312208	1e-06	9.76987e-06
LEO1	692	896	0.312178	1e-06	9.76987e-06
BRD2	693	846	0.311982	1e-06	9.76987e-06
ERCC6	694	44	0.311874	1e-06	9.76987e-06
PITX3	695	682	0.311814	1e-06	9.76987e-06
HEY1	696	1079	0.311758	1e-06	9.76987e-06
BACH2	697	374	0.311703	1e-06	9.76987e-06
COPS2	698	1300	0.31169	1e-06	9.76987e-06
RBPJ	699	983	0.311585	1e-06	9.76987e-06
CXXC1	700	1217	0.311569	1e-06	9.76987e-06
PAX6	701	292	0.311462	1e-06	9.76987e-06
PLAG1	702	48	0.311257	1e-06	9.76987e-06
JDP2	703	33	0.311007	1e-06	9.76987e-06
BRD7	704	48	0.310965	1e-06	9.76987e-06
HIVEP1	705	256	0.309811	1e-06	9.76987e-06
NFATC1	706	1076	0.309475	1e-06	9.76987e-06
TAF3	707	995	0.30926	1e-06	9.76987e-06
BPTF	708	752	0.309235	1e-06	9.76987e-06
KLF6	709	564	0.309217	1e-06	9.76987e-06
INTS3	710	886	0.309181	1e-06	9.76987e-06
ZNF12	711	186	0.309079	1e-06	9.76987e-06
CCND2	712	713	0.309001	1e-06	9.76987e-06
POLR2H	713	1271	0.308948	1e-06	9.76987e-06
HIVEP3	714	8	0.308807	1e-06	9.76987e-06
E2F8	715	509	0.308509	1e-06	9.76987e-06
T	716	530	0.308257	1e-06	9.76987e-06
HOXB7	717	225	0.30807	1e-06	9.76987e-06
PSIP1	718	796	0.30772	1e-06	9.76987e-06
LHX5	719	5	0.307366	1e-06	9.76987e-06
TERF1	720	431	0.306866	1e-06	9.76987e-06
ING5	721	1064	0.306735	1e-06	9.76987e-06
ELL2	722	575	0.305967	1e-06	9.76987e-06
GTF2B	723	1073	0.305386	1e-06	9.76987e-06
BRD1	724	939	0.305306	1e-06	9.76987e-06
SETX	725	41	0.305029	1e-06	9.76987e-06
NKX2-5	726	174	0.304758	1e-06	9.76987e-06
MECP2	727	636	0.304736	1e-06	9.76987e-06
ATF5	728	296	0.304518	1e-06	9.76987e-06
LIN9	729	199	0.303864	1e-06	9.76987e-06
SETD1A	730	397	0.303728	1e-06	9.76987e-06
DDX5	731	16	0.302577	1e-06	9.76987e-06
PPARD	732	331	0.301711	1e-06	9.76987e-06
MXD1	733	446	0.301629	1e-06	9.76987e-06
LMNB1	734	894	0.300889	1e-06	9.76987e-06
CDK6	735	364	0.300377	1e-06	9.76987e-06
FOXF2	736	36	0.299637	1e-06	9.76987e-06
PRDM11	737	370	0.299408	1e-06	9.76987e-06
PHF2	738	451	0.297746	1e-06	9.76987e-06
KLF10	739	8	0.296289	1e-06	9.76987e-06
MED26	740	639	0.294965	1e-06	9.76987e-06
ZNF486	741	31	0.294912	1e-06	9.76987e-06
SOX17	742	324	0.293996	1e-06	9.76987e-06
CAMTA1	743	34	0.293353	1e-06	9.76987e-06
HOXD1	744	9	0.293308	1e-06	9.76987e-06
SRPK1	745	17	0.293203	1e-06	9.76987e-06
ADNP2	746	8	0.291066	1e-06	9.76987e-06
ZNF236	747	17	0.290933	1e-06	9.76987e-06
SVIL	748	5	0.290226	1e-06	9.76987e-06
RBL1	749	695	0.290059	1e-06	9.76987e-06
ATF7	750	34	0.288772	1e-06	9.76987e-06
NR1H4	751	40	0.28865	1e-06	9.76987e-06
FOSB	752	5	0.284667	1e-06	9.76987e-06
DLX4	753	5	0.283034	1e-06	9.76987e-06
ZNF165	754	5	0.282806	1e-06	9.76987e-06
HESX1	755	3	0.279666	1e-06	9.76987e-06
CBX4	756	35	0.278812	1e-06	9.76987e-06
NR1I2	757	17	0.275651	1e-06	9.76987e-06
FOXC1	758	10	0.274647	1e-06	9.76987e-06
MSX1	759	10	0.274493	1e-06	9.76987e-06
SFMBT1	760	10	0.272091	1e-06	9.76987e-06
PARP1	761	5	0.270081	1e-06	9.76987e-06
DYRK1A	762	20	0.269911	1e-06	9.76987e-06
HOXA9	763	10	0.267428	1e-06	9.76987e-06
PAX2	764	3	0.261651	1e-06	9.76987e-06
NR0B1	765	3	0.260236	1e-06	9.76987e-06
NR4A2	766	3	0.256817	1e-06	9.76987e-06
EMX1	767	10	0.253765	1e-06	9.76987e-06
REL	768	3	0.251701	1e-06	9.76987e-06
PHF6	769	8	0.239412	1e-06	9.76987e-06
CBX7	770	10	0.228903	1e-06	9.76987e-06
FOXF1	771	8	0.221132	1e-06	9.76987e-06
CDX1	772	5	0.205398	1e-06	9.76987e-06
HES5	773	5	0.160618	1e-06	9.76987e-06
HOXD9	774	3	0.14773	1e-06	9.76987e-06
RBMS1	775	1	1	1	1
EVX1	776	1	1	1	1
EFNB3	777	1	1	1	1
NRG3	778	1	1	1	1
NRG4	779	1	1	1	1
LTF	780	1	1	1	1
HMGA2	781	1	1	1	1
SIRT3	782	1	1	1	1
XRCC6	783	1	1	1	1
XRCC4	784	1	1	1	1
CISH	785	1	1	1	1
XRCC5	786	1	1	1	1
F2RL1	787	1	1	1	1
SMYD3	788	1	1	1	1
JAZF1	789	1	1	1	1
KLF12	790	1	1	1	1
MAP2K2	791	1	1	1	1
RAG1	792	1	1	1	1
RXRG	793	1	1	1	1
ISX	794	1	1	1	1
DND1	795	1	1	1	1
MAP2K3	796	1	1	1	1
PTK6	797	1	1	1	1
EGR4	798	1	1	1	1
FOXD3	799	1	1	1	1
NTRK1	800	1	1	1	1
TYRO3	801	1	1	1	1
PRL	802	1	1	1	1
BMP6	803	1	1	1	1
BMP7	804	1	1	1	1
KLF2	805	1	1	1	1
SMAD6	806	1	1	1	1
SMAD7	807	1	1	1	1
SMAD9	808	1	1	1	1
BMP2	809	1	1	1	1
FOXD1	810	1	1	1	1
HIC2	811	1	1	1	1
UTF1	812	1	1	1	1
MAP2K6	813	1	1	1	1
RARB	814	1	1	1	1
ZNF224	815	1	1	1	1
IGF1	816	1	1	1	1
MAP3K1	817	1	1	1	1
DOT1L	818	1	1	1	1
NFKBIA	819	1	1	1	1
GSK3A	820	1	1	1	1
SRPK2	821	1	1	1	1
ZNF174	822	1	1	1	1
INHBA	823	1	1	1	1
NR0B2	824	1	1	1	1
SMARCA1	825	1	1	1	1
NR2E1	826	1	1	1	1
NR2E3	827	1	1	1	1
DUSP6	828	1	1	1	1
FGFR1	829	1	1	1	1
INS	830	1	1	1	1
DUSP4	831	1	1	1	1
CDKN1B	832	1	1	1	1
SOCS3	833	1	1	1	1
SMARCA2	834	1	1	1	1
PURA	835	1	1	1	1
NCOA2	836	1	1	1	1
NCOA3	837	1	1	1	1
PCF11	838	1	1	1	1
ERBB3	839	1	1	1	1
NRG1	840	1	1	1	1
ARID2	841	1	1	1	1
BAMBI	842	1	1	1	1
NR1I3	843	1	1	1	1
PAX3	844	1	1	1	1
MLXIPL	845	1	1	1	1
NRL	846	1	1	1	1
CDK2	847	1	1	1	1
VRK1	848	1	1	1	1
PDPK1	849	1	1	1	1
VSX2	850	1	1	1	1
MAPK14	851	1	1	1	1
KCMF1	852	1	1	1	1
SMCHD1	853	1	1	1	1
OVOL1	854	1	1	1	1
CRX	855	1	1	1	1
WNT5A	856	1	1	1	1
RPA2	857	2	0.740342	1	1
GH1	858	2	0.619544	1	1
EP400	859	2	0.546697	1	1
ING4	860	6	0.540892	1	1
NEUROD2	861	2	0.522261	1	1
LHX6	862	2	0.522261	1	1
ID4	863	2	0.522261	1	1
AHCTF1	864	2	0.522261	1	1
DPPA3	865	2	0.482375	1	1
MSX2	866	13	0.475468	1	1
DMRT1	867	4	0.467526	1	1
LRIG1	868	2	0.450588	1	1
MEIS3	869	13	0.441969	1	1
EGFR	870	7	0.439272	1	1
CIC	871	2	0.437428	1	1
MAP2K1	872	4	0.436501	1	1
MAPK1	873	6	0.435814	1	1
HOXA11	874	2	0.418004	1	1
MLLT3	875	4	0.411535	1	1
BCL10	876	4	0.394141	1	1
FOXO4	877	26	0.389869	1	1
ZBTB44	878	29	0.389733	1	1
NUP98	879	4	0.383757	1	1
PTEN	880	2	0.380985	1	1
GZF1	881	12	0.374653	1	1
IKZF5	882	7	0.370726	1	1
NFATC2	883	4	0.370656	1	1
PITX1	884	25	0.368897	1	1
NKX3-1	885	25	0.367032	1	1
MYF6	886	13	0.360129	1	1
OTX1	887	2	0.359399	1	1
KLF15	888	24	0.355871	1	1
CEBPE	889	24	0.355271	1	1
LCORL	890	4	0.353279	1	1
HOXC8	891	64	0.35071	1	1
THAP4	892	6	0.348087	1	1
LMX1B	893	13	0.345924	1	1
ARRB1	894	15	0.344849	1	1
NFATC3	895	25	0.343829	1	1
PCGF2	896	143	0.342744	1	1
ID1	897	83	0.342138	1	1
EPAS1	898	78	0.34115	1	1
CREB3L4	899	88	0.339233	1	1
SNAPC4	900	7	0.33801	1	1
HSF2	901	69	0.33728	1	1
GLIS3	902	86	0.336522	1	1
BARX2	903	70	0.336225	1	1
DLX2	904	63	0.336086	1	1
LHX4	905	15	0.334244	1	1
MYBL1	906	54	0.334164	1	1
ARNTL2	907	7	0.331824	1	1
CIITA	908	66	0.330594	1	1
ETV7	909	81	0.329379	1	1
CD74	910	27	0.32911	1	1
IRF8	911	22	0.328986	1	1
MEIS2	912	54	0.328914	1	1
TFAM	913	60	0.328513	1	1
CBFA2T2	914	66	0.326757	1	1
GBX2	915	24	0.326609	1	1
NEUROG3	916	133	0.326441	1	1
ERF	917	152	0.325464	1	1
CASZ1	918	59	0.324591	1	1
TCFL5	919	24	0.324223	1	1
PPARGC1A	920	91	0.324106	1	1
SNAI1	921	18	0.322294	1	1
ZNF711	922	12	0.321686	1	1
GRHL1	923	122	0.321559	1	1
SOX11	924	104	0.321131	1	1
TFDP2	925	75	0.320351	1	1
HOXD13	926	4	0.320332	1	1
PPARA	927	27	0.319672	1	1
POU2F1	928	109	0.319579	1	1
CBX6	929	11	0.318923	1	1
DLX6	930	104	0.318482	1	1
NR1D1	931	130	0.317966	1	1
HSF4	932	21	0.317261	1	1
CDC73	933	133	0.314546	1	1
ISL1	934	11	0.313979	1	1
FANCD2	935	4	0.313096	1	1
SON	936	53	0.312662	1	1
LIN54	937	105	0.312437	1	1
ARNT2	938	106	0.312127	1	1
POU3F2	939	130	0.31134	1	1
HES7	940	13	0.311004	1	1
NFIB	941	7	0.3109	1	1
DNMT3A	942	75	0.3095	1	1
PADI4	943	126	0.309026	1	1
HAND2	944	93	0.308917	1	1
NFE2L3	945	4	0.308435	1	1
ZFP36L1	946	14	0.307239	1	1
HEYL	947	58	0.307216	1	1
SH2D3C	948	112	0.306147	1	1
STAT6	949	97	0.305867	1	1
HDAC4	950	67	0.305636	1	1
ZNF8	951	179	0.305531	1	1
SOX3	952	118	0.305229	1	1
HMGN1	953	150	0.304935	1	1
DACH1	954	175	0.304482	1	1
ZBTB39	955	7	0.303527	1	1
MXD3	956	108	0.302846	1	1
ALKBH3	957	26	0.302155	1	1
TDRD3	958	15	0.301798	1	1
IRX2	959	23	0.301419	1	1
FOXE1	960	119	0.300729	1	1
AFF1	961	145	0.300721	1	1
CREB3L2	962	7	0.300011	1	1
AMH	963	62	0.299781	1	1
EZH1	964	68	0.299751	1	1
ZFHX4	965	18	0.298602	1	1
ZBTB16	966	123	0.297262	1	1
GPS2	967	18	0.297244	1	1
ZNF581	968	53	0.296875	1	1
ZFP36L2	969	52	0.296001	1	1
ZNF395	970	6	0.295588	1	1
SNAPC1	971	12	0.295167	1	1
MEN1	972	2	0.295114	1	1
RORA	973	97	0.29475	1	1
WIZ	974	145	0.294454	1	1
ZMYND11	975	12	0.293978	1	1
MTF1	976	7	0.293974	1	1
DR1	977	45	0.293909	1	1
TFEB	978	116	0.291267	1	1
ERCC3	979	139	0.289556	1	1
MEOX2	980	7	0.289122	1	1
SATB1	981	107	0.28848	1	1
ID2	982	21	0.288122	1	1
ELL	983	14	0.287046	1	1
SNAPC2	984	4	0.285781	1	1
BBX	985	12	0.284694	1	1
TAF2	986	113	0.283929	1	1
PTPN18	987	47	0.281633	1	1
HOXA2	988	188	0.281511	1	1
LHX3	989	14	0.279543	1	1
ARID1A	990	14	0.278688	1	1
DCP1A	991	64	0.27695	1	1
AXIN1	992	2	0.275783	1	1
TFCP2	993	12	0.272715	1	1
ALX4	994	55	0.271024	1	1
DDIT3	995	7	0.26974	1	1
IRX5	996	7	0.268115	1	1
ATRX	997	13	0.268061	1	1
HOXD4	998	7	0.240794	1	1
HOXB8	999	11	0.239043	1	1
FERD3L	1000	2	0.23208	1	1
DMRT2	1001	7	0.222614	1	1
ERBB2	1002	2	0.201677	1	1
ISL2	1003	4	0.196581	1	1
PGBD5	1004	4	0.184227	1	1
SNAPC5	1005	4	0.162387	1	1
ACVR2B	1006	2	0.113645	1	1
MDM2	1007	2	0.099581	1	1
HOXB4	1008	2	0.0931875	1	1
AKT1	1009	2	0.0427826	1	1

## Sheet: CSA_aggregated
Regulator	Rank	Rank sum	P-value
UBP1	1	46	9.76987e-06
SOX10	2	49	9.76987e-06
FEV	3	131	9.76987e-06
SUMO1	4	134	9.76987e-06
NCAPG2	5	142	9.76987e-06
APOBEC3B	6	147	9.76987e-06
ELF5	7	160	9.76987e-06
FOXO3	8	170	9.76987e-06
BRD9	9	186	9.76987e-06
CSNK2A2	10	201	9.76987e-06
EHF	11	211	9.76987e-06
CAMTA2	12	213	9.76987e-06
TOP2B	13	216	9.76987e-06
ESR2	14	235	9.76987e-06
ZNF552	15	256	9.76987e-06
HOXA10	16	256	9.76987e-06
RARG	17	259	9.76987e-06
DMC1	18	261	9.76987e-06
GRHL2	19	273	9.76987e-06
JMJD6	20	275	9.76987e-06
AHR	21	286	9.76987e-06
HOXA5	22	291	9.76987e-06
LMO3	23	307	9.76987e-06
HES2	24	307	9.76987e-06
ZNF217	25	311	9.76987e-06
ASCL1	26	318	9.76987e-06
ZNF281	27	332	9.76987e-06
E2F2	28	360	9.76987e-06
LMO2	29	363	9.76987e-06
ASCL2	30	377	9.76987e-06
SIX2	31	389	9.76987e-06
ZBTB7B	32	408	9.76987e-06
HOXB13	33	417	9.76987e-06
ZBED4	34	427	9.76987e-06
TCF4	35	427	9.76987e-06
NR1H3	36	427	9.76987e-06
RFX2	37	428	9.76987e-06
INSM1	38	429	9.76987e-06
LYL1	39	442	9.76987e-06
SPDEF	40	448	9.76987e-06
DAXX	41	452	9.76987e-06
PGR	42	468	9.76987e-06
NR1H2	43	488	9.76987e-06
NKX2-1	44	490	9.76987e-06
SMAD3	45	505	9.76987e-06
MBD1	46	518	9.76987e-06
HES4	47	546	9.76987e-06
NFIC	48	561	9.76987e-06
TP73	49	576	9.76987e-06
SMAD4	50	618	9.76987e-06
NFYA	51	630	9.76987e-06
SSRP1	52	636	9.76987e-06
JARID2	53	644	9.76987e-06
SOX2	54	644	9.76987e-06
SOX13	55	648	9.76987e-06
ZMYND8	56	649	9.76987e-06
TOP1	57	667	9.76987e-06
PPARG	58	682	9.76987e-06
KLF3	59	686	9.76987e-06
MCM3	60	689	9.76987e-06
GTF2I	61	704	9.76987e-06
MGAM	62	710	9.76987e-06
SIRT6	63	710	9.76987e-06
ZNF250	64	714	9.76987e-06
ARNTL	65	719	9.76987e-06
GARS	66	726	9.76987e-06
PBX1	67	732	9.76987e-06
TFAP2C	68	734	9.76987e-06
TEAD3	69	751	9.76987e-06
SCML2	70	755	9.76987e-06
MYOD1	71	756	9.76987e-06
GATAD2A	72	763	9.76987e-06
PRKDC	73	764	9.76987e-06
RUNX2	74	784	9.76987e-06
FOXP1	75	787	9.76987e-06
THAP1	76	841	9.76987e-06
IRX3	77	841	9.76987e-06
MEF2A	78	850	9.76987e-06
NCAPG	79	862	9.76987e-06
MTA1	80	865	9.76987e-06
ZNF750	81	871	9.76987e-06
PRDM14	82	872	9.76987e-06
ZBTB2	83	876	9.76987e-06
DEK	84	876	9.76987e-06
ZNF687	85	880	9.76987e-06
FOXD2	86	885	9.76987e-06
ZNF92	87	895	9.76987e-06
HOMEZ	88	899	9.76987e-06
EED	89	902	9.76987e-06
ZNF592	90	908	9.76987e-06
FOXG1	91	909	9.76987e-06
HES1	92	916	9.76987e-06
FOXA3	93	934	9.76987e-06
NFYB	94	939	9.76987e-06
RXRB	95	944	9.76987e-06
ZNF579	96	944	9.76987e-06
MIER2	97	945	9.76987e-06
HIF1A	98	947	9.76987e-06
SIX4	99	965	9.76987e-06
ZNF692	100	965	9.76987e-06
IRF5	101	969	9.76987e-06
HAND1	102	971	9.76987e-06
ZBTB17	103	971	9.76987e-06
SMARCA5	104	999	9.76987e-06
HHEX	105	1000	9.76987e-06
HNF1B	106	1002	9.76987e-06
HBP1	107	1011	9.76987e-06
HOXB7	108	1015	9.76987e-06
NANOG	109	1019	9.76987e-06
SOX9	110	1022	9.76987e-06
LHX2	111	1025	9.76987e-06
ZNF366	112	1026	9.76987e-06
MXD4	113	1031	9.76987e-06
LEF1	114	1040	9.76987e-06
CDX2	115	1040	9.76987e-06
HOXA7	116	1042	9.76987e-06
SOX5	117	1045	9.76987e-06
NR5A1	118	1049	9.76987e-06
OVOL2	119	1060	9.76987e-06
HDAC6	120	1062	9.76987e-06
ETV4	121	1062	9.76987e-06
MIXL1	122	1078	9.76987e-06
MZF1	123	1095	9.76987e-06
ZNF766	124	1102	9.76987e-06
ZNF776	125	1105	9.76987e-06
SMARCC1	126	1114	9.76987e-06
PTRF	127	1116	9.76987e-06
PTTG1	128	1119	9.76987e-06
ZNF202	129	1127	9.76987e-06
ZNF589	130	1131	9.76987e-06
ZNF670	131	1135	9.76987e-06
NKX2-2	132	1135	9.76987e-06
GTF2E2	133	1138	9.76987e-06
HLTF	134	1144	9.76987e-06
ZBTB20	135	1165	9.76987e-06
FOSL2	136	1168	9.76987e-06
KLF11	137	1179	9.76987e-06
ETV1	138	1194	9.76987e-06
TAF15	139	1194	9.76987e-06
BCL6	140	1213	9.76987e-06
CREB3L1	141	1218	9.76987e-06
TOE1	142	1218	9.76987e-06
ZNF121	143	1221	9.76987e-06
RFXANK	144	1224	9.76987e-06
STAT2	145	1226	9.76987e-06
MITF	146	1229	9.76987e-06
TEAD1	147	1237	9.76987e-06
PHB2	148	1245	9.76987e-06
AR	149	1263	9.76987e-06
THAP11	150	1265	9.76987e-06
JMJD1C	151	1267	9.76987e-06
ZNF300	152	1268	9.76987e-06
TP63	153	1282	9.76987e-06
ZNF239	154	1290	9.76987e-06
EGR1	155	1300	9.76987e-06
ZNF169	156	1308	9.76987e-06
SLC30A9	157	1313	9.76987e-06
ZNF148	158	1319	9.76987e-06
ID3	159	1324	9.76987e-06
ZNF423	160	1324	9.76987e-06
ZFX	161	1329	9.76987e-06
YY2	162	1335	9.76987e-06
ZNF610	163	1343	9.76987e-06
RERE	164	1348	9.76987e-06
KLF5	165	1356	9.76987e-06
WHSC1	166	1359	9.76987e-06
CNOT3	167	1360	9.76987e-06
GATAD2B	168	1360	9.76987e-06
RCOR2	169	1361	9.76987e-06
NR2C1	170	1364	9.76987e-06
SAP130	171	1365	9.76987e-06
FOXP2	172	1368	9.76987e-06
KLF13	173	1369	9.76987e-06
TFAP2A	174	1372	9.76987e-06
ZNF266	175	1382	9.76987e-06
TFE3	176	1384	9.76987e-06
ZNF747	177	1385	9.76987e-06
ZNF263	178	1385	9.76987e-06
ZNF704	179	1385	9.76987e-06
GLI3	180	1390	9.76987e-06
ZNF133	181	1392	9.76987e-06
SCRT2	182	1398	9.76987e-06
RUNX1	183	1401	9.76987e-06
ZNF511	184	1407	9.76987e-06
MYNN	185	1413	9.76987e-06
ZHX1	186	1414	9.76987e-06
ZGPAT	187	1415	9.76987e-06
MIER1	188	1423	9.76987e-06
BRCA1	189	1426	9.76987e-06
PRDM2	190	1426	9.76987e-06
WT1	191	1436	9.76987e-06
ZNF493	192	1438	9.76987e-06
ZFP42	193	1441	9.76987e-06
INSM2	194	1451	9.76987e-06
GATAD1	195	1454	9.76987e-06
ERG	196	1456	9.76987e-06
ZBTB10	197	1456	9.76987e-06
POU5F1	198	1458	9.76987e-06
HIC1	199	1463	9.76987e-06
IKZF2	200	1471	9.76987e-06
CSDE1	201	1475	9.76987e-06
HIRA	202	1479	9.76987e-06
PYGO2	203	1483	9.76987e-06
LARP7	204	1484	9.76987e-06
ZNF524	205	1487	9.76987e-06
SNAI2	206	1488	9.76987e-06
E2F4	207	1488	9.76987e-06
ZNF3	208	1489	9.76987e-06
HMG20A	209	1490	9.76987e-06
CEBPD	210	1490	9.76987e-06
NFYC	211	1492	9.76987e-06
ZNF274	212	1496	9.76987e-06
CTBP2	213	1499	9.76987e-06
RNASEH2A	214	1505	9.76987e-06
ZNF223	215	1505	9.76987e-06
DNMT1	216	1514	9.76987e-06
SETDB1	217	1520	9.76987e-06
ZMIZ1	218	1522	9.76987e-06
THRB	219	1528	9.76987e-06
ZNF197	220	1529	9.76987e-06
PRDM12	221	1535	9.76987e-06
HMBOX1	222	1541	9.76987e-06
HSF1	223	1543	9.76987e-06
FOXM1	224	1543	9.76987e-06
NFE2L2	225	1551	9.76987e-06
ELF2	226	1554	9.76987e-06
FOXA2	227	1558	9.76987e-06
KLF17	228	1560	9.76987e-06
ZNF354C	229	1560	9.76987e-06
MAFB	230	1561	9.76987e-06
KLF16	231	1566	9.76987e-06
BCOR	232	1569	9.76987e-06
ZFHX2	233	1573	9.76987e-06
CEBPZ	234	1581	9.76987e-06
MBD2	235	1593	9.76987e-06
GTF3C2	236	1596	9.76987e-06
HOXA1	237	1597	9.76987e-06
TFDP1	238	1598	9.76987e-06
GLI4	239	1600	9.76987e-06
ZNF530	240	1604	9.76987e-06
PCBP1	241	1604	9.76987e-06
DRAP1	242	1611	9.76987e-06
SMARCC2	243	1613	9.76987e-06
VEZF1	244	1613	9.76987e-06
ARID4B	245	1614	9.76987e-06
HDAC8	246	1615	9.76987e-06
U2AF1	247	1617	9.76987e-06
ZC3H8	248	1622	9.76987e-06
MCM7	249	1623	9.76987e-06
TBX3	250	1632	9.76987e-06
BCL3	251	1632	9.76987e-06
CBX5	252	1635	9.76987e-06
RARA	253	1638	9.76987e-06
ZIC2	254	1641	9.76987e-06
HDAC3	255	1644	9.76987e-06
RB1	256	1648	9.76987e-06
E2F6	257	1654	9.76987e-06
ZNF584	258	1654	9.76987e-06
ZNF211	259	1654	9.76987e-06
U2AF2	260	1655	9.76987e-06
STAT3	261	1658	9.76987e-06
MYB	262	1658	9.76987e-06
GFI1B	263	1665	9.76987e-06
OSR2	264	1669	9.76987e-06
MTA3	265	1670	9.76987e-06
PATZ1	266	1673	9.76987e-06
CBX2	267	1676	9.76987e-06
ZXDB	268	1677	9.76987e-06
TP53BP1	269	1679	9.76987e-06
ZBTB26	270	1682	9.76987e-06
CREB3	271	1683	9.76987e-06
ZNF12	272	1689	9.76987e-06
PTBP1	273	1697	9.76987e-06
HNF1A	274	1698	9.76987e-06
DMAP1	275	1701	9.76987e-06
ZNF644	276	1711	9.76987e-06
ZNF407	277	1723	9.76987e-06
DIDO1	278	1724	9.76987e-06
HOXC6	279	1724	9.76987e-06
CHD2	280	1724	9.76987e-06
CBX1	281	1729	9.76987e-06
BCL11A	282	1733	9.76987e-06
DDX20	283	1734	9.76987e-06
E2F7	284	1739	9.76987e-06
MLX	285	1748	9.76987e-06
PPARD	286	1748	9.76987e-06
E2F1	287	1749	9.76987e-06
MAFG	288	1751	9.76987e-06
ZSCAN23	289	1755	9.76987e-06
MEF2C	290	1756	9.76987e-06
FOSL1	291	1757	9.76987e-06
ZSCAN18	292	1759	9.76987e-06
HNF4A	293	1763	9.76987e-06
NFIL3	294	1764	9.76987e-06
ZEB2	295	1765	9.76987e-06
SIX5	296	1773	9.76987e-06
GMEB2	297	1775	9.76987e-06
SUMO2	298	1776	9.76987e-06
ZNF654	299	1782	9.76987e-06
ETS2	300	1788	9.76987e-06
SLC25A2	301	1788	9.76987e-06
ZNF740	302	1790	9.76987e-06
SOX4	303	1791	9.76987e-06
TRIM28	304	1794	9.76987e-06
CDC5L	305	1796	9.76987e-06
ZNF157	306	1800	9.76987e-06
BARHL1	307	1818	9.76987e-06
E2F5	308	1819	9.76987e-06
SIN3B	309	1821	9.76987e-06
WWTR1	310	1824	9.76987e-06
ZNF791	311	1825	9.76987e-06
HNF4G	312	1827	9.76987e-06
NR3C1	313	1829	9.76987e-06
ZNF600	314	1834	9.76987e-06
TRIM25	315	1846	9.76987e-06
BCLAF1	316	1848	9.76987e-06
DPF2	317	1855	9.76987e-06
TBP	318	1857	9.76987e-06
SMARCB1	319	1861	9.76987e-06
MEF2D	320	1865	9.76987e-06
ZNF645	321	1868	9.76987e-06
HLF	322	1868	9.76987e-06
ZNF652	323	1877	9.76987e-06
HMGN3	324	1880	9.76987e-06
MCM5	325	1881	9.76987e-06
TEAD2	326	1883	9.76987e-06
ZNF2	327	1887	9.76987e-06
ZNF324	328	1898	9.76987e-06
TRIM24	329	1907	9.76987e-06
AEBP2	330	1907	9.76987e-06
SRF	331	1911	9.76987e-06
ZNF664	332	1911	9.76987e-06
PBX3	333	1914	9.76987e-06
IRF2	334	1918	9.76987e-06
ZNF548	335	1920	9.76987e-06
ATF4	336	1925	9.76987e-06
ATF3	337	1926	9.76987e-06
MLLT1	338	1927	9.76987e-06
SALL1	339	1932	9.76987e-06
TGIF2	340	1933	9.76987e-06
USF2	341	1936	9.76987e-06
SMARCA4	342	1944	9.76987e-06
TCF7	343	1945	9.76987e-06
ZBTB48	344	1950	9.76987e-06
ZNF16	345	1954	9.76987e-06
ZNF585B	346	1957	9.76987e-06
TAF7	347	1958	9.76987e-06
SP7	348	1959	9.76987e-06
POLR3A	349	1971	9.76987e-06
RUNX1T1	350	1976	9.76987e-06
ZHX2	351	1983	9.76987e-06
HNRNPL	352	1983	9.76987e-06
ZNF83	353	1983	9.76987e-06
CDK6	354	1986	9.76987e-06
MBD4	355	1987	9.76987e-06
CBX8	356	1987	9.76987e-06
RCOR1	357	1989	9.76987e-06
TEAD4	358	1996	9.76987e-06
FOXA1	359	2000	9.76987e-06
SP2	360	2002	9.76987e-06
BCL11B	361	2005	9.76987e-06
NR2C2	362	2008	9.76987e-06
ELF1	363	2013	9.76987e-06
ZBTB1	364	2015	9.76987e-06
ZNF155	365	2016	9.76987e-06
KLF4	366	2025	9.76987e-06
ZNF146	367	2025	9.76987e-06
MTA2	368	2026	9.76987e-06
POU2F2	369	2029	9.76987e-06
ZNF138	370	2030	9.76987e-06
FOXH1	371	2034	9.76987e-06
ASH2L	372	2036	9.76987e-06
HDGF	373	2038	9.76987e-06
ZMYM3	374	2039	9.76987e-06
SREBF2	375	2043	9.76987e-06
KLF8	376	2046	9.76987e-06
REPIN1	377	2048	9.76987e-06
ZNF623	378	2048	9.76987e-06
ZNF18	379	2048	9.76987e-06
HOXA13	380	2052	9.76987e-06
ZNF207	381	2056	9.76987e-06
NCOA1	382	2062	9.76987e-06
ZNF175	383	2062	9.76987e-06
ZNF292	384	2066	9.76987e-06
CHD7	385	2067	9.76987e-06
ZNF143	386	2071	9.76987e-06
ZKSCAN1	387	2071	9.76987e-06
ZNF560	388	2073	9.76987e-06
SPI1	389	2073	9.76987e-06
RBAK	390	2074	9.76987e-06
SUZ12	391	2074	9.76987e-06
DLX1	392	2075	9.76987e-06
NR4A1	393	2081	9.76987e-06
HCFC1	394	2083	9.76987e-06
NFAT5	395	2084	9.76987e-06
ELK1	396	2092	9.76987e-06
PDX1	397	2095	9.76987e-06
DNMT3B	398	2096	9.76987e-06
CCNT2	399	2099	9.76987e-06
GLIS2	400	2102	9.76987e-06
ZNF19	401	2103	9.76987e-06
GTF2F1	402	2107	9.76987e-06
ZNF701	403	2112	9.76987e-06
CREM	404	2119	9.76987e-06
USF1	405	2119	9.76987e-06
ZSCAN16	406	2124	9.76987e-06
NR5A2	407	2130	9.76987e-06
SMAD5	408	2130	9.76987e-06
FEZF1	409	2134	9.76987e-06
SREBF1	410	2135	9.76987e-06
EGR2	411	2138	9.76987e-06
CBX3	412	2141	9.76987e-06
DEAF1	413	2146	9.76987e-06
FUS	414	2148	9.76987e-06
ZNF488	415	2149	9.76987e-06
MYBL2	416	2156	9.76987e-06
ZNF658	417	2156	9.76987e-06
SP5	418	2157	9.76987e-06
CHD1	419	2158	9.76987e-06
TAL1	420	2163	9.76987e-06
GATA3	421	2172	9.76987e-06
TRIM22	422	2175	9.76987e-06
ZNF341	423	2175	9.76987e-06
PRDM10	424	2184	9.76987e-06
MAX	425	2187	9.76987e-06
L3MBTL2	426	2188	9.76987e-06
KLF9	427	2190	9.76987e-06
CTBP1	428	2190	9.76987e-06
MIER3	429	2193	9.76987e-06
ELF3	430	2194	9.76987e-06
NFXL1	431	2198	9.76987e-06
YBX1	432	2198	9.76987e-06
ZNF580	433	2198	9.76987e-06
GC	434	2212	9.76987e-06
ARID3A	435	2217	9.76987e-06
ZFP64	436	2219	9.76987e-06
GATA6	437	2221	9.76987e-06
RXRA	438	2222	9.76987e-06
EBF1	439	2222	9.76987e-06
ESRRA	440	2224	9.76987e-06
TARDBP	441	2224	9.76987e-06
PIAS1	442	2225	9.76987e-06
GATA1	443	2230	9.76987e-06
MNT	444	2246	9.76987e-06
ETV6	445	2249	9.76987e-06
ARID1B	446	2249	9.76987e-06
HEXIM1	447	2252	9.76987e-06
IRF9	448	2253	9.76987e-06
MXI1	449	2257	9.76987e-06
MAFF	450	2262	9.76987e-06
ZNF391	451	2267	9.76987e-06
ZBTB11	452	2271	9.76987e-06
UBTF	453	2276	9.76987e-06
ELF4	454	2280	9.76987e-06
ETS1	455	2281	9.76987e-06
PKNOX1	456	2284	9.76987e-06
NONO	457	2286	9.76987e-06
NFRKB	458	2293	9.76987e-06
BANP	459	2295	9.76987e-06
RNF2	460	2297	9.76987e-06
ZBTB40	461	2297	9.76987e-06
NKRF	462	2300	9.76987e-06
NBN	463	2300	9.76987e-06
RBBP5	464	2300	9.76987e-06
SIN3A	465	2303	9.76987e-06
ZNF639	466	2303	9.76987e-06
KLF1	467	2313	9.76987e-06
LIN9	468	2316	9.76987e-06
ERCC6	469	2317	9.76987e-06
REST	470	2318	9.76987e-06
YY1	471	2320	9.76987e-06
PHF8	472	2323	9.76987e-06
ZNF302	473	2323	9.76987e-06
MAZ	474	2323	9.76987e-06
ZBTB33	475	2332	9.76987e-06
MYC	476	2334	9.76987e-06
TCF3	477	2336	9.76987e-06
FOXJ2	478	2344	9.76987e-06
SMC3	479	2348	9.76987e-06
FOXK2	480	2348	9.76987e-06
EOMES	481	2358	9.76987e-06
NRF1	482	2359	9.76987e-06
GATA2	483	2359	9.76987e-06
RAD51	484	2367	9.76987e-06
TCF21	485	2372	9.76987e-06
CREB1	486	2378	9.76987e-06
CTCFL	487	2380	9.76987e-06
ZNF707	488	2381	9.76987e-06
ZFHX3	489	2383	9.76987e-06
TFAP4	490	2388	9.76987e-06
ZNF792	491	2393	9.76987e-06
CHD4	492	2395	9.76987e-06
TCF7L2	493	2398	9.76987e-06
CEBPA	494	2399	9.76987e-06
GATA4	495	2416	9.76987e-06
PRKCQ	496	2427	9.76987e-06
GMEB1	497	2427	9.76987e-06
EP300	498	2445	9.76987e-06
HDAC2	499	2445	9.76987e-06
RING1	500	2448	9.76987e-06
NR2F6	501	2452	9.76987e-06
GABPA	502	2463	9.76987e-06
PRDM4	503	2463	9.76987e-06
TSHZ1	504	2464	9.76987e-06
BMI1	505	2469	9.76987e-06
SMARCE1	506	2471	9.76987e-06
SAP30	507	2472	9.76987e-06
IRF1	508	2476	9.76987e-06
ESR1	509	2485	9.76987e-06
RELA	510	2486	9.76987e-06
KLF7	511	2489	9.76987e-06
ZNF24	512	2489	9.76987e-06
ZNF140	513	2490	9.76987e-06
ZNF335	514	2491	9.76987e-06
ZBTB7A	515	2494	9.76987e-06
IRF4	516	2495	9.76987e-06
BACH1	517	2496	9.76987e-06
STAT1	518	2500	9.76987e-06
ZNF101	519	2501	9.76987e-06
ZFP3	520	2506	9.76987e-06
ZNF26	521	2507	9.76987e-06
PLRG1	522	2511	9.76987e-06
HDAC1	523	2511	9.76987e-06
IRF3	524	2519	9.76987e-06
CEBPG	525	2524	9.76987e-06
BRD4	526	2524	9.76987e-06
CBFB	527	2527	9.76987e-06
ZSCAN29	528	2528	9.76987e-06
MAFK	529	2539	9.76987e-06
RFX1	530	2542	9.76987e-06
ZNF433	531	2546	9.76987e-06
LDB1	532	2549	9.76987e-06
RFX5	533	2552	9.76987e-06
CDK8	534	2553	9.76987e-06
EZH2	535	2556	9.76987e-06
JUN	536	2557	9.76987e-06
TSC22D4	537	2591	9.76987e-06
POLR2A	538	2597	9.76987e-06
ZNF23	539	2600	9.76987e-06
ZSCAN4	540	2600	9.76987e-06
RELB	541	2600	9.76987e-06
SFPQ	542	2605	9.76987e-06
DPEP3	543	2614	9.76987e-06
TBL1XR1	544	2624	9.76987e-06
FOS	545	2624	9.76987e-06
LMNA	546	2625	9.76987e-06
PAX5	547	2626	9.76987e-06
NCOR1	548	2628	9.76987e-06
IKZF1	549	2632	9.76987e-06
GLIS1	550	2641	9.76987e-06
SP4	551	2645	9.76987e-06
RAD21	552	2649	9.76987e-06
ZNF426	553	2654	9.76987e-06
GDNF	554	2655	9.76987e-06
DAND5	555	2667	9.76987e-06
NEUROD1	556	2670	9.76987e-06
SMC1A	557	2670	9.76987e-06
ZFP41	558	2686	9.76987e-06
TCF12	559	2691	9.76987e-06
CTCF	560	2696	9.76987e-06
ZNF514	561	2696	9.76987e-06
PRPF4	562	2702	9.76987e-06
PML	563	2704	9.76987e-06
OTX2	564	2704	9.76987e-06
ZNF384	565	2714	9.76987e-06
ZNF547	566	2717	9.76987e-06
NR2F2	567	2719	9.76987e-06
ZNF76	568	2720	9.76987e-06
ADNP	569	2721	9.76987e-06
JUND	570	2723	9.76987e-06
PRDM1	571	2724	9.76987e-06
FOXK1	572	2728	9.76987e-06
TBX21	573	2734	9.76987e-06
TAF1	574	2740	9.76987e-06
CEBPB	575	2744	9.76987e-06
NOTCH1	576	2745	9.76987e-06
ZNF318	577	2750	9.76987e-06
SMAD2	578	2752	9.76987e-06
ZNF416	579	2752	9.76987e-06
MYCN	580	2754	9.76987e-06
MIA3	581	2766	9.76987e-06
FOXO1	582	2768	9.76987e-06
WRNIP1	583	2770	9.76987e-06
NCOR2	584	2781	9.76987e-06
NFE2	585	2789	9.76987e-06
BARX1	586	2789	9.76987e-06
ETV5	587	2802	9.76987e-06
VDR	588	2804	9.76987e-06
SALL4	589	2814	9.76987e-06
THRAP3	590	2825	9.76987e-06
PRAME	591	2845	9.76987e-06
CCNT1	592	2845	9.76987e-06
ZNF558	593	2857	9.76987e-06
SCRT1	594	2862	9.76987e-06
TERF1	595	2862	9.76987e-06
BPTF	596	2877	9.76987e-06
ZEB1	597	2887	9.76987e-06
BATF	598	2921	9.76987e-06
EHMT2	599	2929	9.76987e-06
PAX6	600	2930	9.76987e-06
CTNNB1	601	2938	9.76987e-06
NFKB2	602	2954	9.76987e-06
RUNX3	603	2971	9.76987e-06
SETD1A	604	2980	9.76987e-06
NFE2L1	605	2980	9.76987e-06
GLI2	606	3000	9.76987e-06
NIPBL	607	3004	9.76987e-06
ZNF404	608	3009	9.76987e-06
FLI1	609	3018	9.76987e-06
GTF2A2	610	3018	9.76987e-06
CREBBP	611	3022	9.76987e-06
PRDM11	612	3041	9.76987e-06
ZNF501	613	3047	9.76987e-06
ZFP37	614	3057	9.76987e-06
SUPT5H	615	3058	9.76987e-06
ATF5	616	3086	9.76987e-06
KCNH8	617	3100	9.76987e-06
ZNF354B	618	3106	9.76987e-06
ILK	619	3108	9.76987e-06
ZNF680	620	3117	9.76987e-06
ZNF512	621	3139	9.76987e-06
STAT4	622	3146	9.76987e-06
T	623	3174	9.76987e-06
HOXA6	624	3176	9.76987e-06
ZNF781	625	3194	9.76987e-06
ZZZ3	626	3204	9.76987e-06
STAT5A	627	3213	9.76987e-06
ZNF507	628	3214	9.76987e-06
CHD8	629	3226	9.76987e-06
HOXA4	630	3240	9.76987e-06
E2F3	631	3246	9.76987e-06
ZNF697	632	3253	9.76987e-06
RAG2	633	3263	9.76987e-06
PROX1	634	3263	9.76987e-06
BRD3	635	3272	9.76987e-06
NFKB1	636	3276	9.76987e-06
ELK4	637	3309	9.76987e-06
ZNF555	638	3311	9.76987e-06
CDK7	639	3325	9.76987e-06
ING3	640	3341	9.76987e-06
MEF2B	641	3344	9.76987e-06
SPIB	642	3364	9.76987e-06
ZNF34	643	3374	9.76987e-06
HEY1	644	3382	9.76987e-06
RBL2	645	3384	9.76987e-06
BRPF3	646	3395	9.76987e-06
TLX1	647	3414	9.76987e-06
NKX2-5	648	3421	9.76987e-06
XRN2	649	3426	9.76987e-06
CLOCK	650	3435	9.76987e-06
RBPJ	651	3436	9.76987e-06
NPAT	652	3440	9.76987e-06
E2F8	653	3444	9.76987e-06
AFF4	654	3446	9.76987e-06
HOXC9	655	3447	9.76987e-06
LEO1	656	3453	9.76987e-06
HIVEP1	657	3466	9.76987e-06
COPS2	658	3472	9.76987e-06
TAF3	659	3475	9.76987e-06
BRD2	660	3479	9.76987e-06
ASXL1	661	3485	9.76987e-06
SIX1	662	3485	9.76987e-06
CDK9	663	3485	9.76987e-06
STAT5B	664	3486	9.76987e-06
TRRAP	665	3492	9.76987e-06
MYH11	666	3500	9.76987e-06
CXXC1	667	3501	9.76987e-06
BACH2	668	3501	9.76987e-06
INTS3	669	3513	9.76987e-06
YAP1	670	3522	9.76987e-06
MED12	671	3558	9.76987e-06
CCND2	672	3580	9.76987e-06
NFATC1	673	3587	9.76987e-06
ING5	674	3594	9.76987e-06
BRD1	675	3598	9.76987e-06
GTF2B	676	3599	9.76987e-06
PITX3	677	3601	9.76987e-06
MXD1	678	3602	9.76987e-06
KLF6	679	3608	9.76987e-06
POLR2H	680	3616	9.76987e-06
FOXP3	681	3632	9.76987e-06
ELL2	682	3673	9.76987e-06
SOX17	683	3678	9.76987e-06
ZNF84	684	3682	9.76987e-06
PSIP1	685	3683	9.76987e-06
MECP2	686	3698	9.76987e-06
PHF2	687	3719	9.76987e-06
LMNB1	688	3722	9.76987e-06
MED26	689	3759	9.76987e-06
RBL1	690	3823	9.76987e-06
ING4	691	880	1
FOXO4	692	897	1
DLX2	693	948	1
BARX2	694	989	1
RREB1	695	991	1
ASH1L	696	1132	1
GLIS3	697	1145	1
CDC73	698	1160	1
ERF	699	1185	1
ARNT2	700	1279	1
HMGN1	701	1631	1
HOXD11	702	1687	1
NFATC4	703	1736	1
MBD3L2	704	1742	1
CREB3L4	705	1747	1
MSX2	706	1760	1
LMX1B	707	1763	1
RLF	708	1766	1
GRHL1	709	1779	1
NKX2-8	710	1853	1
ZBTB24	711	1865	1
NKX6-1	712	1878	1
CBFA2T2	713	1883	1
HOXC8	714	1884	1
TCF7L1	715	1891	1
TERF2	716	1915	1
HOXB6	717	1933	1
GZF1	718	1952	1
ETV7	719	1992	1
MYBL1	720	1994	1
SOX11	721	2047	1
TFEB	722	2064	1
PPARGC1A	723	2071	1
PCGF2	724	2252	1
DLX6	725	2362	1
NR1D1	726	2435	1
ID1	727	2482	1
LIN54	728	2512	1
FOXI1	729	2537	1
POLR3G	730	2555	1
MAML3	731	2563	1
MEIS2	732	2568	1
USP7	733	2576	1
EGFR	734	2582	1
HOXC11	735	2609	1
ZBTB44	736	2642	1
ZNF711	737	2644	1
MYF6	738	2659	1
GLI1	739	2674	1
EZH1	740	2680	1
SLC25A37	741	2689	1
HOXB2	742	2711	1
MEIS1	743	2764	1
ONECUT1	744	2769	1
NKX3-1	745	2841	1
NFIB	746	2858	1
NEUROG3	747	2873	1
STAG2	748	2928	1
EPAS1	749	3025	1
TFDP2	750	3096	1
HSF2	751	3132	1
TAF2	752	3143	1
POU3F2	753	3189	1
NR1I2	754	3213	1
HAND2	755	3213	1
NHLH1	756	3225	1
CREBL2	757	3226	1
ZC3H11A	758	3233	1
DACH1	759	3246	1
LCORL	760	3264	1
CIITA	761	3280	1
SOX3	762	3281	1
ERCC3	763	3288	1
NKX2-3	764	3298	1
HEYL	765	3329	1
ZNF581	766	3338	1
AFF1	767	3387	1
ZNF236	768	3397	1
NFATC3	769	3425	1
CBX4	770	3443	1
DDX5	771	3449	1
DR1	772	3454	1
HECTD1	773	3467	1
TOX4	774	3487	1
LMTK3	775	3491	1
CHD3	776	3492	1
ZNF8	777	3492	1
TCFL5	778	3494	1
MEIS3	779	3502	1
ARRB1	780	3507	1
PITX1	781	3520	1
LHX4	782	3539	1
MAF	783	3555	1
DLX4	784	3562	1
HOXB5	785	3575	1
IRX5	786	3606	1
PHF6	787	3624	1
ZBTB4	788	3635	1
ID2	789	3640	1
TFAM	790	3676	1
HOXB1	791	3706	1
PAX8	792	3725	1
IKZF5	793	3746	1
DNMT3A	794	3754	1
FOXF2	795	3758	1
JDP2	796	3781	1
SKI	797	3810	1
NR3C2	798	3813	1
FOXQ1	799	3816	1
PADI4	800	3817	1
MXD3	801	3887	1
LCOR	802	3897	1
BRD7	803	3914	1
SH2D3C	804	3914	1
SETX	805	3945	1
ZNF486	806	3964	1
ATF7	807	3965	1
ATF6	808	3980	1
AMH	809	3985	1
HOXC13	810	3988	1
SATB1	811	3999	1
FOXC1	812	4000	1
WIZ	813	4012	1
DYRK1A	814	4013	1
STAT6	815	4017	1
FOXE1	816	4025	1
CASZ1	817	4027	1
SNAI1	818	4049	1
POU2F1	819	4051	1
HDAC4	820	4052	1
HOXA2	821	4056	1
GBX2	822	4059	1
CAMTA1	823	4061	1
MAP2K2	824	4066	1
RORA	825	4072	1
PLAG1	826	4077	1
XRCC6	827	4079	1
LTF	828	4086	1
ZBTB16	829	4089	1
XRCC5	830	4093	1
NFATC2	831	4097	1
MSX1	832	4103	1
SRPK1	833	4103	1
KLF15	834	4107	1
PRL	835	4111	1
UTF1	836	4113	1
HES7	837	4116	1
MAP3K1	838	4120	1
DND1	839	4121	1
NR0B2	840	4146	1
CISH	841	4154	1
SON	842	4160	1
DUSP6	843	4165	1
DUSP4	844	4177	1
SOCS3	845	4180	1
HOXD1	846	4193	1
RBMS1	847	4193	1
ATRX	848	4195	1
MEOX2	849	4198	1
NR0B1	850	4200	1
DCP1A	851	4201	1
HOXA9	852	4214	1
OTX1	853	4224	1
FOXD1	854	4224	1
PTEN	855	4226	1
CBX7	856	4228	1
HSF4	857	4235	1
RPA2	858	4249	1
MAP2K1	859	4255	1
ISL1	860	4257	1
ZFP36L2	861	4260	1
DPPA3	862	4263	1
LHX5	863	4269	1
SNAPC1	864	4274	1
KLF10	865	4277	1
HMGA2	866	4289	1
HOXB8	867	4294	1
BBX	868	4296	1
GH1	869	4298	1
ARID1A	870	4302	1
POU2AF1	871	4307	1
HES5	872	4308	1
FOSB	873	4318	1
THAP4	874	4321	1
CREB3L2	875	4324	1
NRG4	876	4324	1
ZBTB39	877	4331	1
MLXIPL	878	4335	1
ERBB2	879	4345	1
NTRK1	880	4346	1
CD74	881	4348	1
FGFR1	882	4350	1
ZNF165	883	4352	1
ALKBH3	884	4359	1
DMRT1	885	4361	1
MLLT3	886	4362	1
IRX2	887	4362	1
SNAPC2	888	4363	1
ZFP36L1	889	4370	1
PTPN18	890	4372	1
AXIN1	891	4377	1
NRG3	892	4380	1
ZFHX4	893	4380	1
CEBPE	894	4390	1
GPS2	895	4390	1
ZMYND11	896	4396	1
RXRG	897	4396	1
MAPK1	898	4398	1
CBX6	899	4401	1
NRG1	900	4405	1
PPARA	901	4407	1
DMRT2	902	4412	1
OVOL1	903	4416	1
FOXF1	904	4419	1
SNAPC4	905	4420	1
LRIG1	906	4422	1
ALX4	907	4422	1
CDX1	908	4434	1
NR1H4	909	4442	1
TFCP2	910	4453	1
TDRD3	911	4462	1
EMX1	912	4476	1
IRF8	913	4493	1
SFMBT1	914	4510	1
GSK3A	915	4514	1
LHX3	916	4514	1
SIRT3	917	4516	1
F2RL1	918	4520	1
INHBA	919	4521	1
HIC2	920	4527	1
HIVEP3	921	4534	1
NR4A2	922	4547	1
SRPK2	923	4553	1
HESX1	924	4554	1
NR2E3	925	4558	1
DOT1L	926	4560	1
ACVR2B	927	4568	1
RAG1	928	4572	1
BMP7	929	4573	1
VRK1	930	4575	1
CDKN1B	931	4575	1
BCL10	932	4577	1
PARP1	933	4578	1
SMARCA1	934	4580	1
FANCD2	935	4581	1
PCF11	936	4581	1
PTK6	937	4584	1
SMAD6	938	4585	1
SMARCA2	939	4586	1
NUP98	940	4586	1
KCMF1	941	4588	1
ARNTL2	942	4590	1
ZNF224	943	4591	1
SMAD7	944	4592	1
BMP2	945	4592	1
BMP6	946	4595	1
NR1I3	947	4595	1
HOXD4	948	4596	1
SMCHD1	949	4599	1
NCOA3	950	4608	1
BAMBI	951	4611	1
NEUROD2	952	4612	1
HOXD9	953	4616	1
SVIL	954	4634	1
REL	955	4635	1
CRX	956	4635	1
AHCTF1	957	4642	1
ID4	958	4652	1
ISL2	959	4653	1
LHX6	960	4654	1
ELL	961	4654	1
HOXD13	962	4663	1
EP400	963	4687	1
MEN1	964	4692	1
KLF12	965	4692	1
PURA	966	4702	1
SMYD3	967	4710	1
XRCC4	968	4713	1
JAZF1	969	4713	1
PGBD5	970	4714	1
ADNP2	971	4717	1
NFE2L3	972	4717	1
PAX2	973	4727	1
WNT5A	974	4734	1
ARID2	975	4735	1
RARB	976	4744	1
HOXB4	977	4751	1
HOXA11	978	4753	1
MTF1	979	4760	1
VSX2	980	4769	1
NRL	981	4779	1
CIC	982	4787	1
AKT1	983	4789	1
FERD3L	984	4797	1
EVX1	985	4812	1
EFNB3	986	4813	1
ZNF395	987	4825	1
ISX	988	4830	1
MAP2K3	989	4832	1
EGR4	990	4834	1
FOXD3	991	4835	1
TYRO3	992	4837	1
KLF2	993	4841	1
SMAD9	994	4844	1
MAP2K6	995	4849	1
IGF1	996	4852	1
NFKBIA	997	4855	1
ZNF174	998	4858	1
NR2E1	999	4862	1
INS	1000	4866	1
NCOA2	1001	4872	1
ERBB3	1002	4875	1
PAX3	1003	4880	1
CDK2	1004	4883	1
PDPK1	1005	4885	1
MAPK14	1006	4887	1
SNAPC5	1007	4891	1
DDIT3	1008	4948	1
MDM2	1009	4989	1

## Sheet: REGGAE_250
Regulator	Rank	Targets	Score	P-value	Adjusted p-value
FOXA1	1	238	25.5907	9.68519e-145	6.34384e-141
GATA3	2	236	25.228	9.87633e-141	3.23452e-137
ESR1	3	235	24.443	2.98988e-132	6.52795e-129
MYB	4	233	24.0531	3.87535e-128	6.34593e-125
SPDEF	5	200	23.4031	1.98877e-121	2.60531e-118
ZNF652	6	231	23.0635	5.38207e-118	5.87546e-115
CEBPA	7	232	22.5467	7.22639e-113	6.76188e-110
ZNF263	8	233	22.5247	1.1886e-112	9.73169e-110
ZNF664	9	228	22.4265	1.08454e-111	7.8931e-109
HOMEZ	10	227	22.3175	1.2503e-110	8.18952e-108
SREBF1	11	234	22.1891	2.18803e-109	1.23708e-106
ZKSCAN1	12	234	22.1875	2.26638e-109	1.23708e-106
PATZ1	13	230	21.9986	1.48399e-107	7.47707e-105
MTA3	14	235	21.7617	2.67391e-105	1.25102e-102
PBX1	15	186	21.6228	5.48179e-104	2.36115e-101
RARA	16	234	21.6204	5.76766e-104	2.36115e-101
MXD4	17	231	21.4274	3.71447e-102	1.43117e-99
NR4A1	18	235	21.3956	7.34764e-102	2.67374e-99
ZBTB7A	19	235	21.1201	2.59652e-99	8.95121e-97
AR	20	237	20.9667	6.60831e-98	2.16423e-95
SOX13	21	228	20.729	9.47987e-96	2.95684e-93
PHF8	22	235	20.4261	4.9061e-93	1.46069e-90
REPIN1	23	230	20.3812	1.22684e-92	3.49385e-90
ZNF138	24	222	20.1797	7.38566e-91	2.01568e-88
ZNF341	25	235	19.882	2.91355e-88	7.63355e-86
GRHL2	26	175	19.5209	3.64819e-85	9.1907e-83
ZNF680	27	221	19.5045	5.02252e-85	1.21843e-82
ZNF740	28	233	19.3663	7.4328e-84	1.73876e-81
ZFHX2	29	226	19.2567	6.19908e-83	1.40015e-80
HBP1	30	229	19.1696	3.32381e-82	7.25704e-80
BCOR	31	229	19.0547	3.00101e-81	6.34088e-79
RERE	32	234	18.736	1.26003e-78	2.57915e-76
MIER3	33	230	18.723	1.60632e-78	3.18833e-76
RXRA	34	235	18.6451	6.91616e-78	1.33239e-75
PGR	35	199	18.5958	1.73784e-77	3.25226e-75
TEAD3	36	230	18.5541	3.77838e-77	6.87459e-75
TFAP2A	37	230	18.3835	8.90972e-76	1.57727e-73
ZMIZ1	38	233	18.2802	5.94576e-75	1.02487e-72
ZNF217	39	160	17.815	2.70499e-71	4.54303e-69
ZNF687	40	227	17.5974	1.2894e-69	2.11141e-67
BCL3	41	233	17.5608	2.45948e-69	3.92919e-67
CREBBP	42	222	17.5027	6.8309e-69	1.0653e-66
KLF9	43	234	17.4479	1.78519e-68	2.71932e-66
DIDO1	44	229	17.4331	2.3136e-68	3.44413e-66
ZNF19	45	232	17.4102	3.45217e-68	5.02486e-66
SOX2	46	224	17.3943	4.56013e-68	6.49327e-66
ZXDB	47	226	17.3327	1.33172e-67	1.85592e-65
ZSCAN16	48	232	17.2761	3.56127e-67	4.85968e-65
HDAC6	49	232	17.2306	7.82752e-67	1.04634e-64
PYGO2	50	231	17.0913	8.61848e-66	1.12903e-63
ZBTB26	51	233	17.0618	1.42744e-65	1.8333e-63
DNMT3B	52	227	16.8838	2.95909e-64	3.72734e-62
GATA2	53	236	16.7151	5.08567e-63	6.28516e-61
TFAP2C	54	225	16.6941	7.23521e-63	8.77609e-61
TBX3	55	233	16.5238	1.23644e-61	1.4725e-59
ZHX2	56	234	16.3671	1.64147e-60	1.91995e-58
ELF3	57	233	16.2185	1.86703e-59	2.14545e-57
JUND	58	236	16.0588	2.48017e-58	2.8009e-56
ADNP	59	214	16.0081	5.61129e-58	6.22952e-56
NANOG	60	236	15.9068	2.84364e-57	3.10432e-55
ZNF3	61	228	15.795	1.68453e-56	1.80881e-54
HLF	62	223	15.7519	3.33479e-56	3.52306e-54
SP2	63	234	15.6479	1.71812e-55	1.78631e-53
THRB	64	233	15.6317	2.21247e-55	2.26434e-53
SAP30	65	233	15.5309	1.07238e-54	1.08064e-52
ZNF24	66	233	15.4933	1.92454e-54	1.90997e-52
ZNF548	67	230	15.3461	1.87997e-53	1.83789e-51
MAX	68	234	15.2919	4.33261e-53	4.17335e-51
IRF2	69	230	15.1882	2.11796e-52	2.01054e-50
CREB3L1	70	228	15.1594	3.28179e-52	3.07084e-50
ZNF140	71	233	15.0458	1.83842e-51	1.69602e-49
ZNF433	72	229	14.8153	5.83562e-50	5.30883e-48
GATAD2B	73	227	14.7975	7.6056e-50	6.82424e-48
ZNF792	74	234	14.768	1.1776e-49	1.04234e-47
ZNF524	75	233	14.7618	1.29096e-49	1.12745e-47
HES1	76	228	14.7382	1.83154e-49	1.57851e-47
GTF2I	77	150	14.6114	1.18773e-48	1.01035e-46
ZNF766	78	229	14.4308	1.65585e-47	1.3905e-45
ZNF552	79	121	14.2853	1.35072e-46	1.11991e-44
ZNF704	80	234	14.2098	3.98459e-46	3.2624e-44
CBX8	81	234	14.0446	4.1587e-45	3.36292e-43
ZNF76	82	232	13.8546	5.96885e-44	4.76783e-42
GATA4	83	235	13.83	8.40459e-44	6.63258e-42
ZNF600	84	223	13.8036	1.213e-43	9.45854e-42
RFX1	85	235	13.6936	5.54758e-43	4.27492e-41
ARID4B	86	229	13.6407	1.14655e-42	8.73247e-41
SMARCC2	87	98	13.4614	1.31847e-41	9.92651e-40
SIX4	88	227	13.3799	3.96047e-41	2.94787e-39
NR2F6	89	235	13.3707	4.48363e-41	3.29977e-39
SMARCE1	90	223	13.2864	1.38894e-40	1.01084e-38
TSHZ1	91	230	13.1814	5.61651e-40	4.04268e-38
HOXC9	92	107	13.1209	1.2502e-39	8.90094e-38
CBX5	93	233	13.0197	4.72579e-39	3.3284e-37
ZNF223	94	233	12.9333	1.46037e-38	1.0176e-36
ZNF101	95	225	12.9102	1.972e-38	1.35965e-36
SETDB1	96	231	12.8778	3.00122e-38	2.04772e-36
KLF8	97	231	12.7912	9.18472e-38	6.20209e-36
ASCL1	98	115	12.6364	6.64727e-37	4.44284e-35
ARID3A	99	234	12.4513	6.87676e-36	4.5498e-34
ASH2L	100	234	12.3574	2.22137e-35	1.455e-33
REST	101	234	12.3201	3.5317e-35	2.29037e-33
ZNF83	102	227	12.274	6.2438e-35	4.00952e-33
ZNF493	103	234	12.2119	1.34346e-34	8.54338e-33
CTCF	104	235	12.1941	1.67179e-34	1.05291e-32
ZNF747	105	227	12.1864	1.8367e-34	1.14576e-32
NCOA1	106	232	12.0902	5.94915e-34	3.67615e-32
BRPF3	107	163	12.0161	1.46181e-33	8.94852e-32
BRD3	108	169	11.7811	2.44215e-32	1.48113e-30
ASCL2	109	70	11.7019	6.23006e-32	3.74378e-30
ZNF750	110	118	11.6842	7.67633e-32	4.57094e-30
PRDM4	111	227	11.6792	8.13969e-32	4.80318e-30
STAT2	112	232	11.5885	2.35709e-31	1.37849e-29
NR2F2	113	235	11.5658	3.07033e-31	1.77972e-29
ZMYND8	114	173	11.5548	3.49006e-31	2.00527e-29
ZNF610	115	229	11.4873	7.64218e-31	4.35275e-29
RBBP5	116	234	11.4811	8.20997e-31	4.63583e-29
HEXIM1	117	90	11.4125	1.81032e-30	1.01348e-28
HNF1A	118	230	11.3069	6.06545e-30	3.36686e-28
IKZF2	119	227	11.1832	2.46273e-29	1.35554e-27
MEF2D	120	229	11.0576	1.0068e-28	5.49547e-27
ZNF701	121	230	10.9901	2.13304e-28	1.15467e-26
CTBP1	122	234	10.9861	2.22817e-28	1.19628e-26
ZNF175	123	233	10.9687	2.70116e-28	1.43843e-26
SOX5	124	230	10.7815	2.10577e-27	1.11233e-25
EHF	125	88	10.6905	5.64e-27	2.95538e-25
SLC30A9	126	227	10.6737	6.7559e-27	3.51202e-25
OSR2	127	229	10.6626	7.61089e-27	3.92532e-25
TRIM24	128	233	10.6499	8.72453e-27	4.46453e-25
ZNF211	129	233	10.6464	9.06013e-27	4.60033e-25
ZNF707	130	231	10.6401	9.69313e-27	4.88388e-25
SOX4	131	59	10.5959	1.55642e-26	7.78215e-25
ZFP3	132	232	10.4732	5.73414e-26	2.84537e-24
LEO1	133	117	10.4165	1.04291e-25	5.13618e-24
ZNF92	134	60	10.3986	1.25858e-25	6.15204e-24
FOXA3	135	228	10.2496	5.9393e-25	2.88168e-23
FOXP1	136	235	10.1987	1.00488e-24	4.83972e-23
ZNF2	137	230	10.1836	1.17378e-24	5.61192e-23
IRF5	138	230	10.0798	3.39338e-24	1.61064e-22
JARID2	139	127	10.0691	3.78434e-24	1.78328e-22
VEZF1	140	87	9.87883	2.57146e-23	1.20309e-21
BATF	141	103	9.83609	3.93547e-23	1.82819e-21
MXI1	142	234	9.75415	8.85417e-23	4.08417e-21
SCRT1	143	228	9.67282	1.96686e-22	9.0091e-21
ZNF692	144	229	9.57938	4.88166e-22	2.22049e-20
ZNF555	145	191	9.41969	2.26218e-21	1.02189e-19
ZBTB1	146	232	9.3943	2.88011e-21	1.29211e-19
BPTF	147	94	9.38483	3.15087e-21	1.40397e-19
TSC22D4	148	227	9.35165	4.31468e-21	1.90955e-19
TP73	149	126	9.31403	6.15343e-21	2.70505e-19
ZNF776	150	229	9.29153	7.6045e-21	3.32065e-19
SCRT2	151	225	9.2677	9.51033e-21	4.12537e-19
TGIF2	152	225	9.19574	1.8621e-20	8.02425e-19
MIA3	153	234	9.08215	5.32236e-20	2.27854e-18
CBX2	154	233	9.05719	6.69243e-20	2.84647e-18
E2F5	155	224	9.03237	8.39946e-20	3.54947e-18
ZNF416	156	228	9.02756	8.77692e-20	3.6852e-18
RBAK	157	229	8.90129	2.76007e-19	1.1515e-17
CTBP2	158	128	8.76976	8.95219e-19	3.71122e-17
TBX21	159	221	8.70443	1.5959e-18	6.57434e-17
ZNF654	160	227	8.69488	1.73593e-18	7.10653e-17
GMEB2	161	232	8.63932	2.82742e-18	1.15029e-16
WT1	162	227	8.53781	6.83931e-18	2.76529e-16
ZNF580	163	233	8.44988	1.45806e-17	5.85911e-16
CCNT1	164	98	8.39828	2.26536e-17	9.0477e-16
NFATC1	165	146	8.39164	2.39696e-17	9.51525e-16
DPEP3	166	220	8.28074	6.12061e-17	2.41507e-15
MAZ	167	234	8.22452	9.79896e-17	3.84333e-15
LDB1	168	49	8.19624	1.2401e-16	4.83494e-15
ELF2	169	54	8.15533	1.74118e-16	6.74839e-15
SREBF2	170	233	8.14885	1.83693e-16	7.07764e-15
PRDM2	171	229	7.98255	7.16724e-16	2.74536e-14
NR1H3	172	173	7.8882	1.53293e-15	5.83766e-14
PAX5	173	235	7.83298	2.38213e-15	9.01909e-14
ZNF404	174	230	7.82506	2.5371e-15	9.5077e-14
ZNF579	175	229	7.8249	2.54021e-15	9.5077e-14
ZNF34	176	211	7.75241	4.50832e-15	1.67782e-13
ZGPAT	177	228	7.5789	1.74253e-14	6.44837e-13
ZNF26	178	226	7.46498	4.16577e-14	1.53292e-12
CDX2	179	213	7.44525	4.83797e-14	1.77033e-12
E2F6	180	234	7.42484	5.64573e-14	2.05443e-12
OVOL2	181	35	7.31687	1.26912e-13	4.59269e-12
TRIM25	182	228	7.29045	1.54458e-13	5.55881e-12
ZNF645	183	231	7.18035	3.47666e-13	1.24439e-11
MYOD1	184	166	7.17251	3.68181e-13	1.31065e-11
ELF1	185	235	7.089	6.75409e-13	2.39133e-11
MYNN	186	233	7.06789	7.86518e-13	2.76974e-11
USF1	187	234	7.00734	1.21442e-12	4.25376e-11
SMC1A	188	215	6.99427	1.3332e-12	4.64495e-11
ZSCAN29	189	226	6.94818	1.8502e-12	6.3857e-11
PIAS1	190	137	6.94801	1.85233e-12	6.3857e-11
ZBTB7B	191	28	6.75177	7.3024e-12	2.50424e-10
ZNF16	192	233	6.73345	8.28461e-12	2.82628e-10
ZNF514	193	230	6.70016	1.04094e-11	3.53275e-10
EP300	194	235	6.65933	1.37542e-11	4.64385e-10
CREB3L4	195	18	6.54581	2.95878e-11	9.93853e-10
CCNT2	196	190	6.53046	3.27833e-11	1.09557e-09
ELK1	197	234	6.45726	5.3309e-11	1.77247e-09
ZSCAN18	198	230	6.44419	5.81113e-11	1.92238e-09
LYL1	199	132	6.38935	8.32943e-11	2.74161e-09
ZNF592	200	230	6.25834	1.94552e-10	6.37162e-09
MZF1	201	61	6.19614	2.89318e-10	9.42807e-09
HNF4A	202	238	6.14111	4.09735e-10	1.3286e-08
PRDM12	203	232	6.1134	4.87653e-10	1.57347e-08
ELF5	204	30	6.03159	8.11779e-10	2.60332e-08
TP53BP1	205	231	6.03099	8.14775e-10	2.60332e-08
LMO3	206	39	5.95846	1.27314e-09	4.04811e-08
SP5	207	230	5.95357	1.31181e-09	4.15091e-08
BCL6	208	212	5.91467	1.66271e-09	5.23596e-08
NFE2	209	234	5.85653	2.36318e-09	7.40617e-08
PCGF2	210	22	5.8406	2.60059e-09	8.11142e-08
FOXK2	211	234	5.77492	3.84947e-09	1.19498e-07
INSM2	212	232	5.76684	4.03853e-09	1.24776e-07
IKZF1	213	235	5.73059	5.00416e-09	1.53885e-07
RB1	214	232	5.63384	8.81181e-09	2.69709e-07
MED12	215	76	5.62847	9.09102e-09	2.76961e-07
MYCN	216	32	5.59594	1.09717e-08	3.32708e-07
HNF4G	217	235	5.58231	1.18673e-08	3.58209e-07
DACH1	218	18	5.55849	1.3606e-08	4.08807e-07
CTCFL	219	232	5.55538	1.38508e-08	4.14262e-07
BRD1	220	120	5.52386	1.65819e-08	4.93692e-07
DPF2	221	235	5.48875	2.02398e-08	5.99872e-07
ESR2	222	152	5.4816	2.10749e-08	6.2181e-07
USF2	223	234	5.39297	3.46506e-08	1.01777e-06
HOXB7	224	42	5.30811	5.53826e-08	1.61946e-06
HES4	225	69	5.28514	6.28043e-08	1.82831e-06
NCOR2	226	45	5.17693	1.12782e-07	3.2687e-06
CBX1	227	233	5.17169	1.15994e-07	3.34698e-06
RCOR1	228	234	5.15638	1.25882e-07	3.61637e-06
DMC1	229	99	5.14696	1.32374e-07	3.78627e-06
CHD8	230	212	5.12981	1.45021e-07	4.12997e-06
KLF1	231	233	5.10453	1.65807e-07	4.7015e-06
ZNF302	232	232	4.99747	2.90444e-07	8.2001e-06
AFF1	233	19	4.90755	4.61101e-07	1.29624e-05
EHMT2	234	229	4.88046	5.29183e-07	1.48127e-05
ZNF84	235	19	4.8507	6.1514e-07	1.71455e-05
PHF2	236	63	4.80858	7.60042e-07	2.10945e-05
NFYB	237	173	4.76689	9.35457e-07	2.58262e-05
GRHL1	238	13	4.76625	9.38411e-07	2.58262e-05
INTS3	239	121	4.70488	1.2701e-06	3.48083e-05
MLX	240	230	4.69817	1.3125e-06	3.58207e-05
ZNF623	241	231	4.60955	2.01771e-06	5.48386e-05
PCBP1	242	234	4.60415	2.07077e-06	5.60479e-05
RORA	243	14	4.49812	3.42782e-06	9.23965e-05
CDK9	244	182	4.4718	3.87823e-06	0.000104109
ZMYM3	245	234	4.43772	4.54594e-06	0.000121535
NFE2L1	246	225	4.41717	4.99997e-06	0.00013313
AFF4	247	157	4.40961	5.17793e-06	0.00013731
SIX5	248	233	4.40461	5.29869e-06	0.000139946
RAG2	249	182	4.35842	6.55023e-06	0.000172306
CNOT3	250	221	4.35126	6.76784e-06	0.000177318
CASZ1	251	11	4.27932	9.37316e-06	0.0002446
GLI4	252	229	4.22206	1.21038e-05	0.000314606
INSM1	253	8	4.20212	1.32216e-05	0.000342301
VDR	254	119	4.14906	1.66921e-05	0.000430355
NFIC	255	204	4.14821	1.67542e-05	0.000430355
ZNF324	256	230	4.14271	1.71612e-05	0.000439088
BMI1	257	235	4.14014	1.73548e-05	0.000442314
ZNF12	258	20	4.04179	2.65218e-05	0.00067333
HOXC6	259	74	4.03931	2.68047e-05	0.000677883
IRX3	260	11	3.93968	4.07954e-05	0.00102774
NR5A1	261	77	3.93777	4.11213e-05	0.00103198
FOXP3	262	23	3.9337	4.18245e-05	0.00104562
GATA1	263	236	3.91421	4.5351e-05	0.00112947
RREB1	264	7	3.89069	4.99803e-05	0.00124005
ZNF155	265	232	3.88903	5.03218e-05	0.00124381
ZNF157	266	226	3.87583	5.31299e-05	0.00130828
RBL2	267	48	3.83421	6.29851e-05	0.00154515
MGAM	268	227	3.74521	9.01215e-05	0.00220261
RCOR2	269	225	3.74017	9.19491e-05	0.00223892
CHD7	270	234	3.72913	9.60709e-05	0.00233062
SUMO2	271	227	3.72602	9.72633e-05	0.00235084
SALL4	272	38	3.67466	0.000119084	0.00286766
PRDM10	273	228	3.6511	0.000130562	0.00313255
ZNF589	274	229	3.63518	0.000138895	0.00332032
BARHL1	275	67	3.61564	0.000149801	0.00356801
HIVEP1	276	41	3.55061	0.000192167	0.00456051
OTX2	277	209	3.51075	0.000223424	0.00528315
FOXD2	278	67	3.48046	0.000250275	0.0058968
HOXA13	279	64	3.43526	0.000295998	0.0069491
MSX2	280	5	3.41476	0.000319193	0.00746689
SPI1	281	236	3.38284	0.000358708	0.0083614
CREB1	282	234	3.35618	0.000395132	0.00917777
ZNF133	283	230	3.35519	0.000396556	0.00917829
ZFHX3	284	25	3.34602	0.0004099	0.00945374
MAML3	285	4	3.28917	0.00050241	0.0115467
PITX3	286	90	3.25661	0.000563758	0.0129113
NKX2-2	287	91	3.16305	0.000780623	0.0178157
ZNF148	288	229	3.12976	0.000874744	0.0198312
ZFP41	289	231	3.12968	0.000874988	0.0198312
ARRB1	290	5	2.93687	0.00165771	0.0374416
NR2C1	291	234	2.88545	0.00195426	0.0439879
MECP2	292	80	2.8208	0.00239524	0.0537291
TCF12	293	235	2.80186	0.00254048	0.0567927
ZSCAN4	294	231	2.7932	0.00260945	0.058136
KCNH8	295	85	2.77318	0.00277553	0.0616266
SP7	296	226	2.71823	0.00328159	0.0726167
LMX1B	297	3	2.68553	0.00362077	0.0798525
FOXO4	298	5	2.66779	0.0038176	0.0839109
LMTK3	299	8	2.66588	0.0038393	0.0841057
ZNF169	300	230	2.64953	0.00403022	0.0879937
TOP2B	301	32	2.63325	0.00422855	0.0920172
POLR2H	302	174	2.59921	0.00467188	0.101328
SIX1	303	16	2.56655	0.00513585	0.111018
IRX5	304	3	2.56542	0.00515255	0.111018
ING4	305	3	2.5625	0.00519612	0.11159
RARG	306	107	2.53651	0.00559814	0.11983
TOP1	307	92	2.53398	0.00563882	0.120308
ZNF250	308	67	2.52767	0.0057411	0.122092
ID2	309	3	2.51747	0.00591011	0.12528
KLF4	310	231	2.48886	0.00640766	0.135389
CAMTA2	311	24	2.48442	0.00648805	0.136646
TCF7L2	312	235	2.45467	0.00705075	0.148021
LMO2	313	82	2.4345	0.00745609	0.156031
ASH1L	314	12	2.43074	0.00753391	0.157157
DNMT3A	315	9	2.41517	0.00786404	0.163523
EZH1	316	9	2.38105	0.00863168	0.178917
GLIS2	317	232	2.34385	0.00954289	0.197181
GFI1B	318	230	2.25844	0.0119591	0.24633
HOXC11	319	9	2.25034	0.0122137	0.250784
MYH11	320	168	2.24048	0.0125298	0.256472
ZNF791	321	229	2.17667	0.0147526	0.301029
ZNF407	322	231	2.13783	0.0162653	0.330864
IRF9	323	225	2.1352	0.0163724	0.332012
HAND1	324	68	2.13234	0.0164894	0.333352
CBFA2T2	325	10	2.09028	0.0182962	0.368742
SPIB	326	82	2.07897	0.0188102	0.377937
PDX1	327	85	2.03223	0.0210651	0.421948
KLF3	328	12	2.01717	0.0218391	0.436119
SH2D3C	329	17	1.9528	0.0254214	0.506113
SLC25A2	330	43	1.94568	0.0258469	0.513024
BRD2	331	109	1.93534	0.0264741	0.523887
FOXH1	332	67	1.91474	0.027763	0.547738
RFX5	333	232	1.87456	0.0304268	0.598488
SOX3	334	13	1.87313	0.0305251	0.598625
ZNF143	335	234	1.86888	0.0308196	0.602596
DEAF1	336	227	1.81628	0.0346638	0.675742
SATB1	337	14	1.78623	0.0370309	0.719744
ZNF486	338	5	1.74839	0.040198	0.77899
HOXC13	339	7	1.73547	0.0413287	0.798539
GTF3C2	340	38	1.7256	0.0422096	0.813161
PRDM14	341	32	1.71556	0.0431214	0.828291
ZNF711	342	3	1.70831	0.0437898	0.83867
WHSC1	343	230	1.70292	0.0442911	0.845798
MYF6	344	3	1.67735	0.0467373	0.889121
ZC3H11A	345	4	1.67639	0.0468313	0.889121
CISH	346	1	1.65758	0.0487013	0.921953
HMGN1	347	22	1.64899	0.0495745	0.935778
MEIS3	348	4	1.64706	0.0497731	0.936827
CREBL2	349	1	1.64397	0.050091	0.940109
NEUROD1	350	47	1.5967	0.0551662	1
LRIG1	351	1	1.58277	0.0567369	1
SIRT6	352	207	1.57841	0.0572357	1
ERBB2	353	1	1.53871	0.0619374	1
CREB3	354	228	1.52975	0.0630397	1
HNF1B	355	39	1.52596	0.0635097	1
MAP3K1	356	1	1.49757	0.0671224	1
PRDM11	357	45	1.48489	0.0687863	1
TCF21	358	64	1.46646	0.0712619	1
LHX4	359	3	1.45573	0.072733	1
ARNT2	360	14	1.44236	0.0746008	1
POU2F2	361	231	1.41949	0.0778784	1
MAF	362	6	1.41923	0.0779164	1
PTPN18	363	4	1.4127	0.0788726	1
NKX2-3	364	3	1.41056	0.0791865	1
FOXP2	365	233	1.39961	0.0808147	1
DMRT2	366	1	1.39086	0.0821334	1
NKX2-8	367	3	1.33192	0.0914439	1
ZBTB10	368	233	1.31953	0.0934965	1
CDC73	369	15	1.30402	0.0961125	1
USP7	370	1	1.29728	0.0972674	1
MIXL1	371	231	1.27548	0.10107	1
ACVR2B	372	1	1.27076	0.101906	1
HECTD1	373	2	1.23646	0.108143	1
NIPBL	374	188	1.21575	0.112039	1
ATF7	375	1	1.14756	0.125576	1
HSF4	376	3	1.1172	0.131954	1
CBX4	377	4	1.0956	0.136628	1
ZBTB39	378	1	1.0952	0.136715	1
TOX4	379	1	1.07436	0.141331	1
ZMYND11	380	2	1.04914	0.147058	1
NFATC4	381	3	1.04757	0.147419	1
ONECUT1	382	2	1.04048	0.149058	1
SETD1A	383	39	1.02742	0.152112	1
POU2F1	384	7	1.02087	0.153659	1
PTEN	385	1	1.00922	0.156435	1
AXIN1	386	1	1.00038	0.158563	1
TCFL5	387	3	0.997015	0.159378	1
DPPA3	388	1	0.996149	0.159589	1
HOXD1	389	1	0.992131	0.160567	1
ZNF547	390	225	0.991567	0.160704	1
TAL1	391	235	0.974186	0.164982	1
CAMTA1	392	6	0.968684	0.166351	1
DMRT1	393	2	0.928853	0.176483	1
CBX7	394	1	0.872942	0.191347	1
MEF2B	395	79	0.801754	0.211348	1
DUSP4	396	1	0.799367	0.212039	1
ARID1B	397	217	0.79552	0.213156	1
FOXI1	398	6	0.781897	0.217137	1
FEV	399	41	0.745659	0.227937	1
MBD3L2	400	4	0.727045	0.233599	1
JDP2	401	7	0.721743	0.235226	1
NR5A2	402	30	0.709285	0.239074	1
FOXJ2	403	214	0.707421	0.239652	1
IRF8	404	2	0.704594	0.240531	1
NKX6-1	405	1	0.696168	0.243162	1
YY2	406	230	0.576281	0.282213	1
CBX6	407	1	0.558927	0.288106	1
SNAPC2	408	1	0.543232	0.293485	1
MXD3	409	15	0.51869	0.301988	1
TDRD3	410	1	0.490896	0.31175	1
HOXB6	411	5	0.484955	0.313854	1
TBL1XR1	412	231	0.481256	0.315167	1
TRRAP	413	21	0.476447	0.316878	1
HOXB2	414	2	0.4674	0.320107	1
MLLT3	415	1	0.440542	0.329772	1
LTF	416	1	0.430954	0.333251	1
ZBTB2	417	228	0.42388	0.335827	1
HOXB8	418	1	0.422677	0.336265	1
POU3F2	419	24	0.40295	0.343492	1
PRL	420	1	0.381377	0.351462	1
LIN54	421	16	0.328196	0.371382	1
RLF	422	3	0.316947	0.375642	1
NR1I2	423	2	0.310773	0.377987	1
SMARCA4	424	235	0.297008	0.38323	1
TLX1	425	49	0.291873	0.385192	1
ZNF236	426	2	0.26833	0.394223	1
POLR3A	427	26	0.26394	0.395913	1
RXRB	428	231	0.263602	0.396043	1
MBD2	429	234	0.260236	0.397341	1
NR0B2	430	1	0.259429	0.397652	1
IRF4	431	234	0.244514	0.403416	1
LCORL	432	1	0.220673	0.412674	1
ZNF239	433	230	0.188152	0.425379	1
THAP4	434	1	0.173051	0.431306	1
NEUROG3	435	16	0.166258	0.433977	1
ZBTB11	436	234	0.152548	0.439377	1
ING5	437	142	0.152517	0.43939	1
CEBPE	438	4	0.108985	0.456607	1
HOXB5	439	1	0.0865121	0.46553	1
ZBTB48	440	232	0.0825821	0.467092	1
OTX1	441	1	0.0718613	0.471356	1
CHD3	442	1	0.0635047	0.474682	1
ATRX	443	1	0.0430686	0.482823	1
DND1	444	1	0.0358637	0.485696	1
LHX5	445	1	0.00613352	0.497553	1
WRNIP1	446	157	-0.0143711	0.505733	1
CIITA	447	6	-0.0183922	0.507337	1
GZF1	448	3	-0.0310514	0.512386	1
NKX2-1	449	186	-0.0363777	0.514509	1
GH1	450	1	-0.0385421	0.515372	1
NFATC3	451	4	-0.0443279	0.517679	1
SNAI1	452	1	-0.0581212	0.523174	1
MAFB	453	39	-0.0583071	0.523248	1
HAND2	454	15	-0.0820579	0.5327	1
DDX5	455	2	-0.116931	0.546542	1
SETX	456	6	-0.118117	0.547012	1
SOX11	457	14	-0.125878	0.550086	1
UTF1	458	1	-0.133357	0.553045	1
CREB3L2	459	1	-0.149454	0.559402	1
SNAPC4	460	2	-0.171911	0.568246	1
NR1D1	461	16	-0.183595	0.572834	1
NR0B1	462	1	-0.198094	0.578514	1
ETV7	463	10	-0.200107	0.579301	1
MSX1	464	1	-0.20696	0.581979	1
TAF3	465	134	-0.208505	0.582583	1
PPARGC1A	466	11	-0.226418	0.589562	1
BANP	467	23	-0.256288	0.601136	1
SOX10	468	9	-0.271892	0.607148	1
SOX17	469	34	-0.276127	0.608775	1
ZNF197	470	229	-0.286943	0.612922	1
CHD4	471	234	-0.292874	0.615191	1
CHD2	472	232	-0.306367	0.620338	1
TAF7	473	234	-0.318839	0.625076	1
GLI1	474	4	-0.319978	0.625508	1
ERF	475	22	-0.337961	0.632304	1
NR1H4	476	6	-0.365405	0.642596	1
HOXD4	477	2	-0.411776	0.659748	1
HES7	478	2	-0.412798	0.660123	1
RFX2	479	41	-0.441759	0.670668	1
ZNF423	480	229	-0.449271	0.673382	1
ZNF366	481	225	-0.475613	0.682825	1
CD74	482	4	-0.483858	0.685757	1
ZBTB40	483	234	-0.490017	0.687939	1
TRIM28	484	236	-0.52764	0.701125	1
PITX1	485	3	-0.527843	0.701196	1
SIX2	486	124	-0.570907	0.715969	1
POU2AF1	487	4	-0.579705	0.718943	1
CDK7	488	167	-0.581023	0.719388	1
KLF10	489	1	-0.610915	0.729372	1
GBX2	490	3	-0.616883	0.731344	1
MEIS1	491	7	-0.618401	0.731844	1
ALX4	492	7	-0.635712	0.737518	1
HOXD11	493	8	-0.656192	0.74415	1
IRX2	494	3	-0.671146	0.748936	1
NHLH1	495	7	-0.677857	0.751069	1
APOBEC3B	496	90	-0.678141	0.751159	1
ZNF8	497	24	-0.686835	0.753907	1
MBD4	498	227	-0.710885	0.761422	1
ZBTB24	499	3	-0.752238	0.774046	1
SCML2	500	28	-0.764911	0.777838	1
THAP11	501	231	-0.794234	0.78647	1
HIC1	502	221	-0.802762	0.788944	1
BARX2	503	10	-0.817053	0.793051	1
XRCC5	504	1	-0.852399	0.803004	1
DYRK1A	505	1	-0.877469	0.809884	1
LHX2	506	35	-0.878903	0.810273	1
SUMO1	507	31	-0.889293	0.813077	1
NFATC2	508	1	-0.901548	0.816351	1
DUSP6	509	1	-0.916841	0.820387	1
AMH	510	8	-0.935617	0.825265	1
TFE3	511	231	-0.958543	0.831105	1
MAP2K2	512	1	-0.960312	0.831551	1
KLF15	513	3	-0.973773	0.834915	1
HOXB13	514	67	-0.979018	0.836214	1
FOSB	515	1	-0.979087	0.836232	1
MEOX2	516	1	-0.984605	0.837591	1
MAPK1	517	2	-0.990368	0.839003	1
ARID1A	518	3	-1.00527	0.842617	1
E2F2	519	74	-1.0217	0.84654	1
FOXC1	520	1	-1.02569	0.847481	1
MAP2K1	521	2	-1.02849	0.848141	1
ISL1	522	2	-1.03194	0.84895	1
SOCS3	523	1	-1.04503	0.851995	1
LHX3	524	2	-1.05078	0.853321	1
SON	525	7	-1.05674	0.854686	1
SMAD5	526	232	-1.0703	0.857759	1
HLTF	527	228	-1.07313	0.858394	1
BBX	528	1	-1.09662	0.863595	1
E2F8	529	70	-1.13062	0.870893	1
EGR2	530	232	-1.15123	0.875181	1
ERG	531	234	-1.21466	0.887753	1
ZBED4	532	47	-1.22244	0.88923	1
XRCC6	533	1	-1.22277	0.889291	1
TAF1	534	235	-1.25271	0.894845	1
PADI4	535	21	-1.26889	0.897759	1
RPA2	536	1	-1.26897	0.897774	1
PLAG1	537	5	-1.28627	0.900825	1
HDAC4	538	8	-1.28867	0.901244	1
FOXD1	539	1	-1.30245	0.903619	1
ZFHX4	540	2	-1.30652	0.904312	1
FEZF1	541	231	-1.30896	0.904726	1
TFCP2	542	1	-1.31268	0.905355	1
ATF6	543	4	-1.31612	0.905934	1
TERF2	544	5	-1.35471	0.912246	1
GATAD1	545	232	-1.37076	0.914775	1
ZNF292	546	231	-1.3852	0.917004	1
ARNTL	547	226	-1.39431	0.918388	1
SRPK1	548	1	-1.40442	0.919903	1
PPARA	549	1	-1.43637	0.924551	1
ZFP36L2	550	5	-1.49686	0.932785	1
PPARD	551	50	-1.55668	0.940226	1
SNAPC1	552	1	-1.56464	0.941166	1
FOXO3	553	21	-1.56627	0.941357	1
HES2	554	49	-1.63315	0.948781	1
HSF2	555	9	-1.65594	0.951133	1
HOXC8	556	12	-1.65653	0.951193	1
L3MBTL2	557	234	-1.69528	0.954989	1
RBMS1	558	1	-1.70868	0.956245	1
TCF7L1	559	7	-1.7349	0.958621	1
ZFP36L1	560	3	-1.73577	0.958698	1
ZNF581	561	8	-1.73603	0.958721	1
GPS2	562	3	-1.73764	0.958863	1
PROX1	563	63	-1.74171	0.95922	1
HEYL	564	3	-1.74947	0.959895	1
ERCC6	565	8	-1.7532	0.960216	1
MBD1	566	63	-1.79529	0.963696	1
ZNF281	567	30	-1.82935	0.966326	1
ZBTB16	568	14	-1.83756	0.966936	1
STAT6	569	11	-1.86072	0.968608	1
ZBTB44	570	6	-1.88786	0.970477	1
EPAS1	571	9	-1.92155	0.972669	1
ALKBH3	572	4	-1.9519	0.974525	1
TERF1	573	56	-1.97163	0.975674	1
RING1	574	235	-1.97197	0.975694	1
NKX3-1	575	4	-2.07365	0.980944	1
MYBL1	576	9	-2.11641	0.982845	1
DCP1A	577	8	-2.16368	0.984756	1
EGFR	578	2	-2.23522	0.987299	1
JMJD6	579	29	-2.25641	0.987977	1
EOMES	580	174	-2.26029	0.988098	1
RUNX1	581	239	-2.27223	0.988464	1
TFDP2	582	12	-2.27243	0.98847	1
POLR3G	583	2	-2.31138	0.989594	1
TCF3	584	206	-2.44406	0.992738	1
NR1H2	585	103	-2.45377	0.992932	1
MAFK	586	235	-2.46845	0.993215	1
ZNF335	587	225	-2.47314	0.993303	1
MXD1	588	57	-2.48364	0.993498	1
MNT	589	234	-2.50567	0.993889	1
TFEB	590	17	-2.55641	0.994712	1
ZNF318	591	231	-2.6562	0.996049	1
ZNF585B	592	230	-2.67069	0.996215	1
BARX1	593	58	-2.7557	0.997072	1
STAT5B	594	65	-2.77838	0.997268	1
DLX6	595	14	-2.79733	0.997424	1
FOXE1	596	17	-2.79823	0.997431	1
FOXG1	597	64	-2.80371	0.997474	1
SLC25A37	598	4	-2.84231	0.997761	1
RBPJ	599	141	-2.87955	0.998009	1
TEAD2	600	229	-2.96277	0.998476	1
YY1	601	235	-3.04062	0.99882	1
FOXF2	602	4	-3.04088	0.998821	1
T	603	63	-3.0456	0.998839	1
SIN3A	604	234	-3.06271	0.998903	1
BRD7	605	6	-3.09871	0.999028	1
ATF5	606	47	-3.10132	0.999037	1
WIZ	607	20	-3.15165	0.999188	1
FOXA2	608	237	-3.20591	0.999327	1
ERCC3	609	10	-3.24203	0.999407	1
BACH2	610	43	-3.26277	0.999448	1
UBTF	611	234	-3.28916	0.999498	1
AEBP2	612	233	-3.29513	0.999508	1
DR1	613	5	-3.32557	0.999559	1
DLX2	614	12	-3.3257	0.999559	1
UBP1	615	13	-3.48447	0.999753	1
PRKCQ	616	25	-3.54333	0.999802	1
MEIS2	617	6	-3.57147	0.999823	1
POLR2A	618	235	-3.67849	0.999883	1
ZNF781	619	219	-3.7368	0.999907	1
NOTCH1	620	128	-3.79274	0.999926	1
CBX3	621	234	-3.82729	0.999935	1
BCL11B	622	230	-3.92035	0.999956	1
SAP130	623	225	-3.95384	0.999962	1
NKX2-5	624	23	-3.96542	0.999963	1
GATA6	625	214	-3.98339	0.999966	1
NFRKB	626	235	-4.03166	0.999972	1
ZBTB17	627	225	-4.03291	0.999972	1
GLI3	628	77	-4.08795	0.999978	1
ID1	629	11	-4.14742	0.999983	1
TFAM	630	12	-4.27703	0.999991	1
ZNF697	631	213	-4.45345	0.999996	1
GLIS3	632	11	-4.51543	0.999997	1
U2AF2	633	231	-4.51604	0.999997	1
XRN2	634	22	-4.55922	0.999997	1
TAF2	635	11	-4.55965	0.999997	1
GC	636	61	-4.61774	0.999998	1
ZNF23	637	229	-4.6558	0.999998	1
CLOCK	638	70	-4.75299	0.999999	1
ZNF530	639	232	-4.76808	0.999999	1
CREM	640	234	-4.92431	1	1
SMAD2	641	236	-4.98587	1	1
SOX9	642	125	-5.06683	1	1
LIN9	643	23	-5.1382	1	1
FOXO1	644	78	-5.15731	1	1
GTF2A2	645	224	-5.20854	1	1
HOXA2	646	19	-5.22428	1	1
HMBOX1	647	224	-5.29227	1	1
HMGN3	648	195	-5.30987	1	1
HOXA6	649	158	-5.31009	1	1
LMNB1	650	124	-5.31949	1	1
MED26	651	73	-5.32163	1	1
HIRA	652	30	-5.3892	1	1
ZNF658	653	232	-5.41589	1	1
ZNF670	654	232	-5.42959	1	1
TAF15	655	230	-5.46708	1	1
RAD21	656	235	-5.49484	1	1
ZFP64	657	234	-5.51825	1	1
HOXA5	658	42	-5.63658	1	1
NCAPG2	659	49	-5.68251	1	1
ETV6	660	234	-5.81038	1	1
NRF1	661	234	-5.81264	1	1
ZBTB33	662	234	-5.91852	1	1
SMAD4	663	178	-5.96352	1	1
CXXC1	664	166	-5.98827	1	1
HHEX	665	230	-5.99235	1	1
RUNX1T1	666	142	-6.04363	1	1
ZNF354B	667	218	-6.10217	1	1
ZHX1	668	232	-6.24964	1	1
U2AF1	669	233	-6.29497	1	1
THRAP3	670	209	-6.44006	1	1
GMEB1	671	68	-6.46814	1	1
RELA	672	233	-6.49694	1	1
HOXA7	673	34	-6.52051	1	1
PRAME	674	72	-6.55967	1	1
HDAC3	675	60	-6.60102	1	1
BCL11A	676	231	-6.61226	1	1
KLF5	677	209	-6.65158	1	1
STAT4	678	60	-6.72116	1	1
ZNF501	679	222	-6.78799	1	1
CHD1	680	234	-6.78926	1	1
EZH2	681	235	-6.88886	1	1
NFXL1	682	228	-6.88949	1	1
LARP7	683	225	-6.9172	1	1
BRD9	684	28	-7.01231	1	1
SUZ12	685	234	-7.07892	1	1
PAX6	686	44	-7.1437	1	1
HOXA10	687	55	-7.17111	1	1
THAP1	688	228	-7.18119	1	1
ZBTB20	689	231	-7.31422	1	1
SMARCB1	690	162	-7.34405	1	1
CSDE1	691	233	-7.3795	1	1
SMARCA5	692	222	-7.39286	1	1
ZFX	693	231	-7.39947	1	1
NFYA	694	176	-7.51577	1	1
ZFP42	695	124	-7.59271	1	1
PBX3	696	234	-7.60984	1	1
ZNF584	697	228	-7.89962	1	1
LEF1	698	229	-7.94786	1	1
DLX1	699	113	-7.97234	1	1
PRKDC	700	37	-8.11971	1	1
TBP	701	234	-8.11404	1	1
WWTR1	702	28	-8.17878	1	1
CTNNB1	703	73	-8.16861	1	1
ETS1	704	235	-23.7301	1	1
PTRF	705	227	-23.2036	1	1
FOSL1	706	233	-23.277	1	1
PRDM1	707	227	-22.3143	1	1
TOE1	708	222	-22.4943	1	1
SNAI2	709	224	-21.7764	1	1
NFIL3	710	228	-21.259	1	1
NR3C1	711	236	-21.6223	1	1
YBX1	712	234	-21.9159	1	1
ETV1	713	230	-21.0385	1	1
BACH1	714	234	-21.5031	1	1
FOSL2	715	233	-21.4658	1	1
RELB	716	217	-21.371	1	1
ZZZ3	717	215	-21.0261	1	1
TEAD1	718	230	-20.2033	1	1
ETS2	719	230	-20.4406	1	1
CEBPD	720	232	-20.713	1	1
ZEB2	721	233	-19.2657	1	1
DRAP1	722	229	-19.5959	1	1
JUN	723	235	-19.7328	1	1
ZNF644	724	233	-19.5755	1	1
SRF	725	233	-19.0002	1	1
DEK	726	229	-19.5776	1	1
DNMT1	727	223	-19.977	1	1
MIER1	728	223	-19.3086	1	1
ELF4	729	233	-19.9538	1	1
ZEB1	730	228	-19.9539	1	1
MITF	731	235	-19.7953	1	1
PTBP1	732	233	-18.1694	1	1
ETV4	733	232	-18.336	1	1
EED	734	228	-18.3354	1	1
TCF7	735	234	-18.8341	1	1
ZNF121	736	228	-18.5991	1	1
EBF1	737	235	-18.1687	1	1
MYC	738	236	-18.5585	1	1
IRF1	739	235	-18.6891	1	1
SIN3B	740	234	-18.9396	1	1
NFE2L2	741	233	-18.4461	1	1
CEBPZ	742	233	-18.5419	1	1
SSRP1	743	223	-18.8713	1	1
PML	744	188	-18.6828	1	1
E2F4	745	238	-18.5375	1	1
E2F3	746	160	-17.3936	1	1
PRPF4	747	212	-17.299	1	1
ZSCAN23	748	229	-17.823	1	1
PTTG1	749	227	-17.1213	1	1
MCM5	750	228	-17.0274	1	1
GARS	751	221	-17.3896	1	1
PKNOX1	752	235	-17.0617	1	1
ZNF202	753	230	-17.3193	1	1
ASXL1	754	172	-17.8548	1	1
GABPA	755	234	-16.4253	1	1
PPARG	756	199	-16.8344	1	1
PLRG1	757	216	-16.2679	1	1
CBFB	758	233	-16.7006	1	1
KLF16	759	233	-16.3249	1	1
NR2C2	760	233	-16.7033	1	1
GTF2B	761	140	-16.2748	1	1
NKRF	762	218	-16.8664	1	1
TEAD4	763	235	-16.1587	1	1
GATAD2A	764	223	-15.7995	1	1
TFDP1	765	233	-15.196	1	1
ETV5	766	104	-15.1363	1	1
FOXM1	767	233	-15.448	1	1
RUNX3	768	178	-15.7529	1	1
MAFG	769	228	-15.1754	1	1
TARDBP	770	234	-15.1512	1	1
HOXA4	771	158	-15.6158	1	1
CEBPB	772	235	-15.4626	1	1
EGR1	773	234	-15.3673	1	1
CDC5L	774	227	-15.3272	1	1
NPAT	775	100	-14.922	1	1
FUS	776	230	-14.3185	1	1
NCOR1	777	235	-14.5966	1	1
GTF2E2	778	223	-14.4287	1	1
ZNF300	779	223	-14.7813	1	1
YAP1	780	150	-14.9513	1	1
CDK8	781	156	-14.0302	1	1
TCF4	782	159	-14.2973	1	1
SFPQ	783	235	-14.096	1	1
POU5F1	784	236	-13.9891	1	1
FOS	785	235	-13.2762	1	1
MAFF	786	234	-13.1609	1	1
NFYC	787	229	-13.5385	1	1
ZNF639	788	232	-13.607	1	1
MTA2	789	234	-13.9411	1	1
BRD4	790	235	-13.2245	1	1
PSIP1	791	116	-13.19	1	1
KLF7	792	231	-13.5814	1	1
MCM7	793	233	-13.9468	1	1
GTF2F1	794	234	-13.4516	1	1
MEF2A	795	230	-13.9704	1	1
FLI1	796	209	-13.7145	1	1
SMAD3	797	162	-13.9709	1	1
HIF1A	798	232	-13.1075	1	1
E2F7	799	148	-13.8962	1	1
HNRNPL	800	234	-12.556	1	1
GLIS1	801	230	-12.6054	1	1
RFXANK	802	232	-12.0894	1	1
SALL1	803	233	-12.3025	1	1
HOXA1	804	87	-12.7895	1	1
RAD51	805	235	-12.6604	1	1
ELL2	806	75	-12.7189	1	1
CEBPG	807	233	-12.2145	1	1
DMAP1	808	228	-12.0082	1	1
ZNF560	809	226	-12.0749	1	1
KLF17	810	232	-12.4516	1	1
KLF13	811	227	-12.2871	1	1
PHB2	812	229	-12.2576	1	1
GLI2	813	143	-12.4077	1	1
GDNF	814	235	-11.4489	1	1
HDAC2	815	235	-11.5207	1	1
RNASEH2A	816	233	-11.6742	1	1
SUPT5H	817	207	-11.4531	1	1
ZNF146	818	233	-11.5024	1	1
NFAT5	819	101	-11.4319	1	1
ZNF512	820	215	-11.1792	1	1
NFKB1	821	142	-11.2526	1	1
LMNA	822	99	-11.9582	1	1
HEY1	823	151	-11.7561	1	1
DAXX	824	126	-11.3178	1	1
ZFP37	825	219	-11.3524	1	1
JMJD1C	826	165	-11.5384	1	1
HSF1	827	233	-11.0696	1	1
RNF2	828	234	-11.116	1	1
MCM3	829	197	-11.2822	1	1
NBN	830	234	-11.5426	1	1
ZNF266	831	234	-11.2018	1	1
TP63	832	202	-11.8568	1	1
SP4	833	115	-11.6853	1	1
DDX20	834	231	-11.1003	1	1
TRIM22	835	234	-11.0308	1	1
MEF2C	836	75	-11.0623	1	1
HMG20A	837	229	-10.542	1	1
HDAC1	838	235	-10.0249	1	1
ZNF426	839	222	-10.2784	1	1
ZNF507	840	211	-10.0324	1	1
NONO	841	234	-10.0595	1	1
NFKB2	842	85	-10.0091	1	1
MYBL2	843	141	-10.3722	1	1
CDK6	844	45	-10.7957	1	1
ATF4	845	230	-10.8604	1	1
ZNF384	846	235	-10.7272	1	1
STAT3	847	235	-10.3834	1	1
ING3	848	181	-10.6459	1	1
ESRRA	849	234	-10.9537	1	1
BCLAF1	850	234	-10.3483	1	1
RBL1	851	87	-10.6997	1	1
MTA1	852	229	-9.48609	1	1
HDGF	853	234	-9.95908	1	1
STAT1	854	235	-9.70369	1	1
KLF6	855	71	-9.46192	1	1
ATF3	856	235	-9.54425	1	1
MLLT1	857	234	-9.55614	1	1
COPS2	858	186	-9.11742	1	1
TFAP4	859	234	-9.36484	1	1
NCAPG	860	51	-9.71335	1	1
STAT5A	861	162	-9.96875	1	1
HDAC8	862	233	-9.48116	1	1
RUNX2	863	53	-9.81498	1	1
SMC3	864	234	-9.17809	1	1
ZIC2	865	230	-9.73088	1	1
ID3	866	227	-9.10107	1	1
IRF3	867	233	-9.29021	1	1
ZC3H8	868	226	-8.8721	1	1
SMARCC1	869	133	-8.39019	1	1
AHR	870	90	-8.54095	1	1
BRCA1	871	233	-8.65406	1	1
ZNF18	872	230	-8.51848	1	1
ELK4	873	96	-8.61795	1	1
CSNK2A2	874	40	-8.34992	1	1
ILK	875	224	-8.39485	1	1
HCFC1	876	234	-8.40113	1	1
ZNF354C	877	233	-8.64021	1	1
ZNF274	878	235	-8.85104	1	1
KLF11	879	233	-8.42892	1	1
CCND2	880	90	-8.7209	1	1
ZNF207	881	234	-8.80953	1	1
DAND5	882	235	-8.98766	1	1
ZNF488	883	233	-8.5899	1	1
ZNF391	884	231	-8.82704	1	1
ZNF558	885	221	-8.60978	1	1
MIER2	886	231	-8.72093	1	1
E2F1	887	234	-8.43264	1	1
FOXK1	888	90	-8.71231	1	1
ZNF511	889	233	-8.66062	1	1

## Sheet: REGGAE_500
Regulator	Rank	Targets	Score	P-value	Adjusted p-value
FOXA1	1	482	35.8289	1.95744e-281	1.32643e-277
GATA3	2	479	35.3219	1.35262e-273	4.58293e-270
ESR1	3	480	33.9873	1.71768e-253	3.87987e-250
MYB	4	474	33.3354	5.91985e-244	1.00288e-240
ZNF652	5	472	32.5003	5.27619e-232	7.15068e-229
SPDEF	6	392	32.2722	8.58307e-229	8.55151e-226
CEBPA	7	472	32.2713	8.83373e-229	8.55151e-226
ZNF263	8	475	31.101	1.16853e-212	9.89799e-210
PATZ1	9	467	31.0849	1.92488e-212	1.4493e-209
SREBF1	10	478	30.9947	3.17367e-211	2.15059e-208
ZKSCAN1	11	478	30.7198	1.54862e-207	9.53999e-205
HOMEZ	12	460	30.6925	3.58859e-207	2.02647e-204
ZNF664	13	465	30.6604	9.60862e-207	5.00858e-204
PBX1	14	377	30.1079	1.90671e-199	9.22899e-197
MXD4	15	470	29.816	1.21168e-195	5.47386e-193
MTA3	16	475	29.7791	3.63893e-195	1.54117e-192
NR4A1	17	477	29.575	1.56501e-192	6.23827e-190
AR	18	479	29.5379	4.69488e-192	1.76746e-189
RARA	19	473	29.2915	6.64888e-189	2.37133e-186
ZBTB7A	20	479	29.0275	1.47887e-185	5.01068e-183
PHF8	21	479	28.8223	5.62959e-183	1.81658e-180
SOX13	22	461	28.7274	8.68307e-182	2.67453e-179
ZNF341	23	477	27.6638	9.51079e-169	2.80211e-166
ZNF138	24	457	27.6493	1.42265e-168	4.01682e-166
ZFHX2	25	458	27.227	1.55482e-163	4.21442e-161
REPIN1	26	470	27.2207	1.84559e-163	4.81016e-161
GRHL2	27	357	26.9639	1.95969e-160	4.91836e-158
ZNF680	28	459	26.8789	1.93595e-159	4.68525e-157
ZNF740	29	476	26.7992	1.64911e-158	3.85345e-156
TEAD3	30	464	25.9093	2.61587e-148	5.9087e-146
BCOR	31	466	25.8092	3.49718e-147	7.64457e-145
HBP1	32	465	25.8026	4.15001e-147	8.78811e-145
RERE	33	475	25.6385	2.84295e-145	5.83784e-143
MIER3	34	472	25.3257	8.3203e-142	1.65828e-139
ZMIZ1	35	474	25.2821	2.51445e-141	4.86823e-139
PGR	36	404	24.9474	1.13948e-137	2.14487e-135
TFAP2A	37	460	24.9095	2.93226e-137	5.3703e-135
ZNF687	38	467	24.8705	7.76767e-137	1.38517e-134
RXRA	39	477	24.7175	3.46857e-135	6.02675e-133
BCL3	40	475	24.6126	4.62426e-134	7.83392e-132
KLF9	41	478	24.4624	1.85835e-132	3.07144e-130
CREBBP	42	456	24.087	1.71214e-128	2.7624e-126
HDAC6	43	473	24.079	2.07575e-128	3.27118e-126
SOX2	44	445	23.9668	3.08998e-127	4.75883e-125
ZXDB	45	467	23.8779	2.60048e-126	3.91596e-124
ZNF19	46	473	23.5904	2.41963e-123	3.56442e-121
ZBTB26	47	476	23.5134	1.48622e-122	2.1428e-120
ZSCAN16	48	473	23.3459	7.58173e-121	1.07035e-118
PYGO2	49	468	23.2024	2.15329e-119	2.97785e-117
ZNF217	50	293	23.1566	6.2324e-119	8.44661e-117
DNMT3B	51	466	23.1096	1.85228e-118	2.46112e-116
TBX3	52	477	22.9567	6.31213e-117	8.22564e-115
DIDO1	53	468	22.9223	1.39354e-116	1.78173e-114
HLF	54	461	22.6701	4.4208e-114	5.54758e-112
GATA2	55	480	22.1792	2.72516e-109	3.35758e-107
ELF3	56	476	22.0563	4.15394e-108	5.02654e-106
JUND	57	480	22.0364	6.45401e-108	7.61623e-106
TFAP2C	58	456	22.0359	6.51885e-108	7.61623e-106
ZHX2	59	478	21.9952	1.60102e-107	1.83883e-105
SAP30	60	476	21.8149	8.36994e-106	9.45296e-104
ZNF524	61	473	21.8056	1.02545e-105	1.13915e-103
NANOG	62	478	21.7162	7.21684e-105	7.88773e-103
THRB	63	475	21.5976	9.4604e-104	1.01757e-101
SP2	64	478	21.4713	1.44549e-102	1.5305e-100
ADNP	65	430	21.4031	6.25271e-102	6.51856e-100
IRF2	66	469	21.3857	9.07953e-102	9.32215e-100
ZNF24	67	476	21.2451	1.83082e-100	1.85169e-98
ZNF140	68	475	21.2185	3.22011e-100	3.20892e-98
ZNF548	69	473	21.1082	3.34305e-99	3.28315e-97
ZNF792	70	476	20.8165	1.5349e-96	1.48586e-94
ZNF3	71	465	20.7807	3.23283e-96	3.08547e-94
CREB3L1	72	467	20.5695	2.57317e-94	2.42177e-92
MAX	73	478	20.2413	2.11937e-91	1.96735e-89
ZNF433	74	465	20.2016	4.73783e-91	4.33855e-89
GATAD2B	75	465	20.1738	8.31536e-91	7.51305e-89
HES1	76	464	19.9077	1.74584e-88	1.55664e-86
GTF2I	77	309	19.7221	6.96594e-87	6.13035e-85
TSHZ1	78	473	19.6242	4.80785e-86	4.17689e-84
RFX1	79	479	19.6128	6.01496e-86	5.15944e-84
ZNF704	80	475	19.5273	3.21721e-85	2.72512e-83
CBX8	81	478	19.4358	1.92236e-84	1.60823e-82
ZNF766	82	466	19.3921	4.49528e-84	3.71484e-82
ZNF76	83	472	19.3277	1.57191e-83	1.28335e-81
HOXC9	84	232	19.1384	6.04148e-82	4.87372e-80
ZNF552	85	227	18.709	2.09195e-78	1.66774e-76
ARID4B	86	468	18.708	2.13022e-78	1.6785e-76
ZNF747	87	465	18.3647	1.25973e-75	9.81191e-74
CBX5	88	477	18.3007	4.08747e-75	3.14752e-73
KLF8	89	470	18.249	1.05365e-74	8.02237e-73
GATA4	90	478	18.2219	1.72838e-74	1.30135e-72
SMARCC2	91	198	18.0667	2.91684e-73	2.17204e-71
ZNF600	92	459	17.934	3.20042e-72	2.35731e-70
SETDB1	93	474	17.8968	6.25002e-72	4.55403e-70
SIX4	94	461	17.7742	5.59483e-71	4.03325e-69
SMARCE1	95	454	17.7141	1.63132e-70	1.16362e-68
ZNF101	96	464	17.5222	4.84811e-69	3.42214e-67
ZNF223	97	475	17.4263	2.60441e-68	1.81943e-66
NR2F6	98	479	17.348	1.0219e-67	7.06607e-66
ARID3A	99	478	17.1789	1.91021e-66	1.3075e-64
BRPF3	100	340	16.8996	2.26361e-64	1.5339e-62
BRD3	101	354	16.7373	3.50544e-63	2.35189e-61
ZNF83	102	464	16.647	1.5919e-62	1.05758e-60
REST	103	478	16.6176	2.59958e-62	1.71026e-60
CTCF	104	479	16.5368	9.96757e-62	6.4946e-60
ZNF493	105	476	16.4186	7.03532e-61	4.54037e-59
ASCL1	106	205	16.3162	3.78826e-60	2.42176e-58
RBBP5	107	478	16.2414	1.28564e-59	8.14204e-58
HNF1A	108	468	16.1566	5.10476e-59	3.20293e-57
NCOA1	109	471	16.1087	1.10799e-58	6.88819e-57
HEXIM1	110	198	16.0653	2.23435e-58	1.37643e-56
ZNF750	111	231	16.03	3.94196e-58	2.4065e-56
ASH2L	112	474	15.9756	9.45675e-58	5.72164e-56
ASCL2	113	137	15.9436	1.57802e-57	9.46304e-56
ZNF707	114	468	15.7131	6.14787e-56	3.65441e-54
ZNF610	115	470	15.5973	3.79966e-55	2.23895e-53
NR2F2	116	479	15.5602	6.78869e-55	3.96574e-53
ZMYND8	117	343	15.497	1.818e-54	1.05294e-52
MEF2D	118	463	15.2956	4.09004e-53	2.34878e-51
STAT2	119	473	15.2631	6.73894e-53	3.83744e-51
PRDM4	120	464	14.9968	3.85066e-51	2.17445e-49
SLC30A9	121	466	14.8884	1.96009e-50	1.09771e-48
FOXA3	122	464	14.8391	4.09178e-50	2.27274e-48
ZNF2	123	464	14.7457	1.63866e-49	9.02777e-48
SCRT1	124	467	14.6047	1.31153e-48	7.16724e-47
CTBP1	125	478	14.5429	3.23743e-48	1.75504e-46
ZNF175	126	476	14.5381	3.47385e-48	1.86826e-46
ZFP3	127	475	14.4581	1.11383e-47	5.94309e-46
EHF	128	171	14.4305	1.66385e-47	8.8085e-46
SOX5	129	467	14.4063	2.36237e-47	1.24095e-45
ZNF92	130	130	14.3146	8.86422e-47	4.62055e-45
SOX4	131	118	14.2967	1.14778e-46	5.93722e-45
OSR2	132	467	14.2817	1.42241e-46	7.3021e-45
LEO1	133	257	14.2294	3.00991e-46	1.53355e-44
MXI1	134	478	14.2132	3.79523e-46	1.91925e-44
IKZF2	135	465	13.9147	2.57987e-44	1.29497e-42
ZNF701	136	471	13.8559	5.85868e-44	2.91916e-42
ZNF555	137	383	13.822	9.38481e-44	4.64196e-42
FOXP1	138	478	13.7504	2.53242e-43	1.24352e-41
VEZF1	139	158	13.7235	3.67395e-43	1.79108e-41
SCRT2	140	459	13.709	4.4867e-43	2.17168e-41
TRIM24	141	475	13.7024	4.90785e-43	2.35868e-41
ZNF692	142	463	13.6246	1.43004e-42	6.8243e-41
BPTF	143	209	13.6097	1.75328e-42	8.30828e-41
JARID2	144	253	13.5655	3.20842e-42	1.50982e-40
MIA3	145	478	13.4986	7.96511e-42	3.72238e-40
ZNF211	146	474	13.415	2.47043e-41	1.14661e-39
BATF	147	208	13.3107	1.00312e-40	4.62415e-39
TGIF2	148	463	13.1048	1.54439e-39	7.0712e-38
TBX21	149	452	12.983	7.63494e-39	3.47229e-37
E2F5	150	455	12.9747	8.51653e-39	3.84741e-37
NFATC1	151	313	12.9643	9.74802e-39	4.37458e-37
TP73	152	248	12.7552	1.45758e-37	6.4981e-36
DPEP3	153	447	12.5514	1.95388e-36	8.65372e-35
IRF5	154	466	12.5177	2.98888e-36	1.31367e-34
CTBP2	155	260	12.5172	3.00485e-36	1.31367e-34
ZNF654	156	467	12.1581	2.59707e-34	1.12812e-32
ZNF776	157	462	12.1007	5.23873e-34	2.26112e-32
ZNF34	158	441	12.0837	6.44059e-34	2.76227e-32
ZNF416	159	468	12.0636	8.22505e-34	3.5054e-32
PAX5	160	479	12.0045	1.68178e-33	7.12271e-32
ZNF580	161	477	11.9863	2.0965e-33	8.82399e-32
CBX2	162	476	11.977	2.34577e-33	9.8122e-32
ZBTB1	163	469	11.965	2.7098e-33	1.12654e-31
NR1H3	164	365	11.8757	7.91738e-33	3.27141e-31
RBAK	165	470	11.766	2.91981e-32	1.19913e-30
LDB1	166	104	11.7087	5.7548e-32	2.34919e-30
GMEB2	167	474	11.6122	1.78605e-31	7.24726e-30
WT1	168	469	11.5533	3.55096e-31	1.4323e-29
CDX2	169	434	11.522	5.10822e-31	2.04823e-29
TSC22D4	170	463	11.4988	6.68688e-31	2.66545e-29
ZNF579	171	470	11.4634	1.00701e-30	3.99058e-29
SREBF2	172	475	11.4432	1.27137e-30	5.00886e-29
CCNT1	173	216	11.3958	2.19308e-30	8.59025e-29
MAZ	174	478	11.3419	4.06741e-30	1.58404e-28
PRDM2	175	468	11.1244	4.77204e-29	1.84783e-27
ELF2	176	107	11.0426	1.18999e-28	4.58169e-27
ZNF404	177	469	10.8927	6.24223e-28	2.38981e-26
MYOD1	178	339	10.7677	2.44412e-27	9.30463e-26
PIAS1	179	284	10.5431	2.73368e-26	1.03489e-24
ZNF645	180	468	10.512	3.80414e-26	1.43212e-24
ZNF514	181	471	10.3987	1.25618e-25	4.70295e-24
PRDM12	182	474	9.78746	6.37301e-23	2.37285e-21
ZNF16	183	476	9.7829	6.6665e-23	2.46856e-21
ZNF26	184	464	9.70475	1.43889e-22	5.29915e-21
HNF4A	185	482	9.62154	3.24249e-22	1.18769e-20
ZSCAN29	186	462	9.61737	3.37683e-22	1.23025e-20
E2F6	187	476	9.57716	4.98764e-22	1.80738e-20
OVOL2	188	66	9.55359	6.2637e-22	2.25772e-20
TRIM25	189	461	9.44186	1.83109e-21	6.56516e-20
ELK1	190	478	9.4107	2.46432e-21	8.78902e-20
ZGPAT	191	465	9.40262	2.66109e-21	9.44109e-20
SMC1A	192	436	9.35456	4.19746e-21	1.48143e-19
LYL1	193	256	9.27772	8.65738e-21	3.03967e-19
ELF1	194	479	9.23188	1.32961e-20	4.64429e-19
USF1	195	477	9.20788	1.66317e-20	5.77962e-19
INSM2	196	470	9.14128	3.08579e-20	1.06686e-18
ZSCAN18	197	472	9.13552	3.2547e-20	1.11954e-18
MYNN	198	475	9.07915	5.47129e-20	1.86634e-18
SP5	199	471	9.07896	5.48084e-20	1.86634e-18
DACH1	200	51	9.0421	7.68449e-20	2.60364e-18
ZBTB7B	201	61	9.03942	7.87525e-20	2.655e-18
NFE2	202	477	8.95825	1.64936e-19	5.533e-18
MZF1	203	134	8.67116	2.13873e-18	7.13931e-17
CTCFL	204	473	8.53373	7.08502e-18	2.35346e-16
TP53BP1	205	461	8.43378	1.67335e-17	5.53135e-16
EP300	206	478	8.43087	1.71554e-17	5.64326e-16
FOXK2	207	478	8.36599	2.98055e-17	9.75715e-16
IKZF1	208	479	8.35734	3.20735e-17	1.04491e-15
CREB3L4	209	29	8.33979	3.72108e-17	1.20648e-15
MYCN	210	77	8.32581	4.18761e-17	1.35127e-15
LMO3	211	81	8.25862	7.36835e-17	2.36638e-15
RCOR1	212	476	8.21026	1.10354e-16	3.52734e-15
RB1	213	473	8.19744	1.22781e-16	3.90615e-15
ZNF84	214	50	8.10695	2.59521e-16	8.21778e-15
PCGF2	215	46	8.09633	2.83199e-16	8.92587e-15
KLF1	216	476	8.06788	3.57636e-16	1.12198e-14
CCNT2	217	398	8.03983	4.49816e-16	1.40466e-14
BCL6	218	431	7.98534	7.00697e-16	2.17806e-14
BRD1	219	263	7.90105	1.38287e-15	4.27891e-14
ZNF592	220	472	7.82416	2.55537e-15	7.87096e-14
MED12	221	171	7.79603	3.19418e-15	9.79407e-14
ELF5	222	54	7.77955	3.63921e-15	1.11084e-13
HES4	223	145	7.6937	7.1468e-15	2.17172e-13
ESR2	224	276	7.67019	8.58729e-15	2.59779e-13
ZNF302	225	472	7.51659	2.81107e-14	8.46615e-13
CBX1	226	475	7.45156	4.61203e-14	1.38287e-12
NFIC	227	406	7.43791	5.11445e-14	1.52676e-12
DPF2	228	475	7.33636	1.09743e-13	3.26167e-12
ZNF623	229	474	7.13258	4.92515e-13	1.45741e-11
USF2	230	476	7.10727	5.91814e-13	1.74363e-11
NCOR2	231	91	7.08263	7.07233e-13	2.07466e-11
GLI4	232	464	6.96968	1.58833e-12	4.63926e-11
OTX2	233	423	6.96012	1.69993e-12	4.94391e-11
RAG2	234	382	6.85197	3.642e-12	1.05468e-10
DMC1	235	170	6.81895	4.58557e-12	1.32228e-10
AFF1	236	45	6.72832	8.58194e-12	2.46417e-10
HOXB7	237	74	6.72154	8.99045e-12	2.57057e-10
ZNF157	238	463	6.71425	9.45177e-12	2.69112e-10
NFE2L1	239	457	6.71298	9.5347e-12	2.70337e-10
HNF4G	240	476	6.68005	1.19429e-11	3.37207e-10
INTS3	241	260	6.66059	1.36364e-11	3.83423e-10
GATA1	242	480	6.63075	1.66992e-11	4.67604e-10
RORA	243	31	6.59168	2.1744e-11	6.0636e-10
EHMT2	244	466	6.51525	3.62843e-11	1.00769e-09
ZMYM3	245	478	6.46716	4.99306e-11	1.38101e-09
SIX5	246	476	6.43663	6.1078e-11	1.68247e-09
GRHL1	247	29	6.34567	1.10726e-10	3.03774e-09
CHD8	248	434	6.21511	2.56449e-10	7.00723e-09
SPI1	249	479	6.10474	5.14839e-10	1.4011e-08
CASZ1	250	21	5.89112	1.91797e-09	5.19876e-08
NR5A1	251	147	5.75764	4.26481e-09	1.15139e-07
PHF2	252	124	5.67795	6.81585e-09	1.8328e-07
AFF4	253	323	5.67283	7.0228e-09	1.88099e-07
NFYB	254	354	5.66806	7.22104e-09	1.92647e-07
ZFP41	255	473	5.65701	7.70168e-09	2.04664e-07
CNOT3	256	447	5.65409	7.83357e-09	2.07356e-07
HOXC6	257	139	5.60758	1.02588e-08	2.70496e-07
INSM1	258	18	5.57797	1.21668e-08	3.19561e-07
ZNF324	259	469	5.57389	1.24558e-08	3.25889e-07
FOXP3	260	49	5.56983	1.27496e-08	3.32292e-07
PCBP1	261	475	5.54982	1.42986e-08	3.71235e-07
IRX3	262	23	5.42541	2.89102e-08	7.47734e-07
MLX	263	470	5.42393	2.91507e-08	7.51087e-07
FOXD2	264	137	5.37852	3.75507e-08	9.63853e-07
SALL4	265	74	5.3436	4.55591e-08	1.165e-06
CDK9	266	385	5.2689	6.86227e-08	1.74817e-06
RBL2	267	99	5.26726	6.92387e-08	1.75725e-06
VDR	268	264	5.23966	8.0437e-08	2.03385e-06
PITX3	269	196	5.22884	8.52883e-08	2.14849e-06
BARHL1	270	143	5.19239	1.03804e-07	2.60524e-06
SUMO2	271	461	5.17046	1.16757e-07	2.9195e-06
ZSCAN4	272	469	5.16313	1.21424e-07	3.02505e-06
ZFHX3	273	57	5.08722	1.81671e-07	4.5094e-06
ZNF12	274	50	5.02982	2.4547e-07	6.07078e-06
SP7	275	463	5.01734	2.6196e-07	6.45503e-06
RREB1	276	14	4.97824	3.20833e-07	7.8771e-06
ZNF155	277	470	4.9454	3.79945e-07	9.29476e-06
NKX2-2	278	181	4.87168	5.53263e-07	1.3486e-05
PRDM10	279	469	4.86709	5.66272e-07	1.37536e-05
ZNF133	280	470	4.81512	7.35568e-07	1.78017e-05
ZNF589	281	461	4.62057	1.91345e-06	4.61433e-05
MSX2	282	9	4.60627	2.04982e-06	4.92566e-05
TCF12	283	479	4.60398	2.07247e-06	4.96248e-05
RCOR2	284	459	4.58126	2.31088e-06	5.51385e-05
HOXA13	285	120	4.4831	3.67839e-06	8.74601e-05
CHD7	286	477	4.41957	4.94496e-06	0.000117164
BMI1	287	479	4.38666	5.75511e-06	0.000135884
HIVEP1	288	78	4.3708	6.18971e-06	0.000145638
TCF7L2	289	479	4.2833	9.20723e-06	0.000215888
LMO2	290	163	4.18881	1.40211e-05	0.000327629
DNMT3A	291	23	4.17981	1.45876e-05	0.000339694
MAML3	292	7	4.10027	2.06335e-05	0.000478837
MGAM	293	460	4.09139	2.14397e-05	0.000495848
CREB1	294	478	4.07131	2.33742e-05	0.00053875
FOXH1	295	142	3.96747	3.63201e-05	0.0008343
SIX1	296	42	3.86772	5.49284e-05	0.00125748
KCNH8	297	191	3.86234	5.61535e-05	0.0012812
ZNF791	298	469	3.85629	5.75597e-05	0.00130888
GFI1B	299	469	3.83311	6.32664e-05	0.00143383
MYH11	300	341	3.72631	9.71534e-05	0.00219449
CBFA2T2	301	22	3.63523	0.000138867	0.00312629
TOP1	302	177	3.52897	0.00020859	0.0046804
POU2F2	303	471	3.50501	0.000228298	0.00510572
ID2	304	6	3.48634	0.00024484	0.00545764
ZNF250	305	133	3.4841	0.000246898	0.00548547
LMX1B	306	5	3.3645	0.000383406	0.00849051
ING4	307	5	3.34266	0.000414905	0.00915813
HAND1	308	132	3.32397	0.000443728	0.00976253
ZNF407	309	466	3.32302	0.000445246	0.00976424
PDX1	310	176	3.27531	0.000527733	0.0115358
MECP2	311	185	3.27162	0.000534662	0.0116497
ZNF148	312	466	3.26616	0.000545078	0.0118386
FOXO4	313	7	3.25184	0.000573295	0.0124117
ARRB1	314	6	3.2343	0.000609698	0.0131578
ZC3H11A	315	13	3.22072	0.000639336	0.0137536
RFX5	316	474	3.21038	0.000662797	0.0142132
POLR2H	317	366	3.17845	0.000740333	0.0158258
SLC25A2	318	91	3.15844	0.000793077	0.0168999
CAMTA2	319	44	3.15121	0.000812985	0.0172699
FOXP2	320	475	3.13635	0.00085533	0.0181126
ARNT2	321	27	3.09715	0.00097696	0.0206238
SPIB	322	180	3.07617	0.00104838	0.0220628
KLF4	323	472	3.03701	0.00119467	0.0250636
LMTK3	324	13	3.03584	0.00119933	0.0250836
SOX3	325	32	3.0154	0.0012832	0.0267552
SATB1	326	23	2.98865	0.00140107	0.0291232
NR2C1	327	472	2.95577	0.00155947	0.0323166
HOXC11	328	13	2.95113	0.00158305	0.0327053
PRDM14	329	67	2.932	0.00168394	0.0346839
GLIS2	330	476	2.92979	0.00169593	0.034825
TOP2B	331	54	2.89573	0.00189139	0.0387213
ZNF169	332	466	2.86942	0.00205611	0.0419667
IRF9	333	460	2.86387	0.00209247	0.0425806
RARG	334	207	2.80139	0.00254415	0.051617
NKX2-3	335	14	2.78194	0.00270173	0.0546504
KLF3	336	23	2.76748	0.00282458	0.0569654
POU2F1	337	25	2.72397	0.0032251	0.0648501
ASH1L	338	15	2.71029	0.00336123	0.0673874
ATF7	339	8	2.69882	0.00347932	0.0695491
TAL1	340	476	2.62354	0.004351	0.0867176
MAF	341	13	2.58511	0.00486736	0.0967243
IRX5	342	3	2.57487	0.00501387	0.0993445
SIRT6	343	421	2.56658	0.00513529	0.101454
NEUROD1	344	88	2.51392	0.00596987	0.117599
TCF21	345	145	2.50545	0.00611477	0.120104
HOXC13	346	14	2.4491	0.00716058	0.140239
MIXL1	347	471	2.39281	0.00835989	0.163256
ONECUT1	348	6	2.32085	0.0101476	0.197597
HNF1B	349	70	2.31257	0.0103731	0.201409
HSF4	350	7	2.22293	0.0131102	0.253827
EZH1	351	13	2.1733	0.0148789	0.287251
CREBL2	352	5	2.15218	0.0156916	0.30208
ARID1B	353	441	2.12978	0.016595	0.318566
SH2D3C	354	28	2.05391	0.0199922	0.382696
HMGN1	355	42	2.01855	0.0217672	0.4155
ZNF143	356	478	1.96373	0.0247807	0.471694
BRD2	357	241	1.92904	0.0268627	0.509892
LRIG1	358	2	1.9196	0.0274544	0.519667
CREB3	359	468	1.89977	0.028732	0.542335
USP7	360	3	1.876	0.0303278	0.570867
SETD1A	361	103	1.84442	0.0325609	0.611203
PTPN18	362	12	1.83491	0.0332595	0.622593
WHSC1	363	469	1.83346	0.0333668	0.622881
ZNF711	364	4	1.81207	0.0349876	0.651342
NKX2-8	365	7	1.77667	0.0378116	0.701987
MYF6	366	4	1.72918	0.0418887	0.775556
MEF2B	367	169	1.68997	0.0455173	0.840441
MEIS3	368	6	1.66936	0.0475229	0.875089
CISH	369	1	1.66034	0.0484232	0.887934
CIITA	370	21	1.65975	0.0484826	0.887934
DEAF1	371	460	1.6378	0.0507318	0.926623
CDC73	372	34	1.59543	0.0553083	1
ERBB2	373	1	1.52883	0.0631534	1
MAP3K1	374	1	1.51462	0.0649344	1
ZNF486	375	11	1.50859	0.0657015	1
ATRX	376	3	1.49363	0.067636	1
PRDM11	377	98	1.48977	0.0681423	1
POU3F2	378	38	1.48664	0.0685554	1
TOX4	379	2	1.44477	0.0742611	1
DMRT2	380	1	1.40802	0.0795629	1
HOXD1	381	2	1.39629	0.0813133	1
FEV	382	77	1.37513	0.0845454	1
CAMTA1	383	10	1.3559	0.0875662	1
OVOL1	384	1	1.34773	0.0888727	1
MXD3	385	30	1.3383	0.0903993	1
NKX6-1	386	3	1.3189	0.0936017	1
NFATC4	387	4	1.29651	0.0974004	1
ZNF395	388	2	1.29119	0.0983196	1
TBL1XR1	389	475	1.28694	0.0990568	1
ZNF239	390	472	1.28091	0.100113	1
ACVR2B	391	1	1.27591	0.100994	1
NR1D1	392	35	1.22018	0.111199	1
HECTD1	393	2	1.2116	0.112833	1
HIVEP3	394	2	1.20264	0.114557	1
JDP2	395	11	1.20032	0.115008	1
HOXB6	396	11	1.16352	0.122309	1
NEUROG3	397	39	1.161	0.12282	1
ZNF547	398	462	1.15019	0.125032	1
GTF3C2	399	90	1.13074	0.129082	1
HOXB2	400	3	1.11501	0.132423	1
EMX1	401	4	1.10516	0.134545	1
HOXB1	402	2	1.09863	0.135964	1
ZBTB39	403	1	1.06902	0.14253	1
HOXB8	404	2	1.03086	0.151303	1
FOXI1	405	14	1.02917	0.151699	1
DPPA3	406	1	1.02588	0.152474	1
FOXJ2	407	445	0.995076	0.15985	1
PTEN	408	1	0.994719	0.159936	1
ZMYND11	409	2	0.985396	0.162215	1
AXIN1	410	1	0.968357	0.166433	1
FGFR1	411	1	0.93004	0.176175	1
NRG3	412	1	0.92844	0.17659	1
DMRT1	413	2	0.907441	0.182087	1
CBX7	414	1	0.901554	0.183647	1
DLX4	415	1	0.860654	0.194714	1
SIX2	416	244	0.845077	0.199034	1
MBD3L2	417	5	0.834468	0.202009	1
NIPBL	418	392	0.808127	0.209509	1
DUSP4	419	1	0.805295	0.210325	1
IRF4	420	473	0.800651	0.211667	1
SMARCA4	421	477	0.731242	0.232316	1
MLXIPL	422	1	0.701761	0.241414	1
CREB3L2	423	3	0.652183	0.257142	1
CBX4	424	8	0.648701	0.258266	1
NR5A2	425	76	0.648663	0.258278	1
TCFL5	426	6	0.647851	0.258541	1
ZNF366	427	463	0.640733	0.260848	1
SOX11	428	29	0.637744	0.26182	1
MBD2	429	476	0.617405	0.268484	1
LCORL	430	2	0.586663	0.278715	1
LHX4	431	6	0.584015	0.279605	1
ZBTB4	432	2	0.582408	0.280146	1
BANP	433	47	0.555598	0.289243	1
SNAPC2	434	1	0.517462	0.302417	1
NR1I2	435	5	0.500403	0.308396	1
LTF	436	1	0.442531	0.329052	1
MLLT3	437	1	0.437891	0.330733	1
PITX1	438	8	0.396676	0.345803	1
RXRB	439	468	0.394105	0.346752	1
CBX6	440	2	0.385479	0.349941	1
HES5	441	1	0.37599	0.353462	1
PRL	442	1	0.367614	0.356581	1
HIC1	443	455	0.365089	0.357523	1
CEBPE	444	10	0.29675	0.383329	1
IKZF5	445	3	0.291871	0.385193	1
ZNF236	446	4	0.287717	0.386782	1
NR0B2	447	1	0.275288	0.391548	1
TLX1	448	95	0.272493	0.392621	1
NR3C2	449	2	0.259563	0.397601	1
ZBTB11	450	478	0.232221	0.408183	1
GH1	451	2	0.220724	0.412654	1
HOXB5	452	2	0.190654	0.424398	1
WRNIP1	453	346	0.176928	0.429782	1
ZNF423	454	468	0.131116	0.447842	1
IRF8	455	9	0.0807566	0.467818	1
DND1	456	1	0.0727939	0.470985	1
NFIB	457	3	0.0725968	0.471063	1
CHD3	458	1	0.0677994	0.472973	1
ZBTB10	459	475	0.0660746	0.473659	1
OTX1	460	1	0.0532485	0.478767	1
SETX	461	13	0.0423104	0.483126	1
CHD2	462	474	0.0396009	0.484206	1
LHX5	463	1	0.0298097	0.488109	1
YY2	464	468	-0.00598734	0.502389	1
TRRAP	465	46	-0.00885881	0.503534	1
NKX2-1	466	384	-0.0210401	0.508393	1
ERF	467	43	-0.0236612	0.509439	1
NFATC3	468	8	-0.0238366	0.509509	1
TAF7	469	478	-0.025568	0.510199	1
POLR3A	470	49	-0.0607018	0.524202	1
THAP4	471	2	-0.118556	0.547186	1
ING5	472	301	-0.126184	0.550207	1
UTF1	473	1	-0.127301	0.550649	1
RLF	474	5	-0.142671	0.556725	1
LIN54	475	40	-0.160336	0.563692	1
NR0B1	476	1	-0.162761	0.564647	1
SOX17	477	84	-0.173027	0.568685	1
ZNF197	478	467	-0.192963	0.576506	1
SNAPC4	479	2	-0.199979	0.579251	1
NRG4	480	1	-0.211355	0.583695	1
CD74	481	9	-0.21672	0.585787	1
MSX1	482	3	-0.222612	0.588081	1
HAND2	483	31	-0.264839	0.604433	1
RXRG	484	1	-0.266177	0.604949	1
GBX2	485	9	-0.290411	0.614249	1
NRG1	486	1	-0.348921	0.636426	1
RFX2	487	93	-0.355386	0.63885	1
HOXD4	488	2	-0.367496	0.643375	1
DYRK1A	489	5	-0.38222	0.648851	1
AMH	490	20	-0.478071	0.6837	1
MAFB	491	80	-0.497331	0.690522	1
IRX2	492	7	-0.505292	0.693323	1
NUP98	493	1	-0.516295	0.697176	1
GLI1	494	5	-0.516607	0.697285	1
ZBTB48	495	473	-0.523809	0.699794	1
GZF1	496	5	-0.526274	0.700651	1
KLF15	497	5	-0.538591	0.704916	1
NHLH1	498	15	-0.559775	0.712184	1
THAP11	499	470	-0.567709	0.714884	1
SNAI1	500	3	-0.574962	0.717341	1
ALX4	501	13	-0.579358	0.718826	1
LHX2	502	69	-0.587121	0.721439	1
PPARGC1A	503	26	-0.591067	0.722762	1
DDX5	504	3	-0.598046	0.725095	1
HES7	505	6	-0.61353	0.730237	1
POU2AF1	506	6	-0.624747	0.733932	1
LHX3	507	4	-0.68083	0.75201	1
FOXO3	508	44	-0.699532	0.75789	1
SOX10	509	14	-0.700817	0.758292	1
HLTF	510	461	-0.714166	0.762438	1
PAX8	511	1	-0.722591	0.765034	1
HOXB13	512	123	-0.754553	0.774741	1
TDRD3	513	2	-0.757999	0.775774	1
APOBEC3B	514	145	-0.799792	0.788084	1
FOXF1	515	1	-0.804023	0.789308	1
ZBTB2	516	458	-0.806399	0.789994	1
KLF10	517	2	-0.809704	0.790945	1
HOXD11	518	13	-0.818945	0.793591	1
XRCC5	519	1	-0.838775	0.799202	1
MEIS1	520	10	-0.862803	0.805877	1
ETV7	521	26	-0.908384	0.818162	1
MAP2K2	522	1	-0.920523	0.82135	1
SFMBT1	523	3	-0.921068	0.821493	1
NFATC2	524	1	-0.937721	0.825806	1
DUSP6	525	1	-0.939124	0.826166	1
BARX2	526	21	-0.942067	0.826921	1
ZBTB24	527	8	-0.942698	0.827082	1
TFCP2	528	2	-0.968433	0.833586	1
MEOX2	529	1	-0.975973	0.835461	1
FOSB	530	1	-0.976301	0.835542	1
HMGA2	531	1	-0.979172	0.836252	1
ARID1A	532	3	-0.983077	0.837215	1
MAPK1	533	2	-0.991069	0.839174	1
ZNF8	534	52	-0.994183	0.839933	1
MAP2K1	535	2	-1.01012	0.843781	1
FOXC1	536	1	-1.01811	0.845686	1
TAF3	537	277	-1.02795	0.848014	1
ISL2	538	1	-1.05988	0.855401	1
SOCS3	539	1	-1.08623	0.861312	1
NR1H4	540	14	-1.08915	0.861956	1
ISL1	541	3	-1.13461	0.87173	1
E2F2	542	148	-1.19682	0.884311	1
XRCC6	543	1	-1.21956	0.888685	1
TERF2	544	9	-1.22349	0.889427	1
ARNTL	545	457	-1.23757	0.892062	1
RPA2	546	1	-1.24241	0.892958	1
FOXD1	547	1	-1.27377	0.898627	1
SNAPC1	548	2	-1.32023	0.90662	1
EPAS1	549	21	-1.37204	0.914975	1
FEZF1	550	471	-1.38601	0.917128	1
SUMO1	551	68	-1.38702	0.917282	1
TCF7L1	552	12	-1.41148	0.920948	1
TRIM28	553	480	-1.46293	0.928257	1
ZFP36L1	554	6	-1.55428	0.939941	1
NTRK1	555	1	-1.59877	0.945064	1
ZFHX4	556	5	-1.62102	0.947493	1
ATF6	557	9	-1.62941	0.948387	1
PROX1	558	129	-1.63888	0.949381	1
SON	559	12	-1.65651	0.95119	1
BBX	560	3	-1.66767	0.952309	1
RBMS1	561	1	-1.69918	0.955357	1
HDAC4	562	18	-1.72894	0.95809	1
HES2	563	95	-1.75444	0.960322	1
ZBTB16	564	29	-1.77972	0.962439	1
ERG	565	475	-1.78187	0.962615	1
EGR2	566	474	-1.78188	0.962615	1
PLAG1	567	11	-1.80337	0.964335	1
TFE3	568	472	-1.8213	0.96572	1
PHF6	569	2	-1.87631	0.969694	1
CDK7	570	343	-1.88589	0.970345	1
GPS2	571	6	-1.90243	0.971443	1
ZFP36L2	572	13	-1.9285	0.973103	1
ZNF581	573	14	-1.95128	0.974488	1
L3MBTL2	574	477	-1.95965	0.974982	1
ZBTB40	575	478	-2.06243	0.980416	1
PADI4	576	40	-2.0732	0.980923	1
ERCC6	577	17	-2.08136	0.9813	1
ZNF281	578	63	-2.08201	0.981329	1
E2F8	579	149	-2.11646	0.982847	1
CHD4	580	476	-2.14424	0.983993	1
TAF1	581	479	-2.19809	0.986029	1
EGFR	582	2	-2.22258	0.986878	1
ARNTL2	583	2	-2.2248	0.986953	1
HOXC8	584	25	-2.23868	0.987412	1
EOMES	585	354	-2.25044	0.987789	1
SMAD5	586	475	-2.27731	0.988616	1
NKX3-1	587	8	-2.30357	0.989377	1
HEYL	588	17	-2.41285	0.992086	1
MBD4	589	461	-2.41538	0.992141	1
GATAD1	590	473	-2.42686	0.992385	1
ZBTB44	591	13	-2.43679	0.992591	1
NR1H2	592	229	-2.4829	0.993484	1
ZNF292	593	472	-2.48754	0.993568	1
SCML2	594	69	-2.50065	0.993802	1
ALKBH3	595	10	-2.53219	0.994332	1
STAT6	596	27	-2.53379	0.994358	1
PPARA	597	7	-2.65814	0.996071	1
TCF3	598	424	-2.69875	0.99652	1
ZBED4	599	94	-2.72858	0.99682	1
HOXA9	600	3	-2.73575	0.996888	1
BARX1	601	131	-2.73745	0.996904	1
MBD1	602	134	-2.79357	0.997394	1
PPARD	603	92	-2.82843	0.997661	1
RING1	604	479	-2.86984	0.997947	1
POLR3G	605	4	-3.02199	0.998744	1
MNT	606	478	-3.04478	0.998836	1
FOXE1	607	35	-3.04795	0.998848	1
MYBL1	608	17	-3.1351	0.999141	1
JMJD6	609	68	-3.14951	0.999182	1
ZNF781	610	457	-3.16491	0.999224	1
MXD1	611	122	-3.1996	0.999312	1
RUNX1	612	483	-3.212	0.999341	1
TFDP2	613	21	-3.2828	0.999486	1
SRPK1	614	5	-3.34153	0.999583	1
TFEB	615	30	-3.42931	0.999697	1
ZNF318	616	473	-3.43303	0.999702	1
HSF2	617	23	-3.49969	0.999767	1
TEAD2	618	462	-3.51197	0.999778	1
TERF1	619	111	-3.54137	0.999801	1
BCL11B	620	472	-3.56258	0.999816	1
WIZ	621	41	-3.58542	0.999832	1
DCP1A	622	17	-3.60531	0.999844	1
DLX2	623	18	-3.62348	0.999855	1
ZNF585B	624	469	-3.73816	0.999907	1
MAFK	625	479	-3.75648	0.999914	1
FOXG1	626	117	-3.77073	0.999919	1
DLX6	627	29	-3.84348	0.999939	1
ZNF335	628	461	-3.95676	0.999962	1
SIN3A	629	478	-4.01243	0.99997	1
ATF5	630	81	-4.12793	0.999982	1
FOXA2	631	481	-4.13289	0.999982	1
AEBP2	632	475	-4.1691	0.999985	1
YY1	633	479	-4.1918	0.999986	1
SLC25A37	634	8	-4.21505	0.999988	1
FOXF2	635	10	-4.25404	0.99999	1
PRKCQ	636	45	-4.27734	0.999991	1
BACH2	637	109	-4.32096	0.999992	1
T	638	148	-4.40804	0.999995	1
DR1	639	11	-4.42819	0.999995	1
UBP1	640	22	-4.60168	0.999998	1
STAT5B	641	140	-4.60208	0.999998	1
CBX3	642	478	-4.60649	0.999998	1
BRD7	643	15	-4.61469	0.999998	1
GATA6	644	436	-4.81727	0.999999	1
ZBTB17	645	458	-4.88549	0.999999	1
NKX2-5	646	47	-4.96609	1	1
RBPJ	647	280	-5.18009	1	1
SAP130	648	459	-5.28733	1	1
POLR2A	649	479	-5.47518	1	1
ZNF658	650	471	-5.48881	1	1
GLI3	651	144	-5.52969	1	1
UBTF	652	478	-5.54569	1	1
NOTCH1	653	260	-5.74793	1	1
SOX9	654	278	-5.83196	1	1
TFAM	655	21	-5.84426	1	1
MEIS2	656	21	-5.8464	1	1
NFRKB	657	479	-5.93383	1	1
ZNF697	658	438	-6.10471	1	1
CLOCK	659	142	-6.17612	1	1
HOXA6	660	325	-6.18983	1	1
GC	661	126	-6.22954	1	1
ZNF530	662	473	-6.33842	1	1
TAF2	663	26	-6.34583	1	1
FOXO1	664	171	-6.53585	1	1
ZNF23	665	468	-6.59114	1	1
ERCC3	666	37	-6.60013	1	1
GLIS3	667	23	-6.60022	1	1
U2AF2	668	470	-6.64007	1	1
CREM	669	477	-6.68397	1	1
ID1	670	30	-6.76445	1	1
SMAD2	671	480	-7.01196	1	1
HIRA	672	56	-7.09675	1	1
ETV6	673	478	-7.14632	1	1
LIN9	674	54	-7.25591	1	1
HMGN3	675	407	-7.25948	1	1
NCAPG2	676	75	-7.39727	1	1
MED26	677	165	-7.45945	1	1
HOXA2	678	43	-7.45979	1	1
HOXA5	679	81	-7.5423	1	1
RUNX1T1	680	297	-7.5692	1	1
XRN2	681	51	-7.63847	1	1
CXXC1	682	358	-7.65212	1	1
ZNF670	683	471	-7.68648	1	1
HHEX	684	464	-7.82733	1	1
LMNB1	685	262	-7.91609	1	1
GMEB1	686	134	-7.93303	1	1
SMAD4	687	349	-7.93385	1	1
GTF2A2	688	458	-8.02899	1	1
ZFP64	689	478	-8.11229	1	1
NRF1	690	478	-8.23511	1	1
HMBOX1	691	463	-8.20576	1	1
TAF15	692	469	-8.18767	1	1
ETS1	693	479	-33.4864	1	1
FOSL1	694	474	-32.501	1	1
PTRF	695	460	-32.4894	1	1
PRDM1	696	468	-31.0767	1	1
TOE1	697	451	-31.5611	1	1
BACH1	698	478	-30.003	1	1
YBX1	699	478	-30.617	1	1
SNAI2	700	454	-30.3146	1	1
RELB	701	450	-29.7803	1	1
FOSL2	702	470	-29.9976	1	1
NR3C1	703	480	-29.9359	1	1
ETV1	704	468	-29.0835	1	1
NFIL3	705	466	-29.4102	1	1
ZZZ3	706	438	-29.7051	1	1
TEAD1	707	471	-28.888	1	1
ETS2	708	472	-28.2424	1	1
CEBPD	709	471	-28.4137	1	1
MITF	710	475	-27.1586	1	1
DEK	711	460	-27.5849	1	1
ZEB1	712	469	-27.1682	1	1
ELF4	713	476	-27.7735	1	1
JUN	714	479	-27.6752	1	1
DNMT1	715	454	-27.3744	1	1
ZNF644	716	476	-27.0523	1	1
SIN3B	717	478	-26.3199	1	1
E2F4	718	482	-26.0733	1	1
SSRP1	719	448	-26.3732	1	1
MIER1	720	456	-26.4983	1	1
SRF	721	477	-26.5007	1	1
CEBPZ	722	477	-26.3571	1	1
ZEB2	723	476	-26.1424	1	1
MYC	724	480	-26.339	1	1
IRF1	725	479	-26.221	1	1
DRAP1	726	464	-26.7598	1	1
EED	727	469	-25.3578	1	1
PML	728	386	-25.7009	1	1
ZNF121	729	469	-25.4858	1	1
ETV4	730	471	-25.2421	1	1
TCF7	731	477	-25.4762	1	1
E2F3	732	343	-25.0536	1	1
PRPF4	733	440	-24.1098	1	1
PTBP1	734	476	-24.8851	1	1
NKRF	735	454	-24.3141	1	1
EBF1	736	476	-24.6761	1	1
NFE2L2	737	477	-24.9711	1	1
ZSCAN23	738	468	-24.6972	1	1
ASXL1	739	366	-24.9106	1	1
PPARG	740	408	-23.1845	1	1
GTF2B	741	301	-23.319	1	1
PKNOX1	742	478	-23.5583	1	1
GARS	743	444	-23.5983	1	1
PTTG1	744	461	-23.8704	1	1
NR2C2	745	475	-23.1	1	1
CBFB	746	477	-23.0318	1	1
ZNF202	747	462	-23.4819	1	1
EGR1	748	476	-22.0254	1	1
GATAD2A	749	457	-22.5025	1	1
MCM5	750	467	-22.9032	1	1
PLRG1	751	447	-22.9883	1	1
KLF16	752	475	-22.0273	1	1
GABPA	753	478	-22.6634	1	1
TEAD4	754	477	-22.2355	1	1
TARDBP	755	478	-21.6865	1	1
CEBPB	756	479	-21.4859	1	1
ETV5	757	222	-21.6333	1	1
NPAT	758	217	-21.6646	1	1
CDC5L	759	467	-21.9682	1	1
YAP1	760	323	-21.4292	1	1
HOXA4	761	333	-21.3249	1	1
TFDP1	762	474	-21.1026	1	1
RUNX3	763	383	-21.064	1	1
FOXM1	764	474	-21.8013	1	1
CDK8	765	329	-20.2923	1	1
MAFG	766	462	-20.5287	1	1
GTF2E2	767	457	-20.6582	1	1
FUS	768	467	-20.5986	1	1
NCOR1	769	479	-20.2675	1	1
ZNF300	770	462	-20.4425	1	1
SFPQ	771	478	-20.2565	1	1
E2F7	772	296	-19.4264	1	1
MTA2	773	477	-19.7197	1	1
MCM7	774	476	-19.8595	1	1
POU5F1	775	478	-19.8049	1	1
TCF4	776	312	-19.5558	1	1
MEF2A	777	471	-19.4403	1	1
ZNF639	778	474	-19.6414	1	1
HIF1A	779	473	-19.6516	1	1
NFYC	780	468	-18.2406	1	1
FLI1	781	430	-18.9436	1	1
FOS	782	479	-18.3866	1	1
KLF7	783	472	-18.3684	1	1
SMAD3	784	319	-18.9378	1	1
ELL2	785	167	-18.7026	1	1
MAFF	786	478	-17.6643	1	1
HNRNPL	787	478	-17.8106	1	1
PHB2	788	464	-17.3393	1	1
GTF2F1	789	478	-17.2907	1	1
LMNA	790	214	-17.1247	1	1
PSIP1	791	234	-17.9361	1	1
KLF13	792	465	-17.0331	1	1
RAD51	793	478	-17.4696	1	1
KLF17	794	471	-17.1503	1	1
HDAC2	795	478	-17.2546	1	1
CEBPG	796	477	-16.476	1	1
BRD4	797	479	-16.3459	1	1
NBN	798	478	-16.6759	1	1
SALL1	799	471	-16.324	1	1
GLIS1	800	474	-16.4987	1	1
SP4	801	242	-16.5829	1	1
HOXA1	802	171	-16.3213	1	1
ZNF560	803	467	-16.5993	1	1
GLI2	804	299	-16.9628	1	1
DMAP1	805	469	-16.6481	1	1
DAXX	806	266	-15.8455	1	1
ZNF266	807	475	-15.517	1	1
MYBL2	808	302	-15.8041	1	1
ZNF146	809	474	-15.1059	1	1
HDAC1	810	477	-15.1331	1	1
ZFP37	811	458	-15.1917	1	1
ING3	812	376	-15.6822	1	1
STAT3	813	479	-15.1815	1	1
NFKB1	814	297	-15.8589	1	1
RNASEH2A	815	476	-15.6183	1	1
ZNF384	816	479	-15.1018	1	1
HEY1	817	310	-15.5213	1	1
JMJD1C	818	340	-15.7696	1	1
CDK6	819	97	-15.4278	1	1
SUPT5H	820	428	-15.3638	1	1
DDX20	821	471	-15.9567	1	1
RFXANK	822	472	-15.5576	1	1
NFAT5	823	204	-15.1063	1	1
TP63	824	403	-15.9497	1	1
BCLAF1	825	476	-15.6317	1	1
RNF2	826	478	-15.3542	1	1
ESRRA	827	478	-15.7305	1	1
MCM3	828	394	-14.4595	1	1
STAT5A	829	337	-14.4997	1	1
RBL1	830	190	-14.2139	1	1
HMG20A	831	465	-14.0748	1	1
TRIM22	832	478	-14.3339	1	1
NONO	833	478	-14.2021	1	1
ZNF426	834	451	-14.1847	1	1
STAT1	835	479	-14.318	1	1
GDNF	836	479	-14.9938	1	1
MEF2C	837	157	-14.9673	1	1
ZNF507	838	430	-14.2422	1	1
ZNF512	839	440	-14.8497	1	1
NFKB2	840	183	-13.4469	1	1
TFAP4	841	477	-13.1165	1	1
KLF6	842	167	-13.8498	1	1
ATF4	843	471	-13.662	1	1
RUNX2	844	99	-13.3229	1	1
HSF1	845	476	-13.9058	1	1
HDGF	846	477	-13.6743	1	1
IRF3	847	477	-13.1246	1	1
ZNF207	848	478	-12.4793	1	1
ZIC2	849	472	-12.6319	1	1
ZNF274	850	479	-12.5736	1	1
ELK4	851	217	-12.1997	1	1
ID3	852	463	-12.1812	1	1
CSNK2A2	853	86	-12.2596	1	1
ATF3	854	479	-12.8465	1	1
HDAC8	855	476	-12.558	1	1
NCAPG	856	84	-12.6977	1	1
ZC3H8	857	461	-12.0432	1	1
MTA1	858	467	-12.6197	1	1
COPS2	859	383	-12.9758	1	1
SMC3	860	478	-12.054	1	1
BRCA1	861	476	-12.1807	1	1
FOXK1	862	192	-12.3651	1	1
ZNF354C	863	473	-11.3159	1	1
SMARCA5	864	449	-11.0827	1	1
ILK	865	456	-11.4693	1	1
ZNF18	866	469	-11.8436	1	1
HCFC1	867	478	-11.5626	1	1
E2F1	868	477	-11.154	1	1
MIER2	869	470	-11.92	1	1
ZNF584	870	463	-11.1605	1	1
SMARCC1	871	261	-11.0066	1	1
ZNF558	872	459	-11.3255	1	1
ZNF511	873	470	-11.1649	1	1
LEF1	874	467	-11.5708	1	1
CTNNB1	875	142	-11.2165	1	1
MLLT1	876	478	-11.6498	1	1
WWTR1	877	55	-11.1835	1	1
KLF11	878	474	-11.3388	1	1
CHD1	879	478	-11.1131	1	1
CCND2	880	206	-11.9074	1	1
ZNF488	881	474	-10.7729	1	1
DLX1	882	222	-10.0184	1	1
NFYA	883	357	-10.5018	1	1
PBX3	884	477	-10.1681	1	1
SUZ12	885	478	-10.1841	1	1
NFXL1	886	462	-10.1702	1	1
ZNF391	887	472	-10.3443	1	1
SMARCB1	888	335	-10.1852	1	1
TBP	889	476	-10.5894	1	1
THAP1	890	466	-10.2981	1	1
EZH2	891	479	-10.4606	1	1
LARP7	892	455	-10.9302	1	1
PRKDC	893	66	-10.2734	1	1
AHR	894	163	-10.9183	1	1
ZFX	895	473	-10.1549	1	1
DAND5	896	479	-10.8252	1	1
CSDE1	897	475	-10.9349	1	1
ZFP42	898	248	-9.43179	1	1
PRAME	899	175	-9.43091	1	1
PAX6	900	83	-9.22808	1	1
HOXA10	901	120	-9.53231	1	1
STAT4	902	128	-9.7455	1	1
ZBTB20	903	466	-9.57297	1	1
KLF5	904	432	-9.06179	1	1
ZNF501	905	461	-9.21272	1	1
BRD9	906	57	-9.65815	1	1
ZBTB33	907	478	-9.87081	1	1
THRAP3	908	432	-9.666	1	1
ZNF354B	909	430	-8.48648	1	1
HDAC3	910	128	-8.5536	1	1
RAD21	911	479	-8.39476	1	1
RELA	912	477	-8.34812	1	1
BCL11A	913	467	-8.8299	1	1
U2AF1	914	476	-8.83562	1	1
ZHX1	915	475	-8.5473	1	1
HOXA7	916	62	-8.7668	1	1

## Sheet: REGGAE_750
Regulator	Rank	Targets	Score	P-value	Adjusted p-value
FOXA1	1	724	43.0946	0	0
GATA3	2	721	42.3157	0	0
ESR1	3	722	40.4984	0	0
MYB	4	714	39.9105	0	0
ZNF652	5	710	39.1073	0	0
CEBPA	6	712	38.5124	0	0
SPDEF	7	582	38.5096	0	0
ZNF263	8	715	37.1897	5.00102e-303	4.55754e-300
PATZ1	9	707	36.9709	1.68074e-299	1.36151e-296
ZKSCAN1	10	720	36.8507	1.4261e-297	1.03971e-294
SREBF1	11	720	36.8249	3.68907e-297	2.44504e-294
HOMEZ	12	694	36.6922	4.86556e-295	2.95606e-292
ZNF664	13	703	36.5764	3.39154e-293	1.90202e-290
PBX1	14	552	35.575	1.70907e-277	8.90006e-275
MXD4	15	708	35.5422	5.47679e-277	2.66193e-274
MTA3	16	711	35.413	5.39339e-275	2.45756e-272
AR	17	720	35.1424	7.60083e-271	3.25967e-268
NR4A1	18	718	35.0059	9.15324e-269	3.70736e-266
ZBTB7A	19	721	34.62	6.32445e-263	2.42679e-260
PHF8	20	721	34.5716	3.37671e-262	1.23091e-259
RARA	21	709	34.5194	2.05505e-261	7.13454e-259
SOX13	22	698	34.2109	8.31567e-257	2.75573e-254
ZNF341	23	717	32.9578	1.63337e-238	5.1775e-236
ZNF138	24	686	32.7472	1.6631e-235	5.05208e-233
ZFHX2	25	693	32.3987	1.42936e-230	4.16834e-228
REPIN1	26	711	32.1825	1.55217e-227	4.35238e-225
ZNF680	27	690	31.8568	5.29246e-223	1.42908e-220
ZNF740	28	716	31.81	2.35716e-222	6.13752e-220
GRHL2	29	523	31.5573	7.1274e-219	1.79183e-216
BCOR	30	702	30.855	2.40254e-209	5.83863e-207
TEAD3	31	698	30.82	7.06669e-209	1.66194e-206
HBP1	32	703	30.7675	3.56837e-208	8.12985e-206
RERE	33	715	30.3771	5.50415e-203	1.21601e-200
ZMIZ1	34	715	29.7613	6.19123e-195	1.32758e-192
ZNF687	35	702	29.6341	2.71602e-193	5.65753e-191
PGR	36	598	29.5886	1.04606e-192	2.11843e-190
RXRA	37	719	29.5448	3.83408e-192	7.55478e-190
MIER3	38	710	29.4435	7.62798e-191	1.46348e-188
BCL3	39	712	29.4102	2.0359e-190	3.80588e-188
TFAP2A	40	691	29.3933	3.3466e-190	6.09967e-188
CREBBP	41	691	28.8218	5.7161e-183	1.01643e-180
ZNF19	42	713	28.6994	1.94102e-181	3.36933e-179
HDAC6	43	714	28.6042	2.97945e-180	5.05161e-178
KLF9	44	720	28.5865	4.945e-180	8.19363e-178
ZBTB26	45	716	28.3964	1.12106e-177	1.81626e-175
SOX2	46	670	28.1198	2.80832e-174	4.45093e-172
ZXDB	47	702	28.1065	4.07443e-174	6.3202e-172
DIDO1	48	707	27.9188	7.88721e-172	1.19797e-169
ZSCAN16	49	710	27.5736	1.15314e-167	1.71572e-165
TBX3	50	718	27.4184	8.27613e-166	1.20676e-163
PYGO2	51	706	27.3952	1.56213e-165	2.23311e-163
DNMT3B	52	701	26.8615	3.09638e-159	4.34123e-157
HLF	53	697	26.7173	1.48283e-157	2.03976e-155
ZNF217	54	417	26.6639	6.17314e-157	8.33441e-155
ZHX2	55	720	26.4424	2.22923e-154	2.95498e-152
JUND	56	722	25.9044	2.97152e-148	3.86859e-146
ZNF524	57	712	25.8625	8.80693e-148	1.12645e-145
GATA2	58	722	25.8583	9.81729e-148	1.23403e-145
THRB	59	713	25.8244	2.35834e-147	2.91418e-145
TFAP2C	60	685	25.6976	6.21712e-146	7.55441e-144
ELF3	61	714	25.6687	1.30644e-145	1.56143e-143
IRF2	62	709	25.6276	3.75637e-145	4.41712e-143
NANOG	63	720	25.6082	6.1869e-145	7.1597e-143
SAP30	64	717	25.4349	5.18679e-143	5.90855e-141
ZNF548	65	711	25.2993	1.62524e-141	1.82291e-139
ADNP	66	650	25.2863	2.25796e-141	2.49422e-139
ZNF24	67	718	25.0299	1.44464e-138	1.57198e-136
ZNF792	68	717	24.952	1.01656e-137	1.08989e-135
SP2	69	720	24.8381	1.73791e-136	1.83628e-134
ZNF140	70	713	24.5165	4.92304e-133	5.12741e-131
ZNF3	71	701	24.4753	1.35456e-132	1.39092e-130
GATAD2B	72	702	24.2861	1.37422e-130	1.3915e-128
CREB3L1	73	702	24.2551	2.9233e-130	2.91953e-128
ZNF433	74	702	24.1656	2.5569e-129	2.5191e-127
MAX	75	720	23.8275	8.66809e-126	8.42606e-124
RFX1	76	721	23.7594	4.39741e-125	4.21838e-123
GTF2I	77	460	23.5565	5.38155e-123	5.09541e-121
TSHZ1	78	715	23.1534	6.71387e-119	6.27539e-117
HES1	79	699	23.0664	5.032e-118	4.64383e-116
ZNF76	80	712	22.9445	8.36182e-117	7.62031e-115
ZNF704	81	716	22.8694	4.68419e-116	4.21611e-114
CBX8	82	720	22.8294	1.1718e-115	1.04185e-113
ZNF766	83	698	22.686	3.07734e-114	2.70308e-112
HOXC9	84	332	22.5633	4.96618e-113	4.31028e-111
ARID4B	85	704	22.5392	8.56768e-113	7.34863e-111
ZNF747	86	700	22.0894	2.00054e-108	1.69595e-106
ZNF552	87	341	21.6395	3.81792e-104	3.19941e-102
SMARCC2	88	300	21.5555	2.34849e-103	1.94567e-101
GATA4	89	719	21.4614	1.78531e-102	1.46247e-100
CBX5	90	719	21.4498	2.29205e-102	1.85671e-100
KLF8	91	709	21.2547	1.49076e-100	1.19434e-98
SIX4	92	693	21.225	2.80541e-100	2.22316e-98
ZNF600	93	694	21.1394	1.72622e-99	1.35324e-97
ARID3A	94	720	20.8497	7.66983e-97	5.94867e-95
SMARCE1	95	687	20.7519	5.89456e-96	4.52366e-94
ZNF223	96	714	20.7511	5.99389e-96	4.55197e-94
NR2F6	97	721	20.5997	1.3818e-94	1.03857e-92
SETDB1	98	712	20.5493	3.90092e-94	2.90204e-92
ZNF101	99	700	20.4762	1.75393e-93	1.29163e-91
ZNF83	100	702	20.2502	1.76877e-91	1.28954e-89
BRPF3	101	514	20.2134	3.73313e-91	2.69473e-89
REST	102	720	20.1559	1.19512e-90	8.5423e-89
BRD3	103	530	20.0847	5.02149e-90	3.55433e-88
CTCF	104	721	20.051	9.89484e-90	6.93646e-88
NCOA1	105	711	19.7348	5.42137e-87	3.76428e-85
ZNF493	106	716	19.3686	7.105e-84	4.88675e-82
ASH2L	107	714	19.3652	7.58358e-84	5.16717e-82
ZNF610	108	701	18.891	6.76457e-80	4.56645e-78
ASCL1	109	315	18.8784	8.58311e-80	5.7409e-78
RBBP5	110	720	18.8662	1.08115e-79	7.16568e-78
ZNF750	111	345	18.7223	1.62983e-78	1.07049e-76
ZMYND8	112	517	18.707	2.16888e-78	1.41182e-76
MEF2D	113	695	18.5246	6.54017e-77	4.21961e-75
NR2F2	114	721	18.4916	1.20689e-76	7.71833e-75
ZNF707	115	709	18.4614	2.11019e-76	1.33778e-74
HEXIM1	116	279	18.4226	4.32589e-76	2.71882e-74
HNF1A	117	706	18.3688	1.16837e-75	7.28044e-74
ASCL2	118	199	18.2879	5.16472e-75	3.191e-73
CTBP1	119	720	18.0856	2.07052e-73	1.26851e-71
STAT2	120	713	17.8374	1.81122e-71	1.1004e-69
PRDM4	121	703	17.7299	1.2321e-70	7.42374e-69
SOX5	122	704	17.628	7.50387e-70	4.48423e-68
SLC30A9	123	705	17.6247	7.96749e-70	4.72257e-68
ZNF175	124	718	17.4121	3.33979e-68	1.96363e-66
ZFP3	125	717	17.3924	4.70895e-68	2.74648e-66
ZNF2	126	703	17.3917	4.76998e-68	2.75999e-66
FOXA3	127	698	17.1686	2.28028e-66	1.30902e-64
SCRT1	128	705	17.0321	2.37205e-65	1.35106e-63
EHF	129	244	17.0095	3.48941e-65	1.97208e-63
ZNF92	130	187	16.9663	7.28901e-65	4.08778e-63
ZNF701	131	709	16.8218	8.44091e-64	4.69765e-62
ZNF692	132	698	16.7911	1.41717e-63	7.82726e-62
OSR2	133	703	16.779	1.73723e-63	9.52289e-62
TRIM24	134	716	16.7576	2.49212e-63	1.3559e-61
MIA3	135	720	16.5449	8.7149e-62	4.70642e-60
FOXP1	136	720	16.4786	2.61196e-61	1.4002e-59
ZNF555	137	574	16.3583	1.89653e-60	1.00926e-58
IKZF2	138	702	16.2445	1.22119e-59	6.45159e-58
SOX4	139	164	16.2229	1.73663e-59	9.10868e-58
E2F5	140	691	16.0626	2.33432e-58	1.21561e-56
BPTF	141	320	16.0419	3.25734e-58	1.68425e-56
VEZF1	142	239	15.9268	2.06417e-57	1.05979e-55
LEO1	143	391	15.8699	5.11942e-57	2.61004e-55
JARID2	144	391	15.8597	6.02767e-57	3.05175e-55
ZNF211	145	715	15.7222	5.32878e-56	2.67931e-54
SCRT2	146	694	15.6913	8.67548e-56	4.33214e-54
MXI1	147	720	15.6337	2.14518e-55	1.06392e-53
CTBP2	148	388	15.3759	1.18719e-53	5.84817e-52
TGIF2	149	698	15.3591	1.53993e-53	7.53487e-52
TBX21	150	685	15.2973	3.98722e-53	1.93795e-51
ZNF580	151	719	15.2851	4.80506e-53	2.31998e-51
BATF	152	304	15.2473	8.58506e-53	4.11777e-51
IRF5	153	703	14.9677	5.96542e-51	2.84257e-49
NFATC1	154	473	14.9036	1.56117e-50	7.39078e-49
RBAK	155	711	14.6893	3.77494e-49	1.77558e-47
PAX5	156	721	14.4583	1.11074e-47	5.19098e-46
TP73	157	363	14.4486	1.27994e-47	5.94363e-46
DPEP3	158	679	14.3931	2.85671e-47	1.31817e-45
GMEB2	159	715	14.3897	3.00192e-47	1.37646e-45
ZBTB1	160	707	14.2434	2.46254e-46	1.12208e-44
SREBF2	161	717	14.2096	3.99299e-46	1.80815e-44
TSC22D4	162	700	14.166	7.43912e-46	3.34787e-44
ZNF654	163	703	14.0461	4.07227e-45	1.82142e-43
ZNF34	164	660	14.0392	4.48449e-45	1.99357e-43
MAZ	165	720	13.9918	8.75016e-45	3.86629e-43
LDB1	166	155	13.9818	1.00722e-44	4.42362e-43
CDX2	167	657	13.9619	1.33123e-44	5.81163e-43
ZNF416	168	706	13.8804	4.16525e-44	1.80756e-42
PRDM2	169	700	13.8364	7.68639e-44	3.31587e-42
ZNF579	170	706	13.7116	4.32665e-43	1.85552e-41
ZNF776	171	690	13.6152	1.62534e-42	6.92965e-41
ELF2	172	167	13.4425	1.70345e-41	7.22042e-40
CBX2	173	718	13.3796	3.97806e-41	1.67644e-39
NR1H3	174	535	13.2388	2.6182e-40	1.09703e-38
ZNF404	175	706	13.0093	5.41755e-39	2.25698e-37
CCNT1	176	321	12.9625	9.97863e-39	4.13352e-37
ZNF514	177	711	12.9002	2.24479e-38	9.24622e-37
MYOD1	178	517	12.6355	6.72847e-37	2.75587e-35
WT1	179	704	12.4606	6.11971e-36	2.49253e-34
ZNF645	180	707	12.2627	7.18109e-35	2.90857e-33
PIAS1	181	420	12.0302	1.23262e-33	4.96494e-32
ZNF26	182	700	11.8725	8.22018e-33	3.29285e-31
PRDM12	183	712	11.7223	4.89741e-32	1.95109e-30
ZGPAT	184	698	11.6477	1.17863e-31	4.67004e-30
ZSCAN29	185	697	11.6232	1.57095e-31	6.19088e-30
HNF4A	186	723	11.3869	2.43051e-30	9.52678e-29
ELF1	187	721	11.2614	1.01715e-29	3.96557e-28
LYL1	188	376	11.2513	1.1414e-29	4.42631e-28
TRIM25	189	695	11.103	6.06441e-29	2.33931e-27
ELK1	190	720	11.0865	7.29387e-29	2.79877e-27
ZNF16	191	717	11.0611	9.6866e-29	3.69743e-27
E2F6	192	716	11.0201	1.52936e-28	5.80726e-27
USF1	193	719	11.0141	1.63399e-28	6.17239e-27
INSM2	194	706	10.9689	2.69488e-28	1.01274e-26
ZSCAN18	195	710	10.9363	3.8636e-28	1.44451e-26
SP5	196	710	10.7919	1.87914e-27	6.98979e-26
SMC1A	197	655	10.7531	2.86578e-27	1.06057e-25
OVOL2	198	91	10.697	5.25476e-27	1.93486e-25
ZBTB7B	199	94	10.6843	6.02822e-27	2.2085e-25
DACH1	200	73	10.5954	1.56463e-26	5.70352e-25
NFE2	201	719	10.5391	2.85303e-26	1.03484e-24
EP300	202	720	10.4728	5.76112e-26	2.0793e-24
MZF1	203	196	10.4333	8.73469e-26	3.13699e-24
MYNN	204	716	10.3153	3.00567e-25	1.07417e-23
MYCN	205	109	9.99831	7.75088e-24	2.75651e-22
IKZF1	206	719	9.92369	1.64195e-23	5.81105e-22
PCGF2	207	74	9.92171	1.67491e-23	5.89907e-22
BCL6	208	644	9.92039	1.69706e-23	5.94834e-22
TP53BP1	209	694	9.75397	8.86923e-23	3.09387e-21
CREB3L4	210	42	9.74339	9.84347e-23	3.41736e-21
KLF1	211	718	9.7226	1.20763e-22	4.17265e-21
CTCFL	212	715	9.70962	1.37185e-22	4.71772e-21
LMO3	213	119	9.62588	3.10869e-22	1.06405e-20
ZNF592	214	709	9.62147	3.24488e-22	1.10547e-20
CCNT2	215	593	9.57227	5.22902e-22	1.77314e-20
RCOR1	216	718	9.43233	2.00539e-21	6.76872e-20
HES4	217	204	9.41896	2.27795e-21	7.65325e-20
BRD1	218	403	9.38718	3.08145e-21	1.03053e-19
ESR2	219	408	9.3814	3.25511e-21	1.08364e-19
RB1	220	709	9.1484	2.88911e-20	9.57422e-19
ELF5	221	71	9.10381	4.3608e-20	1.43859e-18
FOXK2	222	720	9.06271	6.36262e-20	2.08951e-18
ZNF302	223	711	8.98031	1.35006e-19	4.41377e-18
ZNF84	224	74	8.978	1.37861e-19	4.48699e-18
MED12	225	255	8.8833	3.24519e-19	1.05152e-17
GLI4	226	700	8.85706	4.10747e-19	1.32504e-17
ZNF623	227	713	8.85474	4.19389e-19	1.34696e-17
NFIC	228	613	8.83474	5.01651e-19	1.60409e-17
NCOR2	229	143	8.82491	5.4775e-19	1.74385e-17
CBX1	230	717	8.75424	1.02741e-18	3.25671e-17
DPF2	231	716	8.53693	6.89184e-18	2.17513e-16
OTX2	232	641	8.33937	3.73436e-17	1.17352e-15
GATA1	233	722	8.31812	4.46863e-17	1.39824e-15
DMC1	234	257	8.24546	8.22657e-17	2.5631e-15
EHMT2	235	704	8.14464	1.90204e-16	5.90084e-15
SIX5	236	718	8.0509	4.10944e-16	1.2695e-14
USF2	237	718	8.01715	5.41127e-16	1.66461e-14
GRHL1	238	50	8.00256	6.09284e-16	1.8664e-14
AFF1	239	68	7.97915	7.36708e-16	2.24729e-14
RAG2	240	579	7.90618	1.32702e-15	4.03116e-14
NR5A1	241	222	7.7901	3.34778e-15	1.01275e-13
ZMYM3	242	718	7.77571	3.75132e-15	1.13014e-13
ZNF157	243	703	7.66153	9.18635e-15	2.75613e-13
SPI1	244	721	7.44345	4.90462e-14	1.46547e-12
NFE2L1	245	685	7.42605	5.59464e-14	1.66482e-12
RORA	246	44	7.3605	9.16082e-14	2.71495e-12
CASZ1	247	33	7.29141	1.53365e-13	4.52681e-12
HOXB7	248	96	7.24253	2.20188e-13	6.47299e-12
CNOT3	249	670	7.24042	2.2365e-13	6.54835e-12
CHD8	250	652	7.16408	3.91541e-13	1.14182e-11
HNF4G	251	718	7.15925	4.05609e-13	1.17814e-11
INTS3	252	387	7.03778	9.76621e-13	2.82545e-11
FOXD2	253	207	6.9311	2.08797e-12	6.01681e-11
ZFP41	254	712	6.84553	3.80977e-12	1.09352e-10
HOXC6	255	209	6.82749	4.32061e-12	1.23528e-10
PHF2	256	187	6.81348	4.76318e-12	1.3565e-10
VDR	257	398	6.73881	7.98444e-12	2.26503e-10
NFYB	258	527	6.70543	1.00408e-11	2.83734e-10
FOXP3	259	73	6.68118	1.18512e-11	3.33599e-10
SALL4	260	107	6.64578	1.50807e-11	4.22872e-10
ZFHX3	261	89	6.58791	2.23031e-11	6.22998e-10
ZNF324	262	710	6.54064	3.06275e-11	8.52262e-10
PCBP1	263	713	6.53779	3.12168e-11	8.65358e-10
INSM1	264	27	6.4576	5.31899e-11	1.46888e-09
AFF4	265	485	6.42539	6.57672e-11	1.80936e-09
CDK9	266	580	6.34996	1.07684e-10	2.95142e-09
PRDM10	267	708	6.28397	1.65015e-10	4.50583e-09
SUMO2	268	692	6.24291	2.14759e-10	5.84222e-09
RCOR2	269	695	6.13449	4.2717e-10	1.15774e-08
PITX3	270	303	6.12289	4.59478e-10	1.24069e-08
MLX	271	707	6.05326	7.09722e-10	1.90933e-08
ZNF12	272	75	6.04412	7.51116e-10	2.01326e-08
BARHL1	273	212	5.8902	1.92868e-09	5.15062e-08
RREB1	274	20	5.87174	2.15627e-09	5.73739e-08
BMI1	275	721	5.69499	6.16909e-09	1.6355e-07
ZNF133	276	706	5.6429	8.36032e-09	2.20839e-07
IRX3	277	26	5.63389	8.80928e-09	2.31859e-07
ZNF155	278	710	5.62644	9.1984e-09	2.41229e-07
TCF7L2	279	721	5.61851	9.63059e-09	2.51658e-07
ZSCAN4	280	707	5.56727	1.29378e-08	3.36871e-07
MAML3	281	15	5.52471	1.65015e-08	4.28135e-07
RBL2	282	137	5.47468	2.19147e-08	5.66564e-07
CREB1	283	720	5.44701	2.56118e-08	6.59805e-07
SP7	284	701	5.37751	3.77615e-08	9.69379e-07
CHD7	285	719	5.3625	4.10397e-08	1.04984e-06
HIVEP1	286	118	5.31968	5.19753e-08	1.32493e-06
NKX2-2	287	272	5.3068	5.5784e-08	1.41707e-06
HOXA13	288	190	5.18947	1.05446e-07	2.66932e-06
ZNF791	289	708	5.09629	1.73187e-07	4.36897e-06
GFI1B	290	706	5.06179	2.07667e-07	5.22073e-06
LMO2	291	236	4.98353	3.12166e-07	7.82087e-06
ZNF589	292	691	4.95812	3.55885e-07	8.88566e-06
FOXH1	293	222	4.9046	4.68084e-07	1.16471e-05
TCF12	294	721	4.88795	5.09463e-07	1.26336e-05
HAND1	295	194	4.79254	8.2341e-07	2.03496e-05
MGAM	296	686	4.7618	9.59356e-07	2.36293e-05
CBFA2T2	297	31	4.65075	1.65364e-06	4.05926e-05
MSX2	298	9	4.6039	2.0733e-06	5.07235e-05
DNMT3A	299	31	4.5943	2.17105e-06	5.29372e-05
KLF4	300	710	4.53867	2.83055e-06	6.87879e-05
LMX1B	301	9	4.4995	3.40575e-06	8.24913e-05
KCNH8	302	284	4.47916	3.74691e-06	9.04543e-05
ZNF148	303	700	4.4102	5.16367e-06	0.000124245
POU2F2	304	711	4.32089	7.77023e-06	0.000186347
MECP2	305	278	4.24982	1.06972e-05	0.000255701
SIX1	306	65	4.22379	1.20116e-05	0.000286182
SPIB	307	260	4.20571	1.30131e-05	0.000309033
ZNF250	308	197	4.17696	1.47715e-05	0.000349651
CAMTA2	309	75	4.15906	1.5978e-05	0.000376987
PDX1	310	263	4.13962	1.7394e-05	0.000409072
TOP1	311	262	4.08948	2.16171e-05	0.000506758
MYH11	312	517	4.06799	2.37101e-05	0.000554041
FOXO4	313	10	4.06634	2.38781e-05	0.000556184
ONECUT1	314	15	3.99766	3.19861e-05	0.000742667
RFX5	315	715	3.95936	3.75758e-05	0.00086968
POU2F1	316	46	3.94941	3.9172e-05	0.000903754
SOX3	317	55	3.82898	6.43374e-05	0.00147968
POLR2H	318	555	3.7332	9.45311e-05	0.00216725
ID2	319	8	3.7227	9.85528e-05	0.00225237
TOP2B	320	75	3.70687	0.000104918	0.00239035
ASH1L	321	23	3.66476	0.000123784	0.0028114
FOXP2	322	712	3.66055	0.000125838	0.00284916
SATB1	323	47	3.65167	0.000130269	0.00294036
GLIS2	324	714	3.62319	0.000145496	0.00327393
ZC3H11A	325	16	3.57263	0.00017671	0.00396406
PRDM14	326	100	3.56079	0.000184873	0.00413446
LMTK3	327	19	3.53406	0.000204617	0.00456202
ARRB1	328	7	3.53039	0.000207474	0.00461161
HOXC11	329	21	3.43562	0.000295599	0.00655042
ARNT2	330	39	3.4124	0.000321972	0.00711322
ZNF169	331	702	3.37348	0.000371122	0.0081743
ING4	332	5	3.34512	0.000411239	0.00903064
MAF	333	24	3.33894	0.000420492	0.00920611
NKX2-3	334	20	3.30845	0.000469067	0.0102388
ZNF407	335	698	3.29178	0.000497783	0.0108332
NR2C1	336	709	3.27043	0.000536925	0.0116503
SLC25A2	337	135	3.2393	0.000599119	0.0129612
TAL1	338	716	3.213	0.000656779	0.0141666
HOXC13	339	20	3.15456	0.000803701	0.0172845
RARG	340	317	3.01271	0.00129464	0.0277608
IRF9	341	695	3.005	0.00132792	0.028391
MIXL1	342	705	2.86935	0.00205659	0.0438414
SH2D3C	343	48	2.78602	0.002668	0.0567093
ATF7	344	11	2.74111	0.00306156	0.0648854
SETD1A	345	174	2.71005	0.00336363	0.0710807
ZNF143	346	720	2.70546	0.00341054	0.0718636
TCF21	347	229	2.68276	0.00365089	0.0767063
NEUROD1	348	120	2.67739	0.00370986	0.0777215
HSF4	349	10	2.64075	0.0041362	0.0864048
EZH1	350	20	2.62743	0.00430165	0.0896044
HNF1B	351	114	2.60495	0.00459437	0.0954292
IRX5	352	3	2.57269	0.00504555	0.104503
BRD2	353	368	2.5172	0.00591457	0.122155
CREBL2	354	8	2.45074	0.00712815	0.146803
KLF3	355	28	2.4402	0.00733956	0.150731
DEAF1	356	693	2.40064	0.00818312	0.167583
PTPN18	357	21	2.37186	0.00884936	0.18072
FOXJ2	358	678	2.34452	0.00952569	0.193988
CREB3	359	702	2.2866	0.0111096	0.225615
ZNF395	360	4	2.27979	0.01131	0.229046
ZNF486	361	17	2.27383	0.0114882	0.23201
WHSC1	362	706	2.23028	0.0128645	0.259088
ARID1B	363	669	2.20966	0.0135644	0.272431
SIRT6	364	637	2.19088	0.0142301	0.285016
TOX4	365	6	2.16649	0.0151367	0.302344
DMRT2	366	2	2.05643	0.0198705	0.395814
HMGN1	367	59	1.99418	0.0230663	0.458221
LRIG1	368	2	1.90835	0.028173	0.558145
PRDM11	369	153	1.89472	0.0290645	0.574247
DLX4	370	3	1.88605	0.0296441	0.584115
CIITA	371	28	1.872	0.030603	0.601384
ACVR2B	372	2	1.83521	0.0332371	0.651002
NEUROG3	373	61	1.83428	0.0333065	0.651002
LCOR	374	2	1.81922	0.0344392	0.671341
MEIS3	375	7	1.81375	0.0348585	0.677703
MEF2B	376	259	1.75202	0.0398853	0.77337
ZNF423	377	703	1.73729	0.0411677	0.796118
PAX2	378	2	1.71306	0.0433508	0.836118
AKT1	379	1	1.67676	0.0467951	0.900168
MXD3	380	46	1.67146	0.0473154	0.907782
SMARCA4	381	718	1.66736	0.0477215	0.913169
CISH	382	1	1.6612	0.048337	0.922526
NR1D1	383	55	1.64019	0.0504828	0.960964
PTK6	384	1	1.63228	0.0513103	0.974172
ZNF711	385	8	1.61633	0.0530113	1
IRF4	386	714	1.59373	0.0554978	1
CAMTA1	387	15	1.5553	0.059937	1
ATRX	388	5	1.55195	0.0603371	1
HIVEP3	389	4	1.54261	0.0614621	1
CDC73	390	51	1.53729	0.0621113	1
ERBB2	391	1	1.53587	0.0622846	1
MAP3K1	392	1	1.50967	0.0655644	1
HOXB6	393	14	1.50624	0.0660029	1
ZNF239	394	709	1.50348	0.0663582	1
USP7	395	6	1.49284	0.0677398	1
JDP2	396	14	1.46585	0.071344	1
ZNF236	397	6	1.44878	0.0736998	1
CDKN1B	398	1	1.44867	0.0737146	1
MYF6	399	6	1.39034	0.0822125	1
NKX2-8	400	10	1.38531	0.0829792	1
NR4A2	401	1	1.3545	0.0877878	1
ZNF547	402	699	1.35177	0.088224	1
HOXB2	403	4	1.3457	0.0892001	1
FEV	404	103	1.33981	0.090154	1
OVOL1	405	1	1.33775	0.0904888	1
CBX4	406	13	1.33093	0.0916067	1
MDM2	407	2	1.32306	0.0929072	1
GTF3C2	408	134	1.3115	0.0948452	1
HIC1	409	694	1.29328	0.0979565	1
HOXB1	410	3	1.24929	0.10578	1
NKX6-1	411	4	1.2167	0.111859	1
NIPBL	412	584	1.2001	0.115051	1
TBL1XR1	413	714	1.17858	0.119283	1
EMX1	414	5	1.07867	0.140368	1
BMP7	415	1	1.06736	0.142905	1
NR2E3	416	1	1.04061	0.149028	1
HOXD1	417	6	1.03774	0.149696	1
DPPA3	418	1	1.03324	0.150747	1
POU3F2	419	53	1.02813	0.151945	1
CBX7	420	4	0.981619	0.163144	1
SIRT3	421	1	0.971554	0.165636	1
PTEN	422	1	0.970614	0.16587	1
AXIN1	423	1	0.969786	0.166076	1
FGFR1	424	1	0.937971	0.17413	1
NRG3	425	1	0.936908	0.174403	1
DMRT1	426	2	0.925789	0.177278	1
HOXB4	427	1	0.896237	0.185063	1
NFATC4	428	5	0.842552	0.199739	1
ZBTB39	429	3	0.832749	0.202493	1
DUSP4	430	1	0.831769	0.20277	1
SIX2	431	353	0.794559	0.213435	1
MBD3L2	432	5	0.788231	0.215281	1
ZMYND11	433	5	0.754276	0.225342	1
TLX1	434	140	0.743482	0.228595	1
NEUROD2	435	1	0.739508	0.229799	1
ZNF224	436	1	0.734188	0.231417	1
FOXI1	437	18	0.734117	0.231439	1
MLXIPL	438	1	0.691671	0.244572	1
BAMBI	439	1	0.646698	0.258914	1
SOX11	440	42	0.632039	0.263681	1
ZBTB4	441	3	0.622676	0.266749	1
NR1I3	442	1	0.595518	0.275749	1
SMAD7	443	1	0.571469	0.283841	1
IRF8	444	13	0.530554	0.297864	1
CD74	445	14	0.527764	0.298832	1
HOXB5	446	3	0.522195	0.300767	1
RXRB	447	703	0.520852	0.301235	1
CRX	448	1	0.495934	0.309971	1
HECTD1	449	4	0.485927	0.31351	1
LIN54	450	46	0.483516	0.314365	1
FERD3L	451	1	0.469934	0.319201	1
LTF	452	1	0.443526	0.328693	1
NCOA3	453	1	0.432319	0.332755	1
CDX1	454	1	0.413512	0.339616	1
CEBPE	455	12	0.396642	0.345816	1
MLLT3	456	2	0.389566	0.348429	1
CBX6	457	4	0.380278	0.351869	1
PRL	458	1	0.35594	0.360943	1
HES5	459	1	0.346911	0.364329	1
IKZF5	460	4	0.337561	0.367847	1
NR3C2	461	4	0.327286	0.371726	1
ZBTB10	462	711	0.299033	0.382458	1
LCORL	463	3	0.280542	0.389531	1
ERF	464	66	0.267395	0.394583	1
CREB3L2	465	4	0.245199	0.403151	1
GH1	466	2	0.227011	0.410208	1
NR0B2	467	1	0.225394	0.410837	1
SMARCA2	468	1	0.212899	0.415703	1
HOXB8	469	5	0.21186	0.416108	1
THAP11	470	708	0.210111	0.41679	1
HOXD9	471	1	0.200361	0.420599	1
BANP	472	70	0.190576	0.424429	1
LHX4	473	7	0.153493	0.439005	1
NR1I2	474	8	0.131023	0.447879	1
ZNF366	475	697	0.121904	0.451487	1
CHD2	476	715	0.108668	0.456733	1
PARP1	477	1	0.106332	0.45766	1
DND1	478	1	0.0924004	0.46319	1
MBD2	479	718	0.0771532	0.469251	1
ING5	480	459	0.0752896	0.469992	1
NR5A2	481	104	0.0683869	0.472739	1
HOXB13	482	188	0.0461188	0.481608	1
WRNIP1	483	524	0.0393589	0.484302	1
TCFL5	484	10	0.0378631	0.484898	1
HOXD4	485	3	0.0346819	0.486167	1
OTX1	486	1	0.0167526	0.493317	1
LHX6	487	1	0.00616467	0.497541	1
EP400	488	2	-0.0030292	0.501208	1
BMP6	489	1	-0.0235006	0.509375	1
PITX1	490	11	-0.0719317	0.528672	1
GBX2	491	12	-0.0829832	0.533068	1
TDRD3	492	6	-0.151743	0.560305	1
TRRAP	493	78	-0.157269	0.562484	1
NR0B1	494	1	-0.162911	0.564706	1
ZNF197	495	703	-0.169307	0.567222	1
UTF1	496	1	-0.170539	0.567707	1
HAND2	497	43	-0.212204	0.584026	1
NRG4	498	1	-0.216199	0.585584	1
SETX	499	21	-0.226757	0.589694	1
ADNP2	500	2	-0.234301	0.592624	1
SNAPC2	501	2	-0.256022	0.601033	1
ZBTB11	502	720	-0.258444	0.601968	1
IRX2	503	9	-0.26165	0.603204	1
RXRG	504	1	-0.265316	0.604617	1
POU2AF1	505	14	-0.272141	0.607243	1
POLR3A	506	73	-0.274029	0.607969	1
DYRK1A	507	8	-0.280828	0.610579	1
NRG1	508	1	-0.353929	0.638304	1
GSK3A	509	1	-0.361312	0.641067	1
NKX2-1	510	582	-0.404351	0.657023	1
PGBD5	511	1	-0.413059	0.660218	1
MEN1	512	1	-0.425806	0.664876	1
TAF7	513	719	-0.46055	0.677439	1
YY2	514	705	-0.467407	0.679896	1
GLI1	515	6	-0.490415	0.68808	1
RLF	516	9	-0.492645	0.688868	1
FOXO3	517	68	-0.562248	0.713026	1
NHLH1	518	23	-0.563577	0.713479	1
SRPK2	519	1	-0.575848	0.717641	1
MAFB	520	124	-0.592305	0.723177	1
PPARGC1A	521	41	-0.601984	0.726408	1
RFX2	522	143	-0.613326	0.73017	1
CHD3	523	2	-0.622069	0.733052	1
HIC2	524	1	-0.638366	0.738382	1
NFATC3	525	11	-0.651274	0.742565	1
TFCP2	526	4	-0.652195	0.742862	1
GZF1	527	7	-0.672735	0.749442	1
LHX5	528	2	-0.67306	0.749546	1
THAP4	529	3	-0.725068	0.765795	1
ELL	530	3	-0.73659	0.769314	1
FOXF1	531	3	-0.777782	0.781651	1
NFIB	532	4	-0.78885	0.7849	1
SOX17	533	123	-0.791513	0.785678	1
REL	534	1	-0.799779	0.788081	1
MSX1	535	5	-0.834465	0.79799	1
MAPK1	536	4	-0.847319	0.801591	1
SNAPC5	537	1	-0.850263	0.802411	1
XRCC5	538	1	-0.851291	0.802696	1
ARID1A	539	4	-0.852121	0.802927	1
ZBTB48	540	709	-0.857934	0.804536	1
SOX10	541	21	-0.887148	0.8125	1
DUSP6	542	1	-0.914113	0.819671	1
MAP2K2	543	1	-0.932711	0.824516	1
HES7	544	8	-0.940652	0.826559	1
NFATC2	545	3	-0.95556	0.830353	1
LHX3	546	5	-0.956039	0.830474	1
SVIL	547	1	-0.968062	0.833493	1
HMGA2	548	1	-0.971789	0.834422	1
ZNF165	549	3	-0.986	0.837933	1
DDIT3	550	2	-0.987573	0.838319	1
E2F2	551	228	-0.989183	0.838713	1
ALX4	552	23	-0.999293	0.841174	1
KLF15	553	13	-0.999896	0.84132	1
ETV7	554	39	-1.02973	0.848432	1
NUP98	555	2	-1.04563	0.852135	1
SMARCA1	556	1	-1.05432	0.854133	1
SOCS3	557	1	-1.05546	0.854392	1
ZFP36L1	558	9	-1.05568	0.854443	1
ISL1	559	5	-1.07131	0.857985	1
LHX2	560	106	-1.10084	0.864516	1
MEIS1	561	12	-1.1549	0.875934	1
DDX5	562	6	-1.16015	0.877007	1
EPAS1	563	33	-1.16403	0.877795	1
ERG	564	714	-1.18656	0.8823	1
SNAI1	565	5	-1.19678	0.884303	1
XRCC6	566	1	-1.22479	0.889673	1
RPA2	567	1	-1.22997	0.890647	1
VRK1	568	1	-1.25335	0.894961	1
DOT1L	569	1	-1.25925	0.89603	1
HLTF	570	696	-1.26629	0.897295	1
FOXD1	571	1	-1.26647	0.897327	1
AHCTF1	572	1	-1.27101	0.898138	1
BMP2	573	1	-1.27536	0.89891	1
AMH	574	28	-1.30927	0.904779	1
INHBA	575	1	-1.345	0.910687	1
ZBTB24	576	12	-1.3571	0.912625	1
MEOX2	577	3	-1.38634	0.917179	1
ZNF8	578	77	-1.39052	0.917814	1
PAX8	579	2	-1.41536	0.921519	1
HOXD11	580	19	-1.41799	0.921903	1
SMAD6	581	1	-1.42327	0.922671	1
HESX1	582	1	-1.42967	0.923595	1
FOSB	583	2	-1.44659	0.925994	1
TCF7L1	584	24	-1.45636	0.927353	1
SFMBT1	585	4	-1.47003	0.929223	1
HES2	586	141	-1.47062	0.929303	1
FANCD2	587	3	-1.48307	0.930973	1
APOBEC3B	588	207	-1.48888	0.931741	1
SNAPC4	589	4	-1.52221	0.936022	1
GPS2	590	7	-1.52695	0.936613	1
FEZF1	591	706	-1.53921	0.938124	1
TFE3	592	713	-1.54961	0.939382	1
FOXQ1	593	1	-1.5579	0.940372	1
ZFHX4	594	5	-1.55992	0.940611	1
ID4	595	1	-1.59163	0.944267	1
NTRK1	596	1	-1.59686	0.944851	1
RAG1	597	1	-1.6181	0.947179	1
BARX2	598	32	-1.64138	0.949641	1
F2RL1	599	1	-1.68825	0.954318	1
RBMS1	600	1	-1.70079	0.955509	1
ZBTB2	601	688	-1.70312	0.955727	1
TAF3	602	422	-1.70537	0.955937	1
HOXD13	603	1	-1.72155	0.957424	1
SKI	604	1	-1.7222	0.957483	1
BCL10	605	1	-1.72788	0.957995	1
PCF11	606	1	-1.72927	0.95812	1
KCMF1	607	1	-1.73105	0.958278	1
SMCHD1	608	1	-1.73136	0.958306	1
NFE2L3	609	1	-1.73168	0.958335	1
KLF10	610	4	-1.75267	0.960171	1
ISL2	611	2	-1.78824	0.963131	1
NR1H4	612	18	-1.808	0.964697	1
MAP2K1	613	3	-1.82086	0.965686	1
NKX3-1	614	13	-1.91963	0.972547	1
SUMO1	615	99	-1.93026	0.973213	1
STAG2	616	2	-1.94184	0.973922	1
CHD4	617	717	-1.95938	0.974966	1
L3MBTL2	618	719	-1.99111	0.976766	1
PROX1	619	194	-2.02339	0.978483	1
MTF1	620	3	-2.04634	0.979639	1
SNAPC1	621	3	-2.07074	0.980808	1
ZBTB16	622	48	-2.08947	0.981667	1
TRIM28	623	722	-2.11837	0.982928	1
E2F8	624	222	-2.17571	0.985211	1
HOXA11	625	2	-2.20299	0.986202	1
ARNTL	626	681	-2.22427	0.986935	1
BBX	627	4	-2.22465	0.986948	1
TERF2	628	15	-2.24056	0.987473	1
TCF3	629	638	-2.27157	0.988444	1
GATAD1	630	712	-2.27739	0.988618	1
MBD4	631	688	-2.31398	0.989666	1
ZFP36L2	632	20	-2.31725	0.989755	1
ERCC6	633	22	-2.31915	0.989806	1
ATF6	634	15	-2.35555	0.990752	1
HDAC4	635	27	-2.35568	0.990756	1
PHF6	636	3	-2.39799	0.991757	1
ZNF281	637	85	-2.42299	0.992303	1
FOXC1	638	3	-2.43271	0.992507	1
ZNF581	639	19	-2.44349	0.992727	1
SON	640	21	-2.59757	0.995306	1
RING1	641	721	-2.66082	0.996103	1
PADI4	642	58	-2.69986	0.996532	1
EGR2	643	715	-2.73178	0.99685	1
ZBED4	644	150	-2.74041	0.996932	1
EOMES	645	517	-2.83416	0.997703	1
SMAD5	646	716	-2.86133	0.997891	1
ZNF292	647	706	-2.88935	0.99807	1
HOXC8	648	38	-2.93105	0.998311	1
ALKBH3	649	12	-2.97971	0.998557	1
HOXA9	650	5	-3.02271	0.998747	1
ZNF781	651	693	-3.0336	0.998792	1
ZBTB44	652	15	-3.06453	0.99891	1
TAF1	653	721	-3.06683	0.998918	1
NR1H2	654	342	-3.09766	0.999025	1
ARNTL2	655	4	-3.17097	0.99924	1
MBD1	656	193	-3.17629	0.999254	1
ZBTB40	657	720	-3.26887	0.99946	1
PPARD	658	140	-3.27464	0.999471	1
MNT	659	720	-3.29525	0.999508	1
POLR3G	660	5	-3.41267	0.999678	1
TEAD2	661	696	-3.43967	0.999709	1
CDK7	662	513	-3.44615	0.999716	1
PLAG1	663	23	-3.54551	0.999804	1
EGFR	664	5	-3.56346	0.999817	1
TFDP2	665	31	-3.58259	0.99983	1
ZNF318	666	707	-3.60059	0.999841	1
BARX1	667	202	-3.60145	0.999842	1
HEYL	668	31	-3.6729	0.99988	1
PPARA	669	14	-3.68514	0.999886	1
SCML2	670	96	-3.7195	0.9999	1
TFEB	671	45	-3.72128	0.999901	1
WIZ	672	58	-3.88904	0.99995	1
JMJD6	673	103	-4.00369	0.999969	1
MXD1	674	187	-4.00809	0.999969	1
MAFK	675	721	-4.13184	0.999982	1
DLX6	676	41	-4.1332	0.999982	1
FOXG1	677	175	-4.15876	0.999984	1
SRPK1	678	8	-4.17453	0.999985	1
MYBL1	679	26	-4.20827	0.999987	1
FOXE1	680	50	-4.21587	0.999988	1
STAT6	681	44	-4.22475	0.999988	1
ZNF585B	682	709	-4.25076	0.999989	1
DCP1A	683	24	-4.25121	0.999989	1
ZNF335	684	697	-4.29019	0.999991	1
HSF2	685	34	-4.31321	0.999992	1
RUNX1	686	725	-4.43989	0.999995	1
TERF1	687	179	-4.48683	0.999996	1
AEBP2	688	716	-4.57596	0.999998	1
DLX2	689	28	-4.72296	0.999999	1
FOXA2	690	722	-4.7867	0.999999	1
SIN3A	691	720	-4.80907	0.999999	1
T	692	235	-4.9145	1	1
FOXF2	693	17	-4.91472	1	1
BCL11B	694	710	-4.98575	1	1
ZBTB17	695	693	-5.11203	1	1
UBP1	696	32	-5.16816	1	1
YY1	697	721	-5.19806	1	1
ATF5	698	131	-5.21	1	1
SLC25A37	699	12	-5.25495	1	1
BRD7	700	20	-5.2817	1	1
RBPJ	701	427	-5.44242	1	1
PRKCQ	702	72	-5.45615	1	1
DR1	703	20	-5.47532	1	1
CBX3	704	720	-5.77812	1	1
SAP130	705	693	-5.85238	1	1
GATA6	706	665	-5.86113	1	1
ZNF658	707	713	-5.96162	1	1
STAT5B	708	222	-6.03125	1	1
NKX2-5	709	76	-6.23342	1	1
UBTF	710	720	-6.36133	1	1
BACH2	711	171	-6.37465	1	1
NOTCH1	712	401	-6.58192	1	1
HOXA6	713	489	-6.6615	1	1
MEIS2	714	29	-6.66273	1	1
SOX9	715	403	-6.73523	1	1
POLR2A	716	721	-6.76355	1	1
TFAM	717	33	-6.85777	1	1
CLOCK	718	233	-7.01	1	1
ZNF697	719	664	-7.18166	1	1
GLI3	720	223	-7.21133	1	1
GC	721	184	-7.243	1	1
ZNF530	722	713	-7.33978	1	1
FOXO1	723	255	-7.38756	1	1
TAF2	724	39	-7.4926	1	1
ZNF23	725	708	-7.65887	1	1
ERCC3	726	56	-7.66316	1	1
GLIS3	727	37	-7.66662	1	1
ETV6	728	720	-7.78765	1	1
NFRKB	729	719	-7.82863	1	1
SMAD2	730	721	-8.13749	1	1
HIRA	731	81	-8.24745	1	1
ID1	732	44	-8.18144	1	1
U2AF2	733	712	-8.26935	1	1
ETS1	734	721	-40.5726	1	1
PTRF	735	693	-39.1937	1	1
FOSL1	736	716	-39.1077	1	1
PRDM1	737	708	-37.3616	1	1
TOE1	738	679	-37.9124	1	1
YBX1	739	720	-36.5918	1	1
SNAI2	740	686	-36.2267	1	1
BACH1	741	721	-35.5931	1	1
NR3C1	742	722	-35.5823	1	1
ZZZ3	743	663	-35.4176	1	1
FOSL2	744	708	-35.4402	1	1
RELB	745	682	-35.7847	1	1
NFIL3	746	704	-35.0053	1	1
TEAD1	747	710	-34.4472	1	1
ETV1	748	706	-34.4846	1	1
CEBPD	749	706	-33.7163	1	1
ETS2	750	707	-33.5411	1	1
ELF4	751	717	-33.1017	1	1
ZEB1	752	710	-32.0078	1	1
DNMT1	753	688	-32.495	1	1
ZNF644	754	717	-32.2535	1	1
DEK	755	699	-32.9117	1	1
MITF	756	714	-32.2568	1	1
JUN	757	721	-32.8283	1	1
IRF1	758	721	-31.1809	1	1
MIER1	759	687	-31.5548	1	1
SIN3B	760	717	-31.2101	1	1
E2F4	761	724	-31.0036	1	1
SRF	762	719	-31.5537	1	1
CEBPZ	763	719	-31.5593	1	1
SSRP1	764	674	-31.6096	1	1
DRAP1	765	701	-31.9924	1	1
MYC	766	722	-31.6216	1	1
ZEB2	767	718	-30.6258	1	1
ZNF121	768	705	-30.3526	1	1
TCF7	769	719	-30.0152	1	1
PML	770	573	-30.431	1	1
EED	771	708	-30.335	1	1
EBF1	772	717	-29.0427	1	1
NFE2L2	773	719	-29.2813	1	1
ETV4	774	708	-29.611	1	1
PRPF4	775	667	-29.033	1	1
ASXL1	776	556	-29.6339	1	1
E2F3	777	523	-29.9091	1	1
PTBP1	778	711	-29.5076	1	1
PTTG1	779	692	-28.7711	1	1
NKRF	780	682	-28.7879	1	1
ZSCAN23	781	706	-28.8771	1	1
GTF2B	782	457	-28.0363	1	1
GARS	783	671	-27.908	1	1
PKNOX1	784	720	-27.5243	1	1
PPARG	785	611	-27.1245	1	1
PLRG1	786	680	-27.2091	1	1
GABPA	787	720	-27.1796	1	1
ZNF202	788	695	-27.9272	1	1
KLF16	789	715	-26.0448	1	1
ETV5	790	347	-26.1129	1	1
NR2C2	791	715	-26.9811	1	1
MCM5	792	704	-26.9398	1	1
GATAD2A	793	687	-26.8757	1	1
CBFB	794	719	-26.5713	1	1
TARDBP	795	720	-25.4108	1	1
CDC5L	796	700	-25.8604	1	1
CEBPB	797	721	-25.0296	1	1
TEAD4	798	718	-25.8835	1	1
FOXM1	799	709	-25.5362	1	1
HOXA4	800	503	-25.239	1	1
NPAT	801	318	-25.5682	1	1
EGR1	802	717	-25.8052	1	1
YAP1	803	479	-25.1562	1	1
GTF2E2	804	686	-24.6028	1	1
FUS	805	706	-24.7012	1	1
MAFG	806	700	-24.0955	1	1
TFDP1	807	716	-24.8762	1	1
RUNX3	808	575	-24.6204	1	1
SFPQ	809	720	-24.0774	1	1
POU5F1	810	720	-23.3671	1	1
NCOR1	811	721	-23.7301	1	1
ZNF639	812	716	-23.3103	1	1
ZNF300	813	695	-23.4788	1	1
MTA2	814	719	-23.8793	1	1
CDK8	815	494	-23.6053	1	1
MCM7	816	716	-23.5395	1	1
SMAD3	817	479	-23.0059	1	1
FLI1	818	645	-22.0295	1	1
HIF1A	819	712	-22.3387	1	1
PSIP1	820	371	-22.6745	1	1
ELL2	821	242	-22.222	1	1
E2F7	822	445	-22.8714	1	1
TCF4	823	458	-22.4403	1	1
MEF2A	824	710	-22.6945	1	1
NFYC	825	708	-22.0106	1	1
MAFF	826	720	-21.1252	1	1
KLF7	827	712	-21.7347	1	1
FOS	828	721	-21.8684	1	1
KLF13	829	702	-20.5421	1	1
GTF2F1	830	720	-20.0154	1	1
HNRNPL	831	720	-20.6358	1	1
HDAC2	832	720	-20.6932	1	1
RAD51	833	719	-20.7651	1	1
PHB2	834	695	-20.0951	1	1
GLI2	835	459	-20.2509	1	1
GLIS1	836	714	-19.7559	1	1
NFKB1	837	455	-19.2133	1	1
BRD4	838	720	-19.5985	1	1
DDX20	839	710	-19.384	1	1
LMNA	840	329	-19.8988	1	1
HOXA1	841	247	-19.3859	1	1
KLF17	842	710	-19.6924	1	1
CEBPG	843	719	-19.2657	1	1
ZNF560	844	702	-19.4361	1	1
NBN	845	720	-19.4838	1	1
TP63	846	610	-19.2502	1	1
SP4	847	363	-19.698	1	1
DMAP1	848	710	-19.8073	1	1
CDK6	849	150	-18.9952	1	1
RNASEH2A	850	717	-18.158	1	1
ZFP37	851	695	-18.6311	1	1
SALL1	852	710	-18.4305	1	1
RFXANK	853	706	-18.2673	1	1
SUPT5H	854	644	-18.0585	1	1
JMJD1C	855	510	-18.8661	1	1
BCLAF1	856	718	-18.2574	1	1
ING3	857	562	-18.397	1	1
ZNF512	858	670	-18.6448	1	1
MYBL2	859	460	-18.7264	1	1
ZNF266	860	716	-18.3647	1	1
DAXX	861	389	-18.8001	1	1
ZNF146	862	715	-17.0132	1	1
GDNF	863	721	-17.5413	1	1
TRIM22	864	720	-17.0136	1	1
ESRRA	865	719	-17.8132	1	1
RNF2	866	720	-17.3378	1	1
HEY1	867	467	-17.892	1	1
MCM3	868	593	-17.281	1	1
MEF2C	869	230	-17.7189	1	1
NFAT5	870	303	-17.5331	1	1
HDAC1	871	719	-17.8332	1	1
STAT3	872	721	-17.977	1	1
RBL1	873	289	-17.1694	1	1
ZNF384	874	721	-16.7846	1	1
KLF6	875	241	-16.2914	1	1
ATF4	876	708	-16.0007	1	1
HSF1	877	717	-16.6561	1	1
NFKB2	878	289	-16.8198	1	1
NONO	879	720	-16.7021	1	1
STAT5A	880	504	-16.8356	1	1
ZNF507	881	644	-16.7672	1	1
HMG20A	882	699	-16.6247	1	1
ZNF274	883	721	-15.0946	1	1
IRF3	884	719	-15.6064	1	1
ID3	885	696	-15.1981	1	1
ZNF426	886	676	-15.9381	1	1
COPS2	887	581	-15.3556	1	1
RUNX2	888	141	-15.5471	1	1
HDAC8	889	716	-15.2766	1	1
HDGF	890	717	-15.8928	1	1
ATF3	891	721	-15.3562	1	1
TFAP4	892	717	-15.5617	1	1
STAT1	893	721	-15.8808	1	1
BRCA1	894	715	-14.8522	1	1
ZC3H8	895	691	-14.8122	1	1
ZNF207	896	720	-14.7198	1	1
FOXK1	897	287	-14.7935	1	1
CSNK2A2	898	122	-14.2344	1	1
ZIC2	899	710	-14.3743	1	1
MTA1	900	704	-14.5235	1	1
MIER2	901	707	-14.1644	1	1
ELK4	902	330	-14.8932	1	1
NCAPG	903	123	-14.8808	1	1
SMC3	904	720	-14.8118	1	1
KLF11	905	713	-13.8228	1	1
ZNF558	906	696	-13.0815	1	1
ZNF18	907	706	-13.8386	1	1
ZNF511	908	710	-13.7433	1	1
WWTR1	909	80	-13.1183	1	1
CHD1	910	720	-13.3172	1	1
LEF1	911	708	-13.6996	1	1
MLLT1	912	719	-13.3167	1	1
ZNF584	913	699	-13.5696	1	1
CCND2	914	310	-13.9841	1	1
CSDE1	915	714	-13.159	1	1
ILK	916	690	-13.1513	1	1
ZNF488	917	713	-12.9324	1	1
SMARCC1	918	386	-12.9686	1	1
NFXL1	919	694	-12.1351	1	1
SMARCA5	920	676	-12.7956	1	1
NFYA	921	535	-12.561	1	1
ZNF391	922	713	-12.2028	1	1
CTNNB1	923	216	-12.7425	1	1
TBP	924	718	-12.2311	1	1
ZNF354C	925	714	-12.6765	1	1
LARP7	926	686	-12.5702	1	1
DAND5	927	721	-12.6749	1	1
PRKDC	928	99	-12.5161	1	1
E2F1	929	718	-12.3546	1	1
AHR	930	226	-12.2515	1	1
SUZ12	931	720	-12.3231	1	1
HCFC1	932	718	-12.6028	1	1
EZH2	933	721	-11.9432	1	1
ZFP42	934	373	-11.7761	1	1
DLX1	935	336	-11.3423	1	1
SMARCB1	936	491	-11.7204	1	1
ZBTB33	937	720	-11.6736	1	1
ZBTB20	938	702	-11.3393	1	1
PAX6	939	122	-11.0604	1	1
STAT4	940	207	-11.8422	1	1
THAP1	941	702	-11.8442	1	1
THRAP3	942	654	-11.1497	1	1
HOXA10	943	180	-11.2345	1	1
BRD9	944	79	-11.028	1	1
PRAME	945	260	-11.5033	1	1
ZFX	946	708	-11.4799	1	1
U2AF1	947	718	-10.9027	1	1
PBX3	948	717	-10.9334	1	1
HDAC3	949	184	-10.0942	1	1
BCL11A	950	706	-10.1457	1	1
HOXA7	951	92	-10.4367	1	1
KLF5	952	638	-10.4445	1	1
GTF2A2	953	697	-10.009	1	1
LMNB1	954	399	-10.011	1	1
ZHX1	955	717	-10.0569	1	1
ZNF501	956	694	-10.5086	1	1
ZNF354B	957	643	-9.55191	1	1
HHEX	958	703	-9.52248	1	1
CXXC1	959	539	-9.38036	1	1
NCAPG2	960	111	-9.05509	1	1
SMAD4	961	527	-9.59241	1	1
RAD21	962	721	-9.84634	1	1
HOXA2	963	71	-9.53682	1	1
XRN2	964	80	-9.67801	1	1
TAF15	965	709	-9.33223	1	1
RELA	966	717	-9.75546	1	1
GMEB1	967	198	-9.49464	1	1
HMBOX1	968	698	-9.508	1	1
NRF1	969	720	-9.28226	1	1
MED26	970	256	-8.72919	1	1
ZFP64	971	720	-8.68538	1	1
RUNX1T1	972	452	-8.59851	1	1
HMGN3	973	613	-8.68762	1	1
HOXA5	974	123	-8.7459	1	1
ZNF670	975	712	-8.62042	1	1
CREM	976	718	-8.3225	1	1
LIN9	977	79	-8.58085	1	1

## Sheet: REGGAE_1000
Regulator	Rank	Targets	Score	P-value	Adjusted p-value
FOXA1	1	959	48.5503	0	0
GATA3	2	954	47.9115	0	0
ESR1	3	957	45.8499	0	0
MYB	4	945	44.943	0	0
ZNF652	5	940	43.7781	0	0
CEBPA	6	942	42.8869	0	0
SPDEF	7	756	42.9964	0	0
ZNF664	8	937	41.2853	0	0
HOMEZ	9	923	41.4295	0	0
SREBF1	10	954	41.4389	0	0
ZNF263	11	946	41.7877	0	0
ZKSCAN1	12	954	41.2946	0	0
PATZ1	13	934	41.5696	0	0
PBX1	14	710	39.4086	0	0
AR	15	953	39.0159	0	0
MTA3	16	941	39.5965	0	0
NR4A1	17	951	39.2212	0	0
MXD4	18	939	39.6719	0	0
RARA	19	940	38.6875	0	0
ZBTB7A	20	956	38.5303	0	0
PHF8	21	955	38.1587	6.82245369029e-319	2.39881499374e-316
SOX13	22	921	37.5684	3.53222528207e-309	1.1855e-306
ZNF138	23	903	36.5228	2.41147e-292	7.74156e-290
ZNF341	24	950	36.4508	3.34106e-291	1.02789e-288
ZFHX2	25	923	36.0035	3.68363e-284	1.08796e-281
REPIN1	26	942	35.9769	9.60843e-284	2.72869e-281
GRHL2	27	682	35.3463	5.71523e-274	1.56295e-271
ZNF680	28	913	35.2435	2.15661e-272	5.68707e-270
BCOR	29	933	34.9208	1.79972e-267	4.58229e-265
ZNF740	30	949	34.5658	4.13108e-262	1.01676e-259
HBP1	31	931	33.8089	7.28589e-251	1.73539e-248
TEAD3	32	921	33.7555	4.43458e-250	1.02324e-247
RERE	33	944	33.3475	3.96589e-244	8.87365e-242
ZNF687	34	928	33.0546	6.67847e-240	1.45035e-237
ZMIZ1	35	947	33.0333	1.35268e-239	2.85366e-237
MIER3	36	940	32.7259	3.34901e-235	6.86893e-233
TFAP2A	37	909	32.6512	3.84638e-234	7.67585e-232
RXRA	38	954	32.5287	2.09468e-232	4.07013e-230
PGR	39	783	32.4896	7.48119e-232	1.41638e-229
CREBBP	40	912	32.0185	3.01136e-225	5.55876e-223
HDAC6	41	944	32.0144	3.43707e-225	6.08036e-223
ZXDB	42	926	32.0142	3.45862e-225	6.08036e-223
BCL3	43	938	31.8466	7.32489e-223	1.25779e-220
SOX2	44	886	31.4971	4.7646e-218	7.99557e-216
ZNF19	45	943	31.3923	1.28853e-216	2.11425e-214
KLF9	46	955	31.2578	8.73341e-215	1.40185e-212
ZBTB26	47	951	30.8775	1.19927e-209	1.88405e-207
DIDO1	48	930	30.6794	5.35419e-207	8.23622e-205
PYGO2	49	932	30.5572	2.26598e-205	3.41457e-203
ZSCAN16	50	944	30.2616	1.83732e-201	2.71326e-199
ZNF217	51	554	30.1844	1.89796e-200	2.74785e-198
DNMT3B	52	925	30.1182	1.39853e-199	1.98584e-197
JUND	53	957	29.6708	9.15719e-194	1.27574e-191
ZHX2	54	953	29.4339	1.01241e-190	1.38433e-188
HLF	55	925	29.346	1.34539e-189	1.80617e-187
TBX3	56	952	29.0818	3.04925e-186	4.02051e-184
SP2	57	954	28.687	2.77025e-181	3.58856e-179
SAP30	58	949	28.6764	3.76016e-181	4.78689e-179
ELF3	59	944	28.5093	4.48685e-179	5.6152e-177
TFAP2C	60	898	28.4771	1.12489e-178	1.38431e-176
THRB	61	944	28.3953	1.15474e-177	1.39775e-175
ZNF524	62	944	28.3642	2.79644e-177	3.33034e-175
GATA2	63	957	28.3395	5.63973e-177	6.60988e-175
ADNP	64	862	28.2729	3.72227e-176	4.29441e-174
ZNF24	65	952	28.2561	5.99209e-176	6.80676e-174
IRF2	66	937	28.1791	5.27588e-175	5.90237e-173
NANOG	67	955	28.1639	8.10114e-175	8.92785e-173
ZNF792	68	952	27.7824	3.5405e-170	3.84442e-168
ZNF548	69	944	27.5703	1.26312e-167	1.35167e-165
ZNF140	70	944	27.3712	3.01767e-165	3.18309e-163
ZNF3	71	926	27.1767	6.12578e-163	6.37057e-161
GATAD2B	72	932	27.0104	5.57875e-161	5.7211e-159
MAX	73	954	26.7693	3.68132e-158	3.72354e-156
CREB3L1	74	932	26.5853	5.02009e-156	5.00904e-154
ZNF433	75	934	26.1583	3.96074e-151	3.89934e-149
ZNF766	76	921	25.9945	2.8589e-149	2.77754e-147
RFX1	77	956	25.8683	7.56989e-148	7.25896e-146
GTF2I	78	617	25.8551	1.06702e-147	1.01007e-145
CBX8	79	954	25.6662	1.39246e-145	1.30146e-143
ZNF76	80	945	25.6566	1.78342e-145	1.64604e-143
HES1	81	923	25.5862	1.08625e-144	9.90193e-143
TSHZ1	82	947	25.3619	3.32054e-142	2.98999e-140
ZNF704	83	947	25.0794	4.17075e-139	3.71032e-137
ARID4B	84	935	24.8907	4.69232e-137	4.12462e-135
HOXC9	85	437	24.7696	9.52899e-136	8.27758e-134
SIX4	86	916	24.7628	1.12748e-135	9.68022e-134
SMARCC2	87	407	24.4841	1.09019e-132	9.25251e-131
ZNF101	88	929	24.2823	1.5091e-130	1.26623e-128
SETDB1	89	946	24.1506	3.68131e-129	3.05413e-127
CBX5	90	953	24.0393	5.40273e-128	4.43247e-126
GATA4	91	954	23.7774	2.86091e-125	2.32133e-123
ZNF552	92	435	23.7033	1.66795e-124	1.33866e-122
ZNF600	93	918	23.3218	1.33294e-120	1.05828e-118
KLF8	94	938	23.1674	4.85133e-119	3.81073e-117
ARID3A	95	955	23.0904	2.88986e-118	2.2461e-116
ZNF747	96	932	23.0895	2.95501e-118	2.27281e-116
ZNF223	97	943	22.9529	6.89028e-117	5.24494e-115
NR2F6	98	955	22.9487	7.58888e-117	5.71778e-115
SMARCE1	99	910	22.6489	7.15563e-114	5.33689e-112
CTCF	100	956	22.3135	1.36611e-110	1.00869e-108
REST	101	955	22.1154	1.1244e-108	8.22008e-107
BRPF3	102	688	21.9463	4.69979e-107	3.40215e-105
BRD3	103	696	21.9024	1.23202e-106	8.83195e-105
ZNF83	104	933	21.878	2.10238e-106	1.49264e-104
ZNF493	105	942	21.7977	1.21855e-105	8.56895e-104
NCOA1	106	942	21.1949	5.32132e-100	3.70671e-98
ASCL1	107	418	21.0801	6.05494e-99	4.17832e-97
ASH2L	108	944	21.0717	7.22693e-99	4.94089e-97
RBBP5	109	954	20.9436	1.07236e-97	7.26425e-96
ZNF750	110	432	20.6593	4.02886e-95	2.70436e-93
NR2F2	111	956	20.5119	8.42773e-94	5.60613e-92
ZNF610	112	931	20.3502	2.31171e-92	1.52402e-90
ASCL2	113	260	20.3162	4.6229e-92	3.02073e-90
HEXIM1	114	370	20.2783	1.00028e-91	6.47879e-90
HNF1A	115	937	20.2665	1.26925e-91	8.14939e-90
ZMYND8	116	671	20.2431	2.04243e-91	1.30006e-89
MEF2D	117	915	19.9988	2.82041e-89	1.77993e-87
ZNF707	118	941	19.9118	1.60813e-88	1.00627e-86
PRDM4	119	930	19.8886	2.55446e-88	1.585e-86
OSR2	120	935	19.8789	3.09933e-88	1.90705e-86
STAT2	121	946	19.7124	8.43331e-87	5.14622e-85
CTBP1	122	954	19.4801	8.09118e-85	4.89697e-83
ZFP3	123	948	19.3991	3.92944e-84	2.35885e-82
ZNF2	124	930	19.2709	4.71591e-83	2.80814e-81
EHF	125	322	19.1524	4.62495e-82	2.73195e-80
FOXA3	126	925	19.0892	1.55371e-81	9.10487e-80
SLC30A9	127	933	19.0513	3.20637e-81	1.86417e-79
ZNF175	128	953	18.9596	1.84024e-80	1.06155e-78
ZNF92	129	248	18.9532	2.07747e-80	1.1891e-78
SOX4	130	227	18.8626	1.15758e-79	6.57481e-78
SOX5	131	935	18.8121	3.0055e-79	1.69403e-77
SCRT1	132	934	18.7558	8.68032e-79	4.85553e-77
ZNF211	133	945	18.3133	3.23983e-75	1.79865e-73
TRIM24	134	948	18.2402	1.23782e-74	6.82068e-73
ZNF701	135	938	18.2311	1.46268e-74	8.00004e-73
ZNF555	136	772	18.1737	4.16778e-74	2.26278e-72
IKZF2	137	925	17.9739	1.55874e-72	8.40093e-71
E2F5	138	917	17.9314	3.35523e-72	1.79522e-70
MXI1	139	954	17.9236	3.85718e-72	2.04894e-70
ZNF692	140	928	17.8616	1.17307e-71	6.18688e-70
LEO1	141	507	17.8447	1.5899e-71	8.32581e-70
BPTF	142	423	17.7681	6.24186e-71	3.24564e-69
FOXP1	143	953	17.6405	6.01784e-70	3.10728e-68
TGIF2	144	929	17.6249	7.92846e-70	4.06539e-68
VEZF1	145	317	17.5664	2.22652e-69	1.13379e-67
MIA3	146	956	17.4747	1.11594e-68	5.64368e-67
JARID2	147	516	17.3658	7.48447e-68	3.7594e-66
SCRT2	148	918	17.2843	3.08957e-67	1.54139e-65
BATF	149	403	17.0908	8.68799e-66	4.30535e-64
CTBP2	150	515	16.9384	1.17187e-64	5.76852e-63
NFATC1	151	628	16.8728	3.56578e-64	1.74363e-62
ZNF580	152	952	16.8279	7.62028e-64	3.70171e-62
IRF5	153	932	16.7415	3.26586e-63	1.57609e-61
TBX21	154	907	16.6897	7.78498e-63	3.73261e-61
RBAK	155	937	16.3768	1.39938e-60	6.66621e-59
ZNF416	156	939	16.342	2.48136e-60	1.17447e-58
TP73	157	477	16.1927	2.8393e-59	1.33533e-57
CBX2	158	952	16.1818	3.38818e-59	1.58338e-57
PAX5	159	956	16.0614	2.37966e-58	1.10508e-56
TSC22D4	160	924	15.9053	2.9096e-57	1.34273e-55
LDB1	161	209	15.9042	2.96513e-57	1.35986e-55
DPEP3	162	897	15.8768	4.58991e-57	2.09202e-55
MAZ	163	955	15.822	1.09618e-56	4.96559e-55
ZBTB1	164	936	15.6701	1.2111e-55	5.4527e-54
ZNF579	165	934	15.5943	3.979e-55	1.78059e-53
ZNF654	166	934	15.5922	4.11233e-55	1.82918e-53
ZNF34	167	881	15.5415	9.08131e-55	4.0152e-53
ZNF776	168	912	15.4874	2.10887e-54	9.26863e-53
GMEB2	169	946	15.1917	2.00709e-52	8.76913e-51
PRDM2	170	928	15.0398	2.01309e-51	8.74357e-50
CDX2	171	868	14.9162	1.29373e-50	5.58629e-49
ELF2	172	210	14.6976	3.34105e-49	1.43427e-47
NR1H3	173	692	14.6193	1.05842e-48	4.51739e-47
SREBF2	174	950	14.5741	2.05262e-48	8.71034e-47
WT1	175	936	14.3698	4.00369e-47	1.68926e-45
CCNT1	176	421	14.3479	5.49031e-47	2.30335e-45
TRIM25	177	919	14.1827	5.86441e-46	2.44639e-44
PIAS1	178	559	13.8002	1.27004e-43	5.26833e-42
ZNF645	179	934	13.7699	1.93307e-43	7.97387e-42
MYOD1	180	675	13.7614	2.17497e-43	8.92189e-42
ZNF404	181	933	13.688	5.98891e-43	2.44312e-41
ZNF514	182	944	13.5126	6.58785e-42	2.67268e-40
ZNF26	183	924	13.3306	7.68298e-41	3.09995e-39
ELF1	184	956	13.061	2.75147e-39	1.10414e-37
ZGPAT	185	924	12.9368	1.39543e-38	5.56944e-37
SMC1A	186	871	12.7767	1.10695e-37	4.39432e-36
ZSCAN29	187	926	12.7149	2.44262e-37	9.64472e-36
ZNF16	188	949	12.6704	4.3134e-37	1.69409e-35
ELK1	189	954	12.6423	6.1709e-37	2.41081e-35
PRDM12	190	942	12.5661	1.62261e-36	6.30575e-35
LYL1	191	489	12.4848	4.52052e-36	1.74755e-34
E2F6	192	949	12.2676	6.75598e-35	2.59814e-33
DACH1	193	103	12.0493	9.78455e-34	3.74334e-32
OVOL2	194	122	12.01	1.57487e-33	5.99401e-32
USF1	195	954	11.9601	2.87298e-33	1.08786e-31
INSM2	196	938	11.9164	4.86317e-33	1.83206e-31
NFE2	197	953	11.8823	7.31156e-33	2.74043e-31
SP5	198	939	11.8092	1.75026e-32	6.527e-31
EP300	199	955	11.6344	1.37751e-31	5.11114e-30
IKZF1	200	952	11.5478	3.78823e-31	1.39856e-29
ZSCAN18	201	942	11.5169	5.42138e-31	1.99154e-29
HNF4A	202	959	11.4819	8.13503e-31	2.97361e-29
CTCFL	203	947	11.3375	4.27899e-30	1.5564e-28
MZF1	204	251	11.294	7.02248e-30	2.54177e-28
ZNF592	205	938	11.2773	8.49111e-30	3.05834e-28
ZBTB7B	206	116	11.2277	1.49124e-29	5.34511e-28
RCOR1	207	952	10.9843	2.27443e-28	8.11292e-27
FOXK2	208	955	10.8377	1.14091e-27	4.05009e-26
MYCN	209	148	10.8334	1.19616e-27	4.22588e-26
CREB3L4	210	56	10.7904	1.9106e-27	6.71779e-26
TP53BP1	211	925	10.7094	4.59541e-27	1.60812e-25
PCGF2	212	89	10.6342	1.03316e-26	3.59839e-25
LMO3	213	160	10.6065	1.3901e-26	4.81884e-25
CCNT2	214	783	10.5893	1.67114e-26	5.766e-25
KLF1	215	952	10.4087	1.1313e-25	3.88521e-24
BCL6	216	854	10.407	1.15204e-25	3.93812e-24
MED12	217	335	10.3811	1.51128e-25	5.14233e-24
ELF5	218	92	10.3013	3.47674e-25	1.17758e-23
ZNF84	219	97	10.091	3.02718e-24	1.02063e-22
HES4	220	260	10.0614	4.09116e-24	1.37309e-22
MYNN	221	950	9.99797	7.77738e-24	2.59846e-22
BRD1	222	546	9.99054	8.38292e-24	2.78816e-22
RB1	223	937	9.82447	4.41681e-23	1.46245e-21
ESR2	224	532	9.7834	6.63394e-23	2.18675e-21
CBX1	225	949	9.76421	8.01777e-23	2.63116e-21
USF2	226	949	9.41543	2.35581e-21	7.69675e-20
ZNF623	227	945	9.37186	3.56325e-21	1.15903e-19
DMC1	228	345	9.26893	9.40091e-21	3.04446e-19
GATA1	229	956	9.25936	1.02829e-20	3.31555e-19
ZMYM3	230	953	9.2198	1.48832e-20	4.77797e-19
DPF2	231	949	9.08786	5.05023e-20	1.61426e-18
NCOR2	232	187	9.06374	6.30267e-20	2.00591e-18
NFIC	233	800	8.98106	1.34089e-19	4.24926e-18
ZNF157	234	929	8.89906	2.81611e-19	8.88607e-18
ZNF302	235	940	8.82948	5.25824e-19	1.65214e-17
CHD8	236	868	8.71036	1.51449e-18	4.73838e-17
GLI4	237	927	8.68817	1.84163e-18	5.73758e-17
EHMT2	238	933	8.67171	2.12839e-18	6.60312e-17
OTX2	239	839	8.58517	4.5351e-18	1.40108e-16
NR5A1	240	287	8.51612	8.2491e-18	2.53788e-16
SIX5	241	952	8.36612	2.97727e-17	9.12171e-16
NFE2L1	242	906	8.31629	4.53814e-17	1.38464e-15
GRHL1	243	69	8.28112	6.10092e-17	1.85381e-15
CNOT3	244	885	8.23105	9.27933e-17	2.80803e-15
CASZ1	245	40	8.19473	1.25581e-16	3.78472e-15
RAG2	246	762	8.17759	1.44789e-16	4.34587e-15
INTS3	247	512	8.14352	1.9197e-16	5.73868e-15
AFF1	248	85	8.12255	2.28248e-16	6.79564e-15
RORA	249	57	8.03872	4.53922e-16	1.34604e-14
HNF4G	250	952	8.03529	4.66784e-16	1.37864e-14
FOXP3	251	93	7.91742	1.21242e-15	3.56659e-14
HOXB7	252	122	7.90624	1.32641e-15	3.88646e-14
SPI1	253	956	7.86283	1.87774e-15	5.48013e-14
PCBP1	254	942	7.80273	3.02911e-15	8.80556e-14
CDK9	255	767	7.5575	2.05447e-14	5.94887e-13
ZNF324	256	942	7.5332	2.47568e-14	7.14051e-13
RCOR2	257	920	7.50629	3.04129e-14	8.73776e-13
PHF2	258	254	7.4889	3.47274e-14	9.93867e-13
FOXD2	259	267	7.48443	3.59285e-14	1.02427e-12
CHD7	260	953	7.40428	6.59311e-14	1.87237e-12
ZFHX3	261	118	7.26923	1.80765e-13	5.11387e-12
BARHL1	262	281	7.10588	5.97782e-13	1.68468e-11
SUMO2	263	911	7.04615	9.19687e-13	2.58202e-11
AFF4	264	641	7.03176	1.01976e-12	2.85212e-11
NFYB	265	701	6.9539	1.77656e-12	4.95005e-11
SALL4	266	148	6.92643	2.15794e-12	5.99009e-11
ZNF133	267	935	6.87637	3.06975e-12	8.48922e-11
SP7	268	932	6.82025	4.54402e-12	1.25193e-10
INSM1	269	31	6.80238	5.14535e-12	1.41233e-10
PRDM10	270	935	6.71411	9.461e-12	2.58731e-10
ZNF12	271	95	6.69018	1.11448e-11	3.03653e-10
MLX	272	934	6.53378	3.20644e-11	8.70422e-10
PITX3	273	401	6.45161	5.53335e-11	1.49658e-09
ZNF155	274	940	6.43581	6.14089e-11	1.65484e-09
ZNF589	275	914	6.36854	9.54161e-11	2.56191e-09
IRX3	276	36	6.21167	2.62126e-10	7.01255e-09
HOXC6	277	272	6.21064	2.63842e-10	7.03299e-09
RREB1	278	22	6.19642	2.88808e-10	7.67079e-09
VDR	279	525	6.12807	4.44767e-10	1.17708e-08
BMI1	280	955	6.11378	4.86499e-10	1.28292e-08
RBL2	281	176	6.09507	5.46959e-10	1.43722e-08
TCF7L2	282	955	6.0643	6.62667e-10	1.73509e-08
ZFP41	283	944	6.04923	7.27704e-10	1.89865e-08
TCF12	284	956	6.00745	9.42345e-10	2.45e-08
MAML3	285	22	5.98015	1.11463e-09	2.88776e-08
HIVEP1	286	148	5.90483	1.76503e-09	4.55682e-08
LMO2	287	308	5.56552	1.30685e-08	3.36217e-07
SIX1	288	91	5.48726	2.0411e-08	5.23296e-07
FOXH1	289	305	5.47343	2.20704e-08	5.6388e-07
HOXA13	290	240	5.33569	4.75915e-08	1.21173e-06
ZNF791	291	934	5.32301	5.10332e-08	1.2949e-06
HAND1	292	257	5.30718	5.56658e-08	1.40761e-06
CBFA2T2	293	39	5.26848	6.87791e-08	1.73326e-06
CREB1	294	954	5.26219	7.11744e-08	1.78752e-06
DNMT3A	295	43	5.15615	1.2604e-07	3.15472e-06
ZSCAN4	296	938	5.13772	1.39043e-07	3.46844e-06
GFI1B	297	937	5.10209	1.67958e-07	4.17561e-06
TOP1	298	357	5.05987	2.09767e-07	5.19753e-06
MECP2	299	367	5.04499	2.26768e-07	5.59998e-06
MGAM	300	913	5.01669	2.62845e-07	6.46924e-06
FOXO4	301	16	4.99617	2.92394e-07	7.17261e-06
NKX2-2	302	357	4.95994	3.52578e-07	8.62032e-06
MSX2	303	10	4.85052	6.15699e-07	1.50038e-05
KCNH8	304	374	4.79455	8.15183e-07	1.97996e-05
RFX5	305	947	4.77509	8.98132e-07	2.17428e-05
POU2F1	306	70	4.76777	9.31395e-07	2.24744e-05
POU2F2	307	937	4.63746	1.76361e-06	4.24169e-05
KLF4	308	940	4.58758	2.24204e-06	5.37487e-05
LMX1B	309	10	4.56727	2.4706e-06	5.90362e-05
NR2C1	310	940	4.52994	2.95002e-06	7.0265e-05
CAMTA2	311	100	4.51962	3.09749e-06	7.35403e-05
ZNF250	312	262	4.51476	3.16936e-06	7.50055e-05
TOP2B	313	106	4.48764	3.60081e-06	8.49436e-05
SATB1	314	63	4.48463	3.65199e-06	8.58767e-05
PRDM14	315	138	4.47534	3.81446e-06	8.94123e-05
ZNF169	316	929	4.44489	4.39693e-06	0.00010274
SPIB	317	357	4.38034	5.92476e-06	0.000138002
PDX1	318	347	4.34641	6.91932e-06	0.000160662
ONECUT1	319	20	4.29229	8.84188e-06	0.000204658
ZNF407	320	924	4.2906	8.90959e-06	0.000205581
HOXC11	321	27	4.2538	1.05088e-05	0.000241726
ASH1L	322	28	4.25072	1.06542e-05	0.000244311
MYH11	323	695	4.16853	1.53287e-05	0.000349768
SOX3	324	62	4.16824	1.53479e-05	0.000349768
FOXP2	325	945	4.04468	2.61975e-05	0.000595184
ARRB1	326	10	4.00789	3.06325e-05	0.000693809
HOXC13	327	26	3.94353	4.01461e-05	0.000906508
ARNT2	328	57	3.93823	4.10432e-05	0.000923938
ZC3H11A	329	26	3.89697	4.8702e-05	0.00109302
IRF9	330	918	3.87735	5.28002e-05	0.0011814
ID2	331	12	3.77358	8.04608e-05	0.00179487
MAF	332	29	3.62753	0.000143075	0.00318201
RARG	333	409	3.62663	0.000143571	0.00318346
LMTK3	334	25	3.5958	0.000161701	0.00357472
ZNF148	335	929	3.57441	0.000175507	0.00386835
POLR2H	336	740	3.55238	0.000190879	0.00419464
NKX2-3	337	25	3.51844	0.000217045	0.0047555
TAL1	338	950	3.40456	0.000331358	0.00723862
ZNF143	339	954	3.35768	0.000393005	0.00855999
ING4	340	5	3.34261	0.000414976	0.00901196
GLIS2	341	948	3.31023	0.000466096	0.0100924
HMGN1	342	81	3.22843	0.000622363	0.0134367
SLC25A2	343	173	3.20884	0.000666349	0.0143444
EZH1	344	35	3.11312	0.000925589	0.0198671
HSF4	345	12	3.04902	0.00114796	0.0245688
SETD1A	346	226	3.03799	0.00119081	0.0254121
PTPN18	347	30	2.98347	0.00142498	0.0303218
SH2D3C	348	65	2.95212	0.001578	0.0334813
ATF7	349	16	2.8904	0.00192375	0.0407003
NEUROD1	350	161	2.88599	0.00195091	0.041157
HNF1B	351	147	2.85291	0.00216603	0.0455209
IRX5	352	4	2.85232	0.00217009	0.0455209
LCOR	353	4	2.68878	0.0035857	0.0750023
KLF3	354	38	2.67503	0.00373616	0.0779288
TCF21	355	295	2.5916	0.00477654	0.0993484
SIRT6	356	841	2.57471	0.00501626	0.104041
CREBL2	357	11	2.57136	0.00506504	0.104759
CREB3	358	928	2.55542	0.005303	0.109374
HOXB6	359	22	2.52699	0.00575219	0.118308
MIXL1	360	935	2.46154	0.00691717	0.141873
PRDM11	361	211	2.4105	0.00796541	0.162921
TOX4	362	7	2.39058	0.00841092	0.171558
NEUROG3	363	78	2.35298	0.00931177	0.189409
BRD2	364	491	2.23654	0.0126583	0.256773
MEF2B	365	339	2.22906	0.012905	0.261059
ZNF239	366	938	2.14975	0.0157876	0.3185
ZNF395	367	6	2.14836	0.0158425	0.318737
NR4A2	368	2	2.1206	0.0169776	0.340646
WHSC1	369	937	2.08035	0.0187466	0.375122
ZNF486	370	21	2.07919	0.0188001	0.375176
HIVEP3	371	6	2.06978	0.0192365	0.382848
IRF4	372	948	2.04489	0.0204326	0.405562
CAMTA1	373	20	1.99331	0.0231137	0.457547
CIITA	374	37	1.98165	0.0237593	0.469069
LRIG1	375	2	1.93938	0.0262274	0.516415
HOXB1	376	4	1.88177	0.0299334	0.58782
ACVR2B	377	2	1.83555	0.0332122	0.650476
USP7	378	7	1.76146	0.0390801	0.763377
CBX4	379	21	1.75393	0.0397211	0.773851
DMRT2	380	5	1.75174	0.0399097	0.775479
ARID1B	381	887	1.73382	0.0414747	0.803773
DEAF1	382	921	1.7235	0.0423991	0.819536
FOXJ2	383	904	1.72154	0.0425768	0.820824
PAX2	384	2	1.70916	0.0437109	0.840493
AKT1	385	1	1.6841	0.0460814	0.883773
ZNF711	386	8	1.6719	0.0472719	0.904256
MXD3	387	62	1.66619	0.0478373	0.912707
CISH	388	1	1.66136	0.0483204	0.919547
MEIS3	389	10	1.65617	0.0488439	0.927121
PTK6	390	1	1.63333	0.0511995	0.969342
ZNF236	391	9	1.61874	0.0527518	0.996176
HOXB2	392	6	1.61351	0.0533169	1
MYF6	393	7	1.61215	0.0534642	1
GTF3C2	394	181	1.5383	0.0619872	1
NKX6-1	395	5	1.53717	0.0621253	1
NKX2-8	396	11	1.537	0.0621461	1
ERBB2	397	1	1.53579	0.0622952	1
MAP3K1	398	1	1.5161	0.0647473	1
DLX4	399	4	1.50804	0.0657723	1
JDP2	400	20	1.49757	0.067123	1
EMX1	401	6	1.47499	0.0701076	1
MBD3L2	402	7	1.46257	0.0717926	1
CDKN1B	403	1	1.44354	0.0744336	1
HOXD1	404	7	1.42669	0.076835	1
ZNF547	405	923	1.40924	0.079382	1
FEV	406	140	1.39797	0.0810611	1
SMARCA4	407	951	1.39138	0.0820555	1
OVOL1	408	1	1.34452	0.0893901	1
MDM2	409	2	1.34101	0.0899586	1
CDC73	410	66	1.30161	0.0965248	1
ATRX	411	8	1.2927	0.0980578	1
NEUROD2	412	2	1.27174	0.101732	1
DPPA3	413	2	1.24801	0.106013	1
FOXI1	414	21	1.1988	0.115304	1
ARID2	415	1	1.19787	0.115484	1
MBD2	416	952	1.14833	0.125417	1
AXIN1	417	2	1.12377	0.130556	1
NR1D1	418	76	1.09862	0.135967	1
MLLT3	419	4	1.09725	0.136267	1
ZBTB39	420	4	1.08522	0.138912	1
NR2E3	421	1	1.05374	0.146002	1
HECTD1	422	5	1.03507	0.150318	1
BMP7	423	1	1.01725	0.154518	1
POU3F2	424	80	1.01665	0.15466	1
SIRT3	425	1	0.984576	0.162416	1
PTEN	426	1	0.98232	0.162971	1
CDX1	427	3	0.972821	0.165321	1
ZBTB10	428	939	0.950133	0.171022	1
DMRT1	429	2	0.936851	0.174418	1
LHX6	430	2	0.934981	0.174899	1
FGFR1	431	1	0.931075	0.175907	1
NRG3	432	1	0.923985	0.177747	1
SOX11	433	55	0.917963	0.179319	1
HOXB5	434	4	0.901499	0.183662	1
HOXB4	435	1	0.890287	0.186656	1
SNAPC5	436	4	0.88217	0.188842	1
IRF8	437	14	0.83237	0.2026	1
ZNF366	438	918	0.817635	0.206783	1
ZNF423	439	933	0.806119	0.210087	1
DUSP4	440	1	0.793189	0.213834	1
ZNF224	441	1	0.76539	0.22202	1
MLXIPL	442	1	0.760142	0.223585	1
NR5A2	443	144	0.703147	0.240982	1
NFATC4	444	7	0.691907	0.244498	1
ZMYND11	445	6	0.687757	0.245803	1
NIPBL	446	781	0.678752	0.248647	1
HIC1	447	913	0.663936	0.253366	1
HOXD4	448	4	0.627737	0.265088	1
BAMBI	449	1	0.602303	0.273486	1
RARB	450	1	0.588433	0.278121	1
VSX2	451	1	0.576043	0.282293	1
SMAD7	452	1	0.5709	0.284034	1
NR1I3	453	1	0.53244	0.297211	1
ERF	454	92	0.499484	0.308719	1
CRX	455	1	0.495301	0.310194	1
CBX7	456	5	0.486029	0.313473	1
FERD3L	457	1	0.45692	0.323864	1
NCOA3	458	1	0.45692	0.323864	1
TCFL5	459	13	0.442082	0.329215	1
WRNIP1	460	692	0.424539	0.335586	1
LTF	461	1	0.422965	0.33616	1
NKX2-1	462	765	0.421186	0.336809	1
TRRAP	463	106	0.400225	0.344495	1
PRL	464	1	0.3917	0.34764	1
PURA	465	1	0.381243	0.351511	1
TLX1	466	182	0.376723	0.35319	1
SIX2	467	472	0.365653	0.357312	1
CEBPE	468	13	0.355834	0.360982	1
NR0B1	469	2	0.344667	0.365172	1
SETX	470	28	0.328834	0.371141	1
IKZF5	471	4	0.327964	0.37147	1
NRL	472	1	0.299693	0.382206	1
PITX1	473	14	0.279723	0.389845	1
ZBTB4	474	5	0.278518	0.390307	1
BANP	475	93	0.260397	0.397279	1
LCORL	476	3	0.259612	0.397582	1
TBL1XR1	477	948	0.258921	0.397848	1
HOXB8	478	5	0.243474	0.403819	1
CHD2	479	948	0.242215	0.404307	1
CD74	480	20	0.241158	0.404716	1
LIN54	481	58	0.234146	0.407436	1
NR0B2	482	1	0.223016	0.411761	1
GH1	483	2	0.21102	0.416436	1
HOXD9	484	2	0.170418	0.432341	1
NR3C2	485	9	0.150607	0.440143	1
SMARCA2	486	1	0.149299	0.440659	1
CREB3L2	487	4	0.147586	0.441335	1
DND1	488	1	0.0714451	0.471522	1
OTX1	489	1	0.0459804	0.481663	1
LHX4	490	9	0.0280922	0.488794	1
NR1I2	491	10	-0.0150531	0.506005	1
EP400	492	2	-0.0160856	0.506417	1
BMP6	493	1	-0.0500645	0.519965	1
RFX2	494	189	-0.0525676	0.520962	1
SMYD3	495	1	-0.0578775	0.523077	1
CBX6	496	7	-0.0600568	0.523945	1
ZBTB11	497	955	-0.138242	0.554976	1
NHLH1	498	31	-0.148694	0.559102	1
ELL	499	7	-0.157714	0.562659	1
ING5	500	615	-0.158505	0.562971	1
UTF1	501	1	-0.160453	0.563738	1
POLR3A	502	98	-0.167077	0.566345	1
HAND2	503	57	-0.169755	0.567399	1
ARID1A	504	9	-0.171165	0.567953	1
NRG4	505	1	-0.193178	0.57659	1
GBX2	506	16	-0.20175	0.579944	1
CIC	507	1	-0.2023	0.580159	1
DYRK1A	508	10	-0.209693	0.583046	1
TDRD3	509	10	-0.210027	0.583177	1
YY2	510	933	-0.245183	0.596842	1
RXRG	511	1	-0.280193	0.610335	1
POU2AF1	512	23	-0.310361	0.621857	1
GSK3A	513	1	-0.350715	0.637099	1
NRG1	514	1	-0.362401	0.641474	1
IRX2	515	14	-0.383895	0.649472	1
PARP1	516	4	-0.395548	0.653781	1
SNAI1	517	7	-0.398108	0.654725	1
MEN1	518	1	-0.4837	0.685701	1
REL	519	2	-0.533658	0.703211	1
LHX2	520	136	-0.570009	0.715664	1
SRPK2	521	1	-0.583875	0.720348	1
MAFB	522	173	-0.595466	0.724234	1
ZNF197	523	934	-0.608569	0.728595	1
NFIB	524	5	-0.610384	0.729196	1
CHD3	525	2	-0.614547	0.730573	1
RLF	526	11	-0.6223	0.733128	1
LHX5	527	4	-0.625428	0.734155	1
GLI1	528	12	-0.626472	0.734497	1
HIC2	529	1	-0.627702	0.7349	1
FOXF1	530	4	-0.631788	0.736237	1
FOXO3	531	93	-0.670383	0.748693	1
LHX3	532	6	-0.672687	0.749427	1
THAP11	533	937	-0.720728	0.764462	1
NFATC3	534	15	-0.728361	0.766804	1
SOX10	535	30	-0.731946	0.767899	1
EPAS1	536	47	-0.746744	0.772391	1
SNAPC2	537	3	-0.760412	0.776496	1
ZNF8	538	94	-0.764151	0.777611	1
ADNP2	539	4	-0.775846	0.78108	1
CHD4	540	949	-0.779864	0.782265	1
E2F2	541	299	-0.787628	0.784543	1
GZF1	542	8	-0.824967	0.795305	1
MSX1	543	6	-0.832138	0.797335	1
THAP4	544	6	-0.836936	0.798686	1
XRCC4	545	1	-0.841205	0.799884	1
WNT5A	546	1	-0.846079	0.801246	1
XRCC5	547	1	-0.860613	0.805274	1
HES7	548	9	-0.889763	0.813203	1
JAZF1	549	1	-0.903078	0.816758	1
ALX4	550	27	-0.90365	0.816909	1
SOX17	551	167	-0.906746	0.817729	1
MAP2K2	552	1	-0.923045	0.822008	1
DDIT3	553	4	-0.948334	0.82852	1
DUSP6	554	1	-0.960078	0.831492	1
TAF3	555	566	-0.960325	0.831554	1
HES5	556	3	-0.964756	0.832666	1
ZNF165	557	3	-0.984364	0.837532	1
HMGA2	558	1	-0.986193	0.837981	1
PPARGC1A	559	57	-1.00575	0.842733	1
ZBTB2	560	910	-1.00664	0.842946	1
NFATC2	561	3	-1.01978	0.846083	1
HESX1	562	2	-1.03245	0.849069	1
HOXB13	563	238	-1.04502	0.851994	1
ISL1	564	5	-1.04865	0.852831	1
RXRB	565	931	-1.05079	0.853323	1
SOCS3	566	1	-1.05178	0.85355	1
MEIS1	567	14	-1.10667	0.865782	1
SMARCA1	568	1	-1.11052	0.866612	1
ZBTB48	569	941	-1.17308	0.879618	1
TRIM28	570	956	-1.20315	0.885541	1
DOT1L	571	1	-1.207	0.886283	1
DDX5	572	11	-1.22147	0.889046	1
KLF15	573	15	-1.23828	0.892194	1
XRCC6	574	1	-1.23879	0.892288	1
BMP2	575	1	-1.24725	0.893847	1
BARX2	576	40	-1.27018	0.897989	1
VRK1	577	1	-1.27193	0.898301	1
ZFP36L1	578	11	-1.28509	0.90062	1
FOXQ1	579	2	-1.28588	0.900758	1
FOXD1	580	1	-1.2861	0.900796	1
INHBA	581	1	-1.33481	0.909031	1
PAX8	582	2	-1.38874	0.917544	1
MEOX2	583	5	-1.41349	0.921244	1
PGBD5	584	3	-1.41937	0.922104	1
SNAPC4	585	7	-1.42275	0.922596	1
SMAD6	586	1	-1.42408	0.922788	1
SFMBT1	587	4	-1.44238	0.925403	1
NUP98	588	4	-1.44284	0.925468	1
ETV7	589	46	-1.44324	0.925524	1
HES2	590	182	-1.44898	0.926329	1
FANCD2	591	3	-1.4676	0.928894	1
HOXD11	592	20	-1.46851	0.929018	1
FEZF1	593	938	-1.4882	0.931651	1
TFCP2	594	7	-1.49949	0.933127	1
TAF7	595	953	-1.52093	0.935861	1
KLF12	596	1	-1.52192	0.935986	1
ISL2	597	3	-1.56035	0.940661	1
NTRK1	598	1	-1.59845	0.945029	1
APOBEC3B	599	263	-1.60283	0.945514	1
TCF7L1	600	28	-1.60545	0.945803	1
ID4	601	2	-1.61669	0.947028	1
RAG1	602	1	-1.6299	0.948439	1
F2RL1	603	1	-1.69322	0.954793	1
ZBTB24	604	18	-1.69901	0.955341	1
RBMS1	605	1	-1.70208	0.95563	1
MAPK1	606	6	-1.7048	0.955884	1
PCF11	607	1	-1.72934	0.958126	1
KCMF1	608	1	-1.73129	0.9583	1
SMCHD1	609	1	-1.73153	0.958322	1
MTF1	610	6	-1.75205	0.960117	1
E2F8	611	288	-1.75232	0.960141	1
KLF10	612	4	-1.77726	0.962237	1
TFE3	613	944	-1.7774	0.962249	1
RPA2	614	2	-1.78433	0.962815	1
TERF2	615	25	-1.82472	0.965978	1
AMH	616	37	-1.82712	0.966159	1
SVIL	617	2	-1.82797	0.966223	1
AHCTF1	618	2	-1.83091	0.966443	1
TAF1	619	956	-1.89016	0.970631	1
EGR2	620	946	-1.89953	0.971253	1
FOSB	621	4	-1.90498	0.971608	1
ERCC6	622	29	-1.93834	0.973709	1
HOXD13	623	3	-1.99407	0.976928	1
SKI	624	2	-2.06007	0.980304	1
SUMO1	625	126	-2.07042	0.980794	1
BCL10	626	3	-2.11239	0.982673	1
MAP2K1	627	4	-2.12704	0.983292	1
NFE2L3	628	2	-2.14524	0.984033	1
GPS2	629	10	-2.16701	0.984883	1
HOXA11	630	2	-2.19692	0.985987	1
ATF6	631	16	-2.25039	0.987788	1
STAG2	632	3	-2.25387	0.987898	1
BBX	633	5	-2.25499	0.987933	1
ARNTL	634	893	-2.26807	0.988337	1
ZFHX4	635	11	-2.31894	0.989801	1
NR1H4	636	23	-2.32872	0.990063	1
NKX3-1	637	18	-2.35227	0.99067	1
ERG	638	940	-2.50065	0.993802	1
MBD4	639	909	-2.50422	0.993864	1
PROX1	640	268	-2.52625	0.994236	1
HLTF	641	917	-2.65095	0.995987	1
ZFP36L2	642	33	-2.70049	0.996538	1
FOXC1	643	5	-2.71515	0.996688	1
PHF6	644	4	-2.73358	0.996867	1
HDAC4	645	34	-2.73921	0.996921	1
ZNF281	646	111	-2.75629	0.997077	1
ZNF581	647	27	-2.76419	0.997147	1
EOMES	648	697	-2.80226	0.997463	1
SON	649	29	-2.80936	0.997518	1
NR1H2	650	453	-2.84077	0.99775	1
ZBTB16	651	70	-2.85988	0.997881	1
ZNF292	652	938	-2.8699	0.997947	1
GATAD1	653	940	-2.98854	0.998598	1
ZBTB40	654	955	-3.08079	0.998968	1
ZBTB44	655	19	-3.10482	0.999048	1
L3MBTL2	656	954	-3.11883	0.999092	1
CDK7	657	673	-3.1206	0.999098	1
ALKBH3	658	17	-3.13794	0.999149	1
SNAPC1	659	9	-3.1678	0.999232	1
PADI4	660	81	-3.25749	0.999438	1
ARNTL2	661	5	-3.28184	0.999484	1
POLR3G	662	5	-3.40209	0.999666	1
RUNX1	663	958	-3.49988	0.999767	1
HOXA9	664	8	-3.58299	0.99983	1
TCF3	665	844	-3.58427	0.999831	1
SCML2	666	126	-3.61757	0.999851	1
ZBED4	667	192	-3.76115	0.999915	1
RING1	668	955	-3.82844	0.999936	1
HOXC8	669	50	-3.83064	0.999936	1
MNT	670	955	-3.89155	0.99995	1
PPARD	671	190	-3.90218	0.999952	1
SMAD5	672	950	-3.93132	0.999958	1
MBD1	673	270	-3.94766	0.999961	1
MXD1	674	244	-4.02814	0.999972	1
PPARA	675	17	-4.0426	0.999974	1
JMJD6	676	128	-4.05412	0.999975	1
HEYL	677	42	-4.0562	0.999975	1
WIZ	678	83	-4.13371	0.999982	1
PLAG1	679	30	-4.16064	0.999984	1
EGFR	680	7	-4.25388	0.999989	1
FOXG1	681	227	-4.26321	0.99999	1
TEAD2	682	927	-4.3227	0.999992	1
MAFK	683	955	-4.36839	0.999994	1
MYBL1	684	31	-4.45104	0.999996	1
ZNF781	685	919	-4.45286	0.999996	1
DCP1A	686	31	-4.47487	0.999996	1
SRPK1	687	11	-4.52842	0.999997	1
STAT6	688	57	-4.55917	0.999997	1
ZNF335	689	923	-4.57234	0.999998	1
SIN3A	690	955	-4.67354	0.999999	1
ZNF585B	691	942	-4.75958	0.999999	1
ZNF318	692	939	-4.79804	0.999999	1
HSF2	693	42	-4.84815	0.999999	1
TFDP2	694	47	-4.85572	0.999999	1
AEBP2	695	948	-4.89738	1	1
DLX2	696	31	-4.97421	1	1
TFEB	697	63	-4.98624	1	1
FOXF2	698	22	-5.04091	1	1
BARX1	699	271	-5.09974	1	1
DLX6	700	61	-5.15783	1	1
TERF1	701	241	-5.17221	1	1
YY1	702	956	-5.20185	1	1
BCL11B	703	942	-5.22484	1	1
FOXA2	704	957	-5.26529	1	1
FOXE1	705	66	-5.44714	1	1
UBP1	706	41	-5.47956	1	1
CBX3	707	953	-5.55802	1	1
T	708	307	-5.61069	1	1
SLC25A37	709	14	-5.65337	1	1
ATF5	710	166	-5.67891	1	1
BRD7	711	29	-5.75608	1	1
BACH2	712	219	-5.95225	1	1
RBPJ	713	564	-6.19592	1	1
GATA6	714	882	-6.3217	1	1
DR1	715	27	-6.44201	1	1
NKX2-5	716	89	-6.62887	1	1
STAT5B	717	282	-6.79787	1	1
PRKCQ	718	106	-6.7986	1	1
SAP130	719	921	-7.06885	1	1
UBTF	720	954	-7.08179	1	1
TFAM	721	41	-7.17414	1	1
ZNF658	722	941	-7.18087	1	1
NOTCH1	723	528	-7.22698	1	1
NFRKB	724	953	-7.28702	1	1
MEIS2	725	37	-7.37022	1	1
SOX9	726	539	-7.42471	1	1
ZBTB17	727	914	-7.44682	1	1
POLR2A	728	956	-7.47793	1	1
GC	729	244	-7.58592	1	1
CLOCK	730	306	-7.82759	1	1
U2AF2	731	945	-7.93152	1	1
HOXA6	732	642	-8.13208	1	1
ZNF697	733	893	-8.16966	1	1
ETS1	734	955	-45.9882	1	1
PTRF	735	917	-44.3782	1	1
FOSL1	736	949	-44.0824	1	1
TOE1	737	900	-42.7889	1	1
PRDM1	738	940	-42.156	1	1
SNAI2	739	905	-40.716	1	1
YBX1	740	954	-40.9288	1	1
RELB	741	901	-40.1275	1	1
ZZZ3	742	884	-39.7439	1	1
NFIL3	743	933	-39.3439	1	1
BACH1	744	956	-39.9173	1	1
NR3C1	745	956	-39.6826	1	1
FOSL2	746	936	-39.8506	1	1
TEAD1	747	939	-38.4925	1	1
ETV1	748	938	-38.4749	1	1
CEBPD	749	934	-37.3417	1	1
ETS2	750	937	-37.4716	1	1
MITF	751	947	-36.4327	1	1
DNMT1	752	915	-36.2007	1	1
MIER1	753	907	-36.0249	1	1
DEK	754	927	-36.8723	1	1
ELF4	755	951	-36.3461	1	1
JUN	756	956	-36.436	1	1
SRF	757	954	-35.2032	1	1
DRAP1	758	931	-35.5462	1	1
ZNF644	759	951	-35.8639	1	1
SSRP1	760	893	-35.4512	1	1
ZEB1	761	940	-35.7557	1	1
ZEB2	762	950	-34.1733	1	1
E2F4	763	959	-34.7849	1	1
CEBPZ	764	953	-34.9666	1	1
IRF1	765	955	-34.4073	1	1
SIN3B	766	951	-34.2239	1	1
MYC	767	958	-34.6612	1	1
ZNF121	768	934	-33.8047	1	1
EED	769	931	-33.7525	1	1
E2F3	770	691	-33.7507	1	1
PML	771	751	-33.5897	1	1
NFE2L2	772	953	-33.0149	1	1
ASXL1	773	737	-33.2802	1	1
TCF7	774	953	-33.3467	1	1
ZSCAN23	775	937	-32.8231	1	1
ETV4	776	940	-32.9442	1	1
PTBP1	777	937	-32.7067	1	1
EBF1	778	948	-32.6791	1	1
NKRF	779	905	-31.1721	1	1
GTF2B	780	614	-31.4195	1	1
PTTG1	781	920	-31.8502	1	1
PRPF4	782	885	-31.8105	1	1
GARS	783	887	-31.0105	1	1
ZNF202	784	915	-31.3323	1	1
NR2C2	785	948	-30.2241	1	1
PLRG1	786	900	-30.2895	1	1
MCM5	787	931	-30.6145	1	1
PKNOX1	788	955	-30.001	1	1
CBFB	789	953	-29.6004	1	1
KLF16	790	948	-29.4589	1	1
ETV5	791	463	-29.4497	1	1
GATAD2A	792	910	-29.1459	1	1
PPARG	793	801	-29.903	1	1
GABPA	794	955	-29.8342	1	1
TEAD4	795	953	-29.1438	1	1
HOXA4	796	670	-29.2199	1	1
FOXM1	797	938	-28.2307	1	1
CDC5L	798	924	-28.6031	1	1
YAP1	799	635	-28.1976	1	1
NPAT	800	425	-28.9163	1	1
CEBPB	801	956	-28.0704	1	1
EGR1	802	952	-28.8885	1	1
TARDBP	803	955	-28.3067	1	1
RUNX3	804	755	-27.2423	1	1
FUS	805	932	-27.4016	1	1
ZNF300	806	918	-27.0547	1	1
TFDP1	807	949	-27.1638	1	1
GTF2E2	808	909	-26.0226	1	1
SFPQ	809	953	-26.329	1	1
POU5F1	810	955	-26.5698	1	1
ZNF639	811	950	-26.2409	1	1
MAFG	812	924	-26.9314	1	1
ELL2	813	332	-25.2931	1	1
FLI1	814	849	-25.4783	1	1
E2F7	815	583	-25.2659	1	1
NCOR1	816	956	-25.543	1	1
TCF4	817	600	-25.4655	1	1
CDK8	818	645	-25.5397	1	1
SMAD3	819	629	-25.2818	1	1
MTA2	820	954	-25.9113	1	1
HIF1A	821	940	-25.1716	1	1
MCM7	822	947	-25.2488	1	1
KLF7	823	945	-25.0826	1	1
PSIP1	824	482	-24.7819	1	1
NFYC	825	937	-24.7292	1	1
MEF2A	826	942	-24.6688	1	1
GTF2F1	827	954	-23.0068	1	1
FOS	828	955	-23.892	1	1
GLI2	829	611	-23.0521	1	1
SP4	830	485	-22.502	1	1
HNRNPL	831	952	-22.527	1	1
HDAC2	832	955	-22.9119	1	1
LMNA	833	438	-22.5538	1	1
RAD51	834	952	-22.2325	1	1
KLF17	835	941	-22.4532	1	1
MAFF	836	954	-22.2613	1	1
PHB2	837	919	-22.3129	1	1
KLF13	838	928	-22.9507	1	1
HOXA1	839	311	-21.2168	1	1
NBN	840	954	-21.4783	1	1
GLIS1	841	946	-21.7911	1	1
ZNF560	842	929	-21.6955	1	1
SALL1	843	943	-21.7086	1	1
CDK6	844	206	-21.7204	1	1
DDX20	845	944	-21.8366	1	1
BRD4	846	954	-21.3861	1	1
CEBPG	847	954	-21.4699	1	1
DMAP1	848	943	-21.4939	1	1
TP63	849	796	-21.0768	1	1
RNASEH2A	850	952	-20.176	1	1
ESRRA	851	954	-20.4126	1	1
NFKB1	852	609	-20.6296	1	1
ZNF512	853	882	-20.4837	1	1
JMJD1C	854	671	-20.6376	1	1
BCLAF1	855	951	-20.4992	1	1
DAXX	856	506	-20.882	1	1
ZFP37	857	923	-20.8702	1	1
HEY1	858	619	-20.0649	1	1
ING3	859	746	-20.6392	1	1
ZNF266	860	944	-20.3681	1	1
STAT3	861	954	-19.9737	1	1
MYBL2	862	619	-19.5352	1	1
RNF2	863	955	-19.0053	1	1
NFAT5	864	388	-19.3838	1	1
ZNF426	865	897	-19.1961	1	1
RBL1	866	396	-19.0799	1	1
SUPT5H	867	851	-19.3985	1	1
MEF2C	868	294	-19.1776	1	1
RFXANK	869	936	-19.9219	1	1
HDAC1	870	954	-19.523	1	1
GDNF	871	956	-19.3383	1	1
MCM3	872	776	-18.8902	1	1
ZNF384	873	956	-18.8738	1	1
STAT1	874	955	-18.1646	1	1
NFKB2	875	381	-18.0405	1	1
HMG20A	876	926	-18.4388	1	1
HSF1	877	950	-18.848	1	1
ATF4	878	936	-18.631	1	1
TRIM22	879	955	-18.5081	1	1
STAT5A	880	656	-18.905	1	1
ZNF146	881	944	-18.9988	1	1
HDGF	882	950	-17.4414	1	1
TFAP4	883	948	-17.1163	1	1
COPS2	884	775	-17.0557	1	1
NONO	885	955	-17.7521	1	1
ZNF507	886	856	-17.7069	1	1
KLF6	887	322	-17.8764	1	1
RUNX2	888	192	-17.7851	1	1
NCAPG	889	175	-16.5061	1	1
ZNF207	890	954	-16.6587	1	1
CSNK2A2	891	166	-16.1016	1	1
IRF3	892	953	-16.2545	1	1
ZNF274	893	956	-16.3338	1	1
BRCA1	894	943	-16.3816	1	1
ID3	895	918	-16.1623	1	1
ZIC2	896	938	-16.0648	1	1
MTA1	897	929	-15.4496	1	1
CCND2	898	408	-15.8893	1	1
MLLT1	899	953	-15.3059	1	1
FOXK1	900	377	-15.9051	1	1
ZC3H8	901	916	-15.7917	1	1
LEF1	902	938	-15.7321	1	1
SMC3	903	955	-15.3355	1	1
ELK4	904	429	-15.8589	1	1
MIER2	905	936	-15.073	1	1
HDAC8	906	947	-15.9379	1	1
ATF3	907	956	-15.3525	1	1
CTNNB1	908	285	-14.1776	1	1
ZNF354C	909	948	-14.9814	1	1
ZNF511	910	937	-14.8886	1	1
KLF11	911	943	-14.1391	1	1
LARP7	912	910	-14.0419	1	1
ZNF558	913	927	-14.8081	1	1
DAND5	914	956	-14.7097	1	1
ZNF584	915	924	-14.1896	1	1
E2F1	916	953	-14.5711	1	1
WWTR1	917	107	-14.8263	1	1
CSDE1	918	945	-14.603	1	1
CHD1	919	954	-14.2087	1	1
ILK	920	914	-14.7587	1	1
SMARCA5	921	892	-14.3666	1	1
SMARCC1	922	508	-14.6885	1	1
ZNF18	923	937	-14.6816	1	1
TBP	924	951	-14.0744	1	1
DLX1	925	430	-13.0034	1	1
HCFC1	926	952	-13.2631	1	1
NFXL1	927	922	-13.1529	1	1
ZNF488	928	943	-13.8146	1	1
ZNF391	929	944	-13.527	1	1
SUZ12	930	954	-13.4007	1	1
ZBTB20	931	926	-13.2961	1	1
STAT4	932	269	-13.2449	1	1
PRKDC	933	126	-13.758	1	1
NFYA	934	702	-13.361	1	1
ZFX	935	938	-13.3648	1	1
AHR	936	289	-13.2122	1	1
SMARCB1	937	642	-13.4368	1	1
HOXA10	938	244	-12.4266	1	1
THRAP3	939	866	-12.5112	1	1
BRD9	940	99	-12.0822	1	1
PBX3	941	951	-12.6041	1	1
EZH2	942	955	-12.9726	1	1
ZNF501	943	922	-12.9208	1	1
PRAME	944	335	-12.5131	1	1
ZFP42	945	498	-12.9216	1	1
PAX6	946	166	-12.9107	1	1
THAP1	947	926	-12.9437	1	1
XRN2	948	108	-11.1163	1	1
KLF5	949	842	-11.2651	1	1
HDAC3	950	236	-11.5011	1	1
ZHX1	951	951	-11.693	1	1
HOXA7	952	120	-11.3487	1	1
BCL11A	953	938	-11.1141	1	1
ZBTB33	954	955	-11.1973	1	1
U2AF1	955	952	-11.1887	1	1
GTF2A2	956	924	-10.1539	1	1
CXXC1	957	710	-10.033	1	1
GMEB1	958	253	-10.3221	1	1
NRF1	959	955	-10.7845	1	1
RUNX1T1	960	592	-10.7122	1	1
TAF15	961	939	-10.6819	1	1
ZNF354B	962	850	-10.7725	1	1
HOXA2	963	92	-10.5293	1	1
RELA	964	950	-10.9941	1	1
ZFP64	965	955	-10.1074	1	1
RAD21	966	955	-10.5209	1	1
LMNB1	967	527	-10.2393	1	1
SMAD4	968	691	-10.6261	1	1
HMBOX1	969	928	-9.96871	1	1
ZNF670	970	946	-9.01877	1	1
LIN9	971	111	-9.93607	1	1
HIRA	972	120	-9.71232	1	1
HHEX	973	930	-9.74554	1	1
HOXA5	974	163	-9.42539	1	1
HMGN3	975	810	-9.19579	1	1
MED26	976	355	-9.92426	1	1
NCAPG2	977	146	-9.95961	1	1
ETV6	978	955	-8.86813	1	1
ERCC3	979	75	-8.9592	1	1
ID1	980	55	-8.49801	1	1
ZNF530	981	945	-8.31004	1	1
GLIS3	982	49	-8.72609	1	1
CREM	983	953	-8.71716	1	1
ZNF23	984	941	-8.90792	1	1
TAF2	985	55	-8.42416	1	1
SMAD2	986	956	-8.96039	1	1
GLI3	987	307	-8.31486	1	1
FOXO1	988	331	-8.38008	1	1

[truncated: 44 more sheets: REGGAE_significantly_upregulate, REGGAE_aggregated, REGGAE_KS_250, REGGAE_KS_500, REGGAE_KS_750, REGGAE_KS_1000, REGGAE_KS_significantly_upregul, REGGAE_KS_aggregated.txt, RIF1_250, RIF1_500, RIF1_750, RIF1_1000, RIF1_significantly_upregulated, RIF1_aggregated, RIF2_250, RIF2_500, RIF2_750, RIF2_1000, RIF2_significantly_upregulated, RIF2_aggregated …]
