# Supplementary material for: REGGAE: a novel approach for the identification of key transcriptional regulators
Source: Bioinformatics. 2018 May 7;34(20):3503–10. doi: 10.1093/bioinformatics/bty372 (PMC6184769; doi:10.1093/bioinformatics/bty372)
Supplement: Supplementary Data [file bty372_suppl_data.zip › Supplement_S8_Bioinformatics.xlsx]

## Sheet: CSA_up
Regulator	Rank	Targets	Score	P-value	Adjusted p-value
E2F3	1	97	0.799686	1e-06	9.22162e-06
EHF	2	69	0.798421	1e-06	9.22162e-06
RFX2	3	35	0.792549	1e-06	9.22162e-06
NSL1	4	94	0.790945	1e-06	9.22162e-06
BRD3	5	38	0.790575	1e-06	9.22162e-06
NKX3-1	6	56	0.790553	1e-06	9.22162e-06
ZMYND8	7	73	0.789986	1e-06	9.22162e-06
SIRT6	8	82	0.789836	1e-06	9.22162e-06
CNOT3	9	38	0.789765	1e-06	9.22162e-06
TBX19	10	114	0.789533	1e-06	9.22162e-06
KDM2A	11	71	0.789165	1e-06	9.22162e-06
HNRNPU	12	62	0.788921	1e-06	9.22162e-06
PRDM14	13	33	0.788887	1e-06	9.22162e-06
GMNN	14	32	0.788186	1e-06	9.22162e-06
CDK8	15	44	0.786583	1e-06	9.22162e-06
CREM	16	135	0.786503	1e-06	9.22162e-06
TGIF2	17	81	0.786091	1e-06	9.22162e-06
HDAC1	18	73	0.78536	1e-06	9.22162e-06
KDM5B	19	117	0.785292	1e-06	9.22162e-06
NKX2-5	20	58	0.785049	1e-06	9.22162e-06
SPIB	21	105	0.784998	1e-06	9.22162e-06
SFMBT1	22	44	0.784847	1e-06	9.22162e-06
IKZF2	23	53	0.78469	1e-06	9.22162e-06
NFKB1	24	42	0.784531	1e-06	9.22162e-06
TCF4	25	80	0.784399	1e-06	9.22162e-06
DNAJC2	26	112	0.784244	1e-06	9.22162e-06
ZFP42	27	45	0.784074	1e-06	9.22162e-06
ETS2	28	178	0.783974	1e-06	9.22162e-06
MSL1	29	40	0.78389	1e-06	9.22162e-06
WDR5	30	116	0.783194	1e-06	9.22162e-06
RBBP5	31	124	0.783137	1e-06	9.22162e-06
RFX3	32	145	0.78291	1e-06	9.22162e-06
PAF1	33	32	0.782897	1e-06	9.22162e-06
DMRTB1	34	91	0.782868	1e-06	9.22162e-06
T	35	58	0.782785	1e-06	9.22162e-06
CCND1	36	51	0.782674	1e-06	9.22162e-06
SIRT1	37	190	0.782446	1e-06	9.22162e-06
EGR1	38	80	0.782308	1e-06	9.22162e-06
NFYA	39	122	0.782144	1e-06	9.22162e-06
MED12	40	194	0.781946	1e-06	9.22162e-06
CHD8	41	202	0.781513	1e-06	9.22162e-06
THAP11	42	40	0.781502	1e-06	9.22162e-06
ZBTB16	43	169	0.781423	1e-06	9.22162e-06
PITX2	44	69	0.781004	1e-06	9.22162e-06
DPY30	45	189	0.780853	1e-06	9.22162e-06
FOXO3	46	47	0.780565	1e-06	9.22162e-06
PITX1	47	52	0.780515	1e-06	9.22162e-06
KAT5	48	218	0.780503	1e-06	9.22162e-06
DMRT1	49	95	0.780329	1e-06	9.22162e-06
MAPK8	50	145	0.780291	1e-06	9.22162e-06
CCNT1	51	120	0.780133	1e-06	9.22162e-06
CDK9	52	139	0.779854	1e-06	9.22162e-06
SREBF1	53	226	0.77984	1e-06	9.22162e-06
KANSL3	54	193	0.779823	1e-06	9.22162e-06
SMARCA5	55	193	0.779747	1e-06	9.22162e-06
ONECUT1	56	147	0.779672	1e-06	9.22162e-06
EZH2	57	182	0.77964	1e-06	9.22162e-06
MCRS1	58	202	0.77963	1e-06	9.22162e-06
PPARA	59	50	0.779463	1e-06	9.22162e-06
XBP1	60	211	0.779405	1e-06	9.22162e-06
ARNTL	61	193	0.779403	1e-06	9.22162e-06
ESRRB	62	193	0.779402	1e-06	9.22162e-06
ASH2L	63	99	0.779378	1e-06	9.22162e-06
MYCN	64	200	0.779308	1e-06	9.22162e-06
SMAD2	65	224	0.779295	1e-06	9.22162e-06
SIX2	66	74	0.779264	1e-06	9.22162e-06
ASCL2	67	45	0.779233	1e-06	9.22162e-06
TEAD1	68	165	0.779195	1e-06	9.22162e-06
LHX3	69	94	0.779119	1e-06	9.22162e-06
MECP2	70	190	0.779034	1e-06	9.22162e-06
PAXIP1	71	111	0.778987	1e-06	9.22162e-06
ATRX	72	106	0.778978	1e-06	9.22162e-06
STAT4	73	131	0.778976	1e-06	9.22162e-06
NOTCH1	74	186	0.778921	1e-06	9.22162e-06
AFF3	75	177	0.778824	1e-06	9.22162e-06
SIN3B	76	95	0.778773	1e-06	9.22162e-06
HDAC2	77	33	0.778668	1e-06	9.22162e-06
NKX6-1	78	80	0.778621	1e-06	9.22162e-06
KDM6B	79	185	0.77859	1e-06	9.22162e-06
TWIST1	80	41	0.778539	1e-06	9.22162e-06
TRIM28	81	136	0.778511	1e-06	9.22162e-06
ZIC1	82	227	0.7785	1e-06	9.22162e-06
ZFP384	83	138	0.778429	1e-06	9.22162e-06
AKR1B7	84	205	0.778414	1e-06	9.22162e-06
FOSL1	85	207	0.778387	1e-06	9.22162e-06
RBPJL	86	149	0.778384	1e-06	9.22162e-06
BRD2	87	227	0.778238	1e-06	9.22162e-06
NR4A1	88	151	0.778187	1e-06	9.22162e-06
CRTC2	89	102	0.778182	1e-06	9.22162e-06
NPAS3	90	185	0.778112	1e-06	9.22162e-06
NKX2-2	91	31	0.778103	1e-06	9.22162e-06
KMT2C	92	220	0.77802	1e-06	9.22162e-06
SOX9	93	226	0.777998	1e-06	9.22162e-06
ATF4	94	126	0.777985	1e-06	9.22162e-06
SUPT5	95	226	0.777955	1e-06	9.22162e-06
HIF1A	96	32	0.777906	1e-06	9.22162e-06
KDM6A	97	184	0.777898	1e-06	9.22162e-06
MBD3	98	228	0.777871	1e-06	9.22162e-06
KLF4	99	188	0.777867	1e-06	9.22162e-06
ETV6	100	115	0.77786	1e-06	9.22162e-06
TBX21	101	95	0.777858	1e-06	9.22162e-06
PRDM1	102	54	0.777825	1e-06	9.22162e-06
TEAD4	103	101	0.777822	1e-06	9.22162e-06
SP1	104	218	0.777819	1e-06	9.22162e-06
INSM1	105	227	0.777812	1e-06	9.22162e-06
NELFB	106	217	0.77779	1e-06	9.22162e-06
SNAI1	107	227	0.777778	1e-06	9.22162e-06
GTF2B	108	223	0.777744	1e-06	9.22162e-06
RNF2	109	216	0.777736	1e-06	9.22162e-06
GTF2E2	110	161	0.77773	1e-06	9.22162e-06
POU2AF1	111	188	0.777722	1e-06	9.22162e-06
SMC1A	112	225	0.777681	1e-06	9.22162e-06
AUTS2	113	48	0.777591	1e-06	9.22162e-06
DPPA2	114	199	0.777546	1e-06	9.22162e-06
WT1	115	158	0.777539	1e-06	9.22162e-06
NCOA2	116	204	0.777534	1e-06	9.22162e-06
RARB	117	86	0.777437	1e-06	9.22162e-06
CDX2	118	100	0.777422	1e-06	9.22162e-06
RORA	119	77	0.777386	1e-06	9.22162e-06
NCOR2	120	214	0.777371	1e-06	9.22162e-06
KDM4C	121	229	0.777367	1e-06	9.22162e-06
UTF1	122	229	0.777352	1e-06	9.22162e-06
POU2F1	123	229	0.777352	1e-06	9.22162e-06
KDM5A	124	229	0.777352	1e-06	9.22162e-06
KDM1A	125	229	0.777352	1e-06	9.22162e-06
BRD4	126	229	0.777352	1e-06	9.22162e-06
RBFOX2	127	229	0.777352	1e-06	9.22162e-06
RAG2	128	229	0.777352	1e-06	9.22162e-06
IKZF1	129	229	0.777352	1e-06	9.22162e-06
CLOCK	130	226	0.777322	1e-06	9.22162e-06
FOXF1	131	222	0.777303	1e-06	9.22162e-06
TFAP2C	132	226	0.777274	1e-06	9.22162e-06
CBX3	133	164	0.777228	1e-06	9.22162e-06
EOMES	134	60	0.777166	1e-06	9.22162e-06
OTX2	135	222	0.777109	1e-06	9.22162e-06
RAI1	136	182	0.777052	1e-06	9.22162e-06
TAF7L	137	229	0.777046	1e-06	9.22162e-06
ZFP281	138	227	0.777043	1e-06	9.22162e-06
ZEB1	139	224	0.777033	1e-06	9.22162e-06
KMT2D	140	230	0.777013	1e-06	9.22162e-06
CWC15	141	230	0.777013	1e-06	9.22162e-06
EP400	142	134	0.776962	1e-06	9.22162e-06
SOX4	143	137	0.776922	1e-06	9.22162e-06
KAT8	144	132	0.776922	1e-06	9.22162e-06
GFI1	145	228	0.776908	1e-06	9.22162e-06
TAF3	146	228	0.776899	1e-06	9.22162e-06
CDK7	147	104	0.776885	1e-06	9.22162e-06
TFAP4	148	225	0.776872	1e-06	9.22162e-06
SMAD4	149	215	0.77687	1e-06	9.22162e-06
ZFP217	150	216	0.77686	1e-06	9.22162e-06
SIX4	151	217	0.776812	1e-06	9.22162e-06
STAT2	152	158	0.776654	1e-06	9.22162e-06
TBPL1	153	206	0.776653	1e-06	9.22162e-06
RBPJ	154	206	0.776638	1e-06	9.22162e-06
SUZ12	155	171	0.776634	1e-06	9.22162e-06
RAD23B	156	221	0.776633	1e-06	9.22162e-06
NIPBL	157	226	0.776627	1e-06	9.22162e-06
TBX5	158	168	0.776615	1e-06	9.22162e-06
GFI1B	159	165	0.776605	1e-06	9.22162e-06
NELFA	160	227	0.776596	1e-06	9.22162e-06
KLF3	161	71	0.776545	1e-06	9.22162e-06
NR3C1	162	231	0.776508	1e-06	9.22162e-06
FGFR1	163	227	0.776492	1e-06	9.22162e-06
AEBP2	164	191	0.776338	1e-06	9.22162e-06
FOXA1	165	214	0.776307	1e-06	9.22162e-06
CHD4	166	193	0.776289	1e-06	9.22162e-06
MAF	167	118	0.776269	1e-06	9.22162e-06
EBF2	168	219	0.776233	1e-06	9.22162e-06
ARID3A	169	188	0.776233	1e-06	9.22162e-06
ERG	170	231	0.776214	1e-06	9.22162e-06
SMARCA4	171	231	0.776214	1e-06	9.22162e-06
ZFP57	172	218	0.776108	1e-06	9.22162e-06
TCEA1	173	98	0.7761	1e-06	9.22162e-06
BATF	174	149	0.776085	1e-06	9.22162e-06
CREBBP	175	227	0.776078	1e-06	9.22162e-06
THRB	176	177	0.776066	1e-06	9.22162e-06
RAG1	177	214	0.776	1e-06	9.22162e-06
MEF2D	178	96	0.77597	1e-06	9.22162e-06
RUNX2	179	234	0.775963	1e-06	9.22162e-06
RFX1	180	202	0.775939	1e-06	9.22162e-06
NEUROD2	181	211	0.77592	1e-06	9.22162e-06
RARA	182	233	0.775891	1e-06	9.22162e-06
TCF3	183	230	0.775843	1e-06	9.22162e-06
USF2	184	240	0.775828	1e-06	9.22162e-06
BHLHE40	185	240	0.775828	1e-06	9.22162e-06
NANOG	186	240	0.775828	1e-06	9.22162e-06
NR1D1	187	231	0.775801	1e-06	9.22162e-06
NEUROD1	188	201	0.775797	1e-06	9.22162e-06
FOSL2	189	173	0.775781	1e-06	9.22162e-06
ISL1	190	147	0.775749	1e-06	9.22162e-06
ESR1	191	226	0.775729	1e-06	9.22162e-06
RUNX3	192	206	0.775724	1e-06	9.22162e-06
RUNX1	193	232	0.775719	1e-06	9.22162e-06
STAT5A	194	232	0.775719	1e-06	9.22162e-06
ONECUT2	195	175	0.775709	1e-06	9.22162e-06
TET1	196	199	0.775706	1e-06	9.22162e-06
VDR	197	226	0.775693	1e-06	9.22162e-06
FOXO1	198	183	0.775691	1e-06	9.22162e-06
KDM2B	199	224	0.775688	1e-06	9.22162e-06
ATF2	200	167	0.775676	1e-06	9.22162e-06
BACH2	201	181	0.775659	1e-06	9.22162e-06
MEIS1	202	227	0.775549	1e-06	9.22162e-06
RELA	203	233	0.775517	1e-06	9.22162e-06
IRF4	204	237	0.775441	1e-06	9.22162e-06
NCOR1	205	209	0.775432	1e-06	9.22162e-06
CEBPB	206	238	0.775428	1e-06	9.22162e-06
NRF1	207	238	0.775428	1e-06	9.22162e-06
FLI1	208	238	0.775425	1e-06	9.22162e-06
USF1	209	239	0.775419	1e-06	9.22162e-06
MEF2A	210	239	0.775419	1e-06	9.22162e-06
TBP	211	239	0.775419	1e-06	9.22162e-06
SMC3	212	239	0.775419	1e-06	9.22162e-06
MYB	213	239	0.775419	1e-06	9.22162e-06
CHD1	214	239	0.775419	1e-06	9.22162e-06
CHD2	215	239	0.775419	1e-06	9.22162e-06
MXI1	216	239	0.775419	1e-06	9.22162e-06
ELF1	217	239	0.775419	1e-06	9.22162e-06
POLR2A	218	239	0.775419	1e-06	9.22162e-06
ZKSCAN1	219	239	0.775419	1e-06	9.22162e-06
KAT2A	220	239	0.775419	1e-06	9.22162e-06
CTCF	221	239	0.775419	1e-06	9.22162e-06
TCF12	222	239	0.775419	1e-06	9.22162e-06
E2F4	223	239	0.775419	1e-06	9.22162e-06
POU5F1	224	239	0.775419	1e-06	9.22162e-06
SIN3A	225	239	0.775419	1e-06	9.22162e-06
GATA4	226	239	0.775419	1e-06	9.22162e-06
GATA1	227	239	0.775419	1e-06	9.22162e-06
ETS1	228	239	0.775419	1e-06	9.22162e-06
GABPA	229	239	0.775419	1e-06	9.22162e-06
NOL3	230	239	0.775419	1e-06	9.22162e-06
UBTF	231	239	0.775419	1e-06	9.22162e-06
TAL1	232	239	0.775419	1e-06	9.22162e-06
MAFK	233	239	0.775419	1e-06	9.22162e-06
RCOR2	234	239	0.775419	1e-06	9.22162e-06
EP300	235	239	0.775419	1e-06	9.22162e-06
JUN	236	239	0.775419	1e-06	9.22162e-06
RAD21	237	239	0.775419	1e-06	9.22162e-06
HCFC1	238	239	0.775419	1e-06	9.22162e-06
ZMIZ1	239	239	0.775419	1e-06	9.22162e-06
JUND	240	239	0.775419	1e-06	9.22162e-06
MAX	241	239	0.775419	1e-06	9.22162e-06
NELFE	242	239	0.775419	1e-06	9.22162e-06
MAZ	243	239	0.775419	1e-06	9.22162e-06
CREB1	244	233	0.775414	1e-06	9.22162e-06
MYBL1	245	198	0.775403	1e-06	9.22162e-06
SOX17	246	212	0.775387	1e-06	9.22162e-06
YY1	247	183	0.775337	1e-06	9.22162e-06
SMAD3	248	230	0.775294	1e-06	9.22162e-06
NFIB	249	202	0.775284	1e-06	9.22162e-06
MYBL2	250	69	0.775272	1e-06	9.22162e-06
PRDM5	251	44	0.77513	1e-06	9.22162e-06
MTA2	252	218	0.775121	1e-06	9.22162e-06
MYF5	253	186	0.775106	1e-06	9.22162e-06
PGR	254	210	0.775089	1e-06	9.22162e-06
TGIF1	255	216	0.77505	1e-06	9.22162e-06
SOX2	256	235	0.775034	1e-06	9.22162e-06
JARID2	257	144	0.775029	1e-06	9.22162e-06
HNF4A	258	199	0.775021	1e-06	9.22162e-06
GATA2	259	238	0.775013	1e-06	9.22162e-06
PTF1A	260	208	0.774983	1e-06	9.22162e-06
OLIG2	261	169	0.774955	1e-06	9.22162e-06
FOXA2	262	233	0.774946	1e-06	9.22162e-06
TCF7	263	197	0.774944	1e-06	9.22162e-06
PPARG	264	234	0.774936	1e-06	9.22162e-06
MEN1	265	222	0.774902	1e-06	9.22162e-06
KLF5	266	205	0.774829	1e-06	9.22162e-06
BCL6	267	215	0.774789	1e-06	9.22162e-06
GPS2	268	50	0.774714	1e-06	9.22162e-06
ATF3	269	137	0.774656	1e-06	9.22162e-06
SRF	270	211	0.774635	1e-06	9.22162e-06
NEUROG2	271	216	0.774627	1e-06	9.22162e-06
E2F1	272	231	0.774609	1e-06	9.22162e-06
NR0B1	273	73	0.774608	1e-06	9.22162e-06
PAX5	274	236	0.774605	1e-06	9.22162e-06
MAFF	275	36	0.774592	1e-06	9.22162e-06
STAT3	276	233	0.774528	1e-06	9.22162e-06
STAG2	277	192	0.774468	1e-06	9.22162e-06
CEBPA	278	235	0.774457	1e-06	9.22162e-06
SETDB1	279	117	0.774454	1e-06	9.22162e-06
RXRA	280	236	0.77445	1e-06	9.22162e-06
MYC	281	243	0.774417	1e-06	9.22162e-06
CXXC1	282	206	0.774398	1e-06	9.22162e-06
ATF5	283	56	0.774334	1e-06	9.22162e-06
TRP53	284	135	0.774304	1e-06	9.22162e-06
EGR2	285	225	0.774292	1e-06	9.22162e-06
NKX3-2	286	65	0.774286	1e-06	9.22162e-06
STAT1	287	231	0.774256	1e-06	9.22162e-06
PBX1	288	156	0.774126	1e-06	9.22162e-06
SOX3	289	123	0.774037	1e-06	9.22162e-06
MYOD1	290	223	0.77399	1e-06	9.22162e-06
FOSB	291	152	0.77392	1e-06	9.22162e-06
STAT6	292	220	0.773861	1e-06	9.22162e-06
MYOG	293	205	0.773857	1e-06	9.22162e-06
STAT5B	294	199	0.773821	1e-06	9.22162e-06
CBFB	295	104	0.773603	1e-06	9.22162e-06
ZIC3	296	66	0.77342	1e-06	9.22162e-06
RORC	297	81	0.773378	1e-06	9.22162e-06
USP21	298	75	0.773268	1e-06	9.22162e-06
FOS	299	197	0.773095	1e-06	9.22162e-06
SRY	300	36	0.773031	1e-06	9.22162e-06
LMO2	301	204	0.773028	1e-06	9.22162e-06
LEO1	302	50	0.7729	1e-06	9.22162e-06
TFAP2A	303	195	0.772827	1e-06	9.22162e-06
NR1H4	304	51	0.772749	1e-06	9.22162e-06
HDAC3	305	164	0.772711	1e-06	9.22162e-06
POU3F1	306	45	0.772329	1e-06	9.22162e-06
EAR1	307	37	0.772307	1e-06	9.22162e-06
JUNB	308	179	0.772186	1e-06	9.22162e-06
NFYB	309	111	0.772125	1e-06	9.22162e-06
MAFB	310	110	0.77198	1e-06	9.22162e-06
NFIL3	311	90	0.771883	1e-06	9.22162e-06
CEBPD	312	53	0.771763	1e-06	9.22162e-06
ASCL1	313	161	0.7717	1e-06	9.22162e-06
PMEPA1	314	123	0.77152	1e-06	9.22162e-06
IRF1	315	174	0.771482	1e-06	9.22162e-06
PRDM16	316	71	0.771435	1e-06	9.22162e-06
CTR9	317	111	0.771353	1e-06	9.22162e-06
HES1	318	82	0.771116	1e-06	9.22162e-06
TFE3	319	67	0.771097	1e-06	9.22162e-06
NR1D2	320	45	0.770957	1e-06	9.22162e-06
REST	321	168	0.770684	1e-06	9.22162e-06
TFCP2L1	322	110	0.770673	1e-06	9.22162e-06
MSL2	323	113	0.770369	1e-06	9.22162e-06
PKNOX1	324	88	0.770333	1e-06	9.22162e-06
GATA3	325	114	0.770182	1e-06	9.22162e-06
FOXK1	326	74	0.770153	1e-06	9.22162e-06
ZIC2	327	78	0.770087	1e-06	9.22162e-06
GATA6	328	69	0.770086	1e-06	9.22162e-06
SP3	329	121	0.769991	1e-06	9.22162e-06
HNF1A	330	118	0.769895	1e-06	9.22162e-06
SALL4	331	132	0.769764	1e-06	9.22162e-06
NR6A1	332	79	0.769637	1e-06	9.22162e-06
ELF5	333	183	0.769476	1e-06	9.22162e-06
SATB1	334	174	0.769127	1e-06	9.22162e-06
PAX7	335	41	0.768567	1e-06	9.22162e-06
NFYC	336	76	0.768451	1e-06	9.22162e-06
NR5A1	337	48	0.768451	1e-06	9.22162e-06
SNAI2	338	31	0.768153	1e-06	9.22162e-06
BRD9	339	52	0.768055	1e-06	9.22162e-06
HSF1	340	65	0.767815	1e-06	9.22162e-06
CDC73	341	86	0.767253	1e-06	9.22162e-06
EBF1	342	129	0.766909	1e-06	9.22162e-06
RCOR3	343	39	0.766729	1e-06	9.22162e-06
NKX2-1	344	119	0.766676	1e-06	9.22162e-06
AHR	345	70	0.766437	1e-06	9.22162e-06
CRX	346	70	0.766322	1e-06	9.22162e-06
FOXL2	347	60	0.766267	1e-06	9.22162e-06
RELB	348	58	0.765795	1e-06	9.22162e-06
JMJD6	349	56	0.765543	1e-06	9.22162e-06
TRIM33	350	108	0.765178	1e-06	9.22162e-06
NFIC	351	109	0.765031	1e-06	9.22162e-06
IRF8	352	134	0.765005	1e-06	9.22162e-06
IRF2BP2	353	32	0.764969	1e-06	9.22162e-06
FOXP3	354	101	0.764808	1e-06	9.22162e-06
HOXD13	355	41	0.764488	1e-06	9.22162e-06
NR1H3	356	92	0.764298	1e-06	9.22162e-06
BHLHE41	357	96	0.764297	1e-06	9.22162e-06
GRHL2	358	32	0.763744	1e-06	9.22162e-06
CBX2	359	31	0.762844	1e-06	9.22162e-06
SOX10	360	78	0.762659	1e-06	9.22162e-06
ATOH1	361	126	0.762321	1e-06	9.22162e-06
NFE2L1	362	32	0.759483	1e-06	9.22162e-06
HOXA13	363	38	0.758483	1e-06	9.22162e-06
NFATC2	364	42	0.757578	1e-06	9.22162e-06
HOXB4	365	39	0.755733	1e-06	9.22162e-06
AFF4	366	47	0.753845	1e-06	9.22162e-06
REL	367	49	0.753402	1e-06	9.22162e-06
VSX2	368	46	0.751761	1e-06	9.22162e-06
NR0B2	369	34	0.7513	1e-06	9.22162e-06
NFE2	370	34	0.749564	1e-06	9.22162e-06
TRP63	371	2	0.913921	1	1
ESRRG	372	2	0.869772	1	1
PRDM9	373	11	0.867177	1	1
GLI2	374	3	0.856759	1	1
MEF2C	375	2	0.838486	1	1
PRDM4	376	13	0.835264	1	1
CHD7	377	2	0.833019	1	1
PARP1	378	4	0.830818	1	1
ZFP36L1	379	3	0.830207	1	1
ATF7IP	380	7	0.82449	1	1
GTF3C1	381	5	0.822288	1	1
IKZF3	382	8	0.816533	1	1
GTF3C2	383	4	0.816337	1	1
OVOL2	384	8	0.813333	1	1
HIRA	385	3	0.812741	1	1
HNRNPL	386	3	0.812545	1	1
SUMO1	387	8	0.810651	1	1
ETV2	388	7	0.810076	1	1
PCGF2	389	10	0.809064	1	1
MTF2	390	5	0.806175	1	1
CEBPG	391	14	0.805181	1	1
TBX3	392	8	0.8041	1	1
DAXX	393	6	0.804039	1	1
TERF2IP	394	3	0.80402	1	1
CBX8	395	21	0.803725	1	1
CUX2	396	5	0.802178	1	1
NUCKS1	397	16	0.798101	1	1
YAP1	398	15	0.79734	1	1
EZH1	399	5	0.796444	1	1
SMAD1	400	16	0.795865	1	1
NR1I2	401	6	0.794217	1	1
KLRG1	402	26	0.793527	1	1
BCL3	403	16	0.792617	1	1
CTNNB1	404	11	0.791948	1	1
CBX7	405	21	0.791523	1	1
TBX20	406	8	0.788783	1	1
GAD1	407	13	0.788165	1	1
MORC3	408	19	0.786843	1	1
TLE1	409	11	0.785241	1	1
NLRC5	410	11	0.784612	1	1
IRF2	411	23	0.784216	1	1
MNX1	412	26	0.783837	1	1
E4F1	413	7	0.783341	1	1
NCAPH2	414	30	0.782529	1	1
TBR1	415	24	0.781862	1	1
NR1H2	416	12	0.78044	1	1
POU2F2	417	5	0.780181	1	1
KDM4A	418	28	0.778228	1	1
TAF9B	419	9	0.778	1	1
AICDA	420	6	0.777858	1	1
NR5A2	421	13	0.77719	1	1
ZFP322A	422	12	0.777161	1	1
GRHL3	423	20	0.776944	1	1
PAX6	424	25	0.776096	1	1
SREBF2	425	22	0.77577	1	1
RPA1	426	27	0.775501	1	1
THRA	427	11	0.774461	1	1
ESRRA	428	29	0.773806	1	1
KCNH8	429	2	0.773688	1	1
KDM3A	430	2	0.773688	1	1
ARID1A	431	2	0.773688	1	1
TET3	432	8	0.773141	1	1
PAX3	433	6	0.772511	1	1
NFATC1	434	7	0.77186	1	1
NCAPD3	435	9	0.771611	1	1
LYL1	436	15	0.767995	1	1
ASXL1	437	19	0.76778	1	1
SOX6	438	4	0.766838	1	1
LDB1	439	11	0.766755	1	1
PDX1	440	27	0.766163	1	1
NAP1L1	441	21	0.765976	1	1
NR2F2	442	4	0.765247	1	1
WDR61	443	30	0.764994	1	1
SMARCD1	444	19	0.764988	1	1
SMARCC1	445	17	0.764283	1	1
XRCC2	446	23	0.763509	1	1
INO80	447	9	0.762974	1	1
BATF3	448	26	0.76108	1	1
FOXP2	449	9	0.761012	1	1
HOXC9	450	11	0.760553	1	1
IRF7	451	27	0.760327	1	1
ZBTB17	452	9	0.760025	1	1
ZBED6	453	14	0.759192	1	1
KDM5C	454	19	0.758343	1	1
NBN	455	11	0.758153	1	1
TRIM24	456	9	0.757967	1	1
KLF1	457	12	0.757621	1	1
ZFP335	458	9	0.756347	1	1
HEXIM1	459	13	0.754973	1	1
OGT	460	23	0.751001	1	1
MSGN1	461	4	0.750128	1	1
RTF1	462	2	0.749734	1	1
TCF7L1	463	15	0.749332	1	1
LMNB1	464	2	0.74876	1	1
TEAD2	465	8	0.744451	1	1
TAF1	466	3	0.741591	1	1
SP2	467	2	0.741528	1	1
ELL2	468	9	0.740163	1	1
BRWD1	469	10	0.739641	1	1
KLF6	470	8	0.738103	1	1
NACC1	471	16	0.735868	1	1
CDKN2AIP	472	4	0.735483	1	1
RARG	473	6	0.734654	1	1
MECOM	474	22	0.7342	1	1
ELK4	475	6	0.723775	1	1
NFE2L2	476	9	0.72167	1	1
BMI1	477	7	0.715396	1	1
EHMT2	478	2	0.714089	1	1
MKL1	479	5	0.712064	1	1
MKL2	480	6	0.708381	1	1
POU3F2	481	7	0.706555	1	1
GLI3	482	16	0.703853	1	1
ELK1	483	3	0.699954	1	1
PPARD	484	3	0.640815	1	1
ETV4	485	1	0	1	1
HAND1	486	1	0	1	1
POU4F3	487	1	0	1	1
SIX1	488	1	0	1	1
CRY1	489	1	0	1	1
GSK3B	490	1	0	1	1
PCGF6	491	1	0	1	1
GLI1	492	1	0	1	1
KMT2A	493	1	0	1	1
LHX2	494	1	0	1	1
LHX6	495	1	0	1	1
GTF3C4	496	1	0	1	1
HOXA2	497	1	0	1	1
PHF13	498	1	0	1	1
HSF2	499	1	0	1	1
ERCC3	500	1	0	1	1
BCL11A	501	1	0	1	1
GTF2F1	502	1	0	1	1

## Sheet: CSA_down
Regulator	Rank	Targets	Score	P-value	Adjusted p-value
NAP1L1	1	37	0.830317	1e-06	9.55942e-06
CBX2	2	33	0.829499	1e-06	9.55942e-06
SRY	3	48	0.825888	1e-06	9.55942e-06
RPA1	4	47	0.825548	1e-06	9.55942e-06
PCGF2	5	34	0.82522	1e-06	9.55942e-06
OGT	6	28	0.824894	1e-06	9.55942e-06
PRDM5	7	49	0.824288	1e-06	9.55942e-06
IRF7	8	26	0.823417	1e-06	9.55942e-06
CBX7	9	81	0.821805	1e-06	9.55942e-06
LYL1	10	30	0.821094	1e-06	9.55942e-06
SNAI2	11	43	0.820401	1e-06	9.55942e-06
PAX6	12	24	0.818822	1e-06	9.55942e-06
MTF2	13	44	0.818365	1e-06	9.55942e-06
GRHL2	14	34	0.817021	1e-06	9.55942e-06
DMRTB1	15	62	0.816625	1e-06	9.55942e-06
NR1D2	16	66	0.816582	1e-06	9.55942e-06
NFIC	17	136	0.815731	1e-06	9.55942e-06
STAT4	18	131	0.81557	1e-06	9.55942e-06
GMNN	19	50	0.815495	1e-06	9.55942e-06
SIN3B	20	50	0.815421	1e-06	9.55942e-06
REL	21	87	0.815307	1e-06	9.55942e-06
NFATC2	22	85	0.815191	1e-06	9.55942e-06
EBF1	23	152	0.814969	1e-06	9.55942e-06
CCNT1	24	54	0.814286	1e-06	9.55942e-06
RFX2	25	35	0.814151	1e-06	9.55942e-06
POU3F1	26	34	0.814143	1e-06	9.55942e-06
HDAC2	27	37	0.813936	1e-06	9.55942e-06
ATF3	28	154	0.813207	1e-06	9.55942e-06
GRHL3	29	27	0.8129	1e-06	9.55942e-06
GPS2	30	47	0.812593	1e-06	9.55942e-06
RELB	31	108	0.812268	1e-06	9.55942e-06
IRF2BP2	32	48	0.811086	1e-06	9.55942e-06
RORC	33	111	0.810984	1e-06	9.55942e-06
ZBTB16	34	80	0.810824	1e-06	9.55942e-06
ASCL1	35	173	0.810608	1e-06	9.55942e-06
CDK9	36	81	0.810566	1e-06	9.55942e-06
MYBL1	37	152	0.810527	1e-06	9.55942e-06
PITX1	38	71	0.810519	1e-06	9.55942e-06
MECOM	39	51	0.810444	1e-06	9.55942e-06
AFF4	40	26	0.810253	1e-06	9.55942e-06
TWIST1	41	45	0.810224	1e-06	9.55942e-06
ETV6	42	44	0.81015	1e-06	9.55942e-06
MAFB	43	123	0.810123	1e-06	9.55942e-06
MAFF	44	61	0.810067	1e-06	9.55942e-06
AKR1B7	45	197	0.809942	1e-06	9.55942e-06
GATA6	46	89	0.809866	1e-06	9.55942e-06
HOXC9	47	33	0.809797	1e-06	9.55942e-06
NKX2-5	48	59	0.809797	1e-06	9.55942e-06
BRD9	49	41	0.809796	1e-06	9.55942e-06
FOXP3	50	132	0.809628	1e-06	9.55942e-06
TBX21	51	136	0.809613	1e-06	9.55942e-06
JUND	52	225	0.809612	1e-06	9.55942e-06
CEBPA	53	226	0.809557	1e-06	9.55942e-06
NCOR2	54	209	0.809553	1e-06	9.55942e-06
JARID2	55	134	0.809552	1e-06	9.55942e-06
VSX2	56	49	0.809487	1e-06	9.55942e-06
NR1H3	57	112	0.809464	1e-06	9.55942e-06
GATA4	58	224	0.80942	1e-06	9.55942e-06
ZIC2	59	71	0.809413	1e-06	9.55942e-06
RCOR2	60	226	0.809353	1e-06	9.55942e-06
UBTF	61	226	0.809353	1e-06	9.55942e-06
NANOG	62	225	0.809351	1e-06	9.55942e-06
MAX	63	226	0.809275	1e-06	9.55942e-06
CHD2	64	223	0.809232	1e-06	9.55942e-06
CHD1	65	226	0.809176	1e-06	9.55942e-06
BHLHE40	66	226	0.809176	1e-06	9.55942e-06
SIN3A	67	226	0.809176	1e-06	9.55942e-06
SMC3	68	223	0.809131	1e-06	9.55942e-06
PAX5	69	224	0.809116	1e-06	9.55942e-06
POU5F1	70	227	0.809104	1e-06	9.55942e-06
TAL1	71	227	0.809104	1e-06	9.55942e-06
IRF4	72	227	0.809104	1e-06	9.55942e-06
STAT5B	73	199	0.809099	1e-06	9.55942e-06
MEF2A	74	224	0.809058	1e-06	9.55942e-06
MYOG	75	187	0.809057	1e-06	9.55942e-06
KLF3	76	87	0.808966	1e-06	9.55942e-06
STAT5A	77	227	0.808947	1e-06	9.55942e-06
BATF	78	170	0.808881	1e-06	9.55942e-06
GFI1B	79	110	0.808839	1e-06	9.55942e-06
GABPA	80	226	0.808832	1e-06	9.55942e-06
MAFK	81	226	0.808832	1e-06	9.55942e-06
RAD21	82	226	0.808832	1e-06	9.55942e-06
HCFC1	83	225	0.808808	1e-06	9.55942e-06
NELFE	84	225	0.808808	1e-06	9.55942e-06
CWC15	85	215	0.808801	1e-06	9.55942e-06
RUNX1	86	227	0.808761	1e-06	9.55942e-06
MAZ	87	227	0.808761	1e-06	9.55942e-06
MYB	88	221	0.808706	1e-06	9.55942e-06
TEAD4	89	141	0.808623	1e-06	9.55942e-06
ASCL2	90	68	0.808612	1e-06	9.55942e-06
NFKB1	91	74	0.808609	1e-06	9.55942e-06
JUN	92	226	0.808589	1e-06	9.55942e-06
TBP	93	227	0.808585	1e-06	9.55942e-06
ELF1	94	227	0.808585	1e-06	9.55942e-06
NRF1	95	227	0.808585	1e-06	9.55942e-06
T	96	52	0.808543	1e-06	9.55942e-06
SIX2	97	95	0.808535	1e-06	9.55942e-06
POLR2A	98	228	0.808517	1e-06	9.55942e-06
CTCF	99	228	0.808517	1e-06	9.55942e-06
TCF12	100	228	0.808517	1e-06	9.55942e-06
GATA2	101	228	0.808517	1e-06	9.55942e-06
GATA1	102	228	0.808517	1e-06	9.55942e-06
ETS1	103	228	0.808517	1e-06	9.55942e-06
NOL3	104	228	0.808517	1e-06	9.55942e-06
CEBPB	105	228	0.808517	1e-06	9.55942e-06
FLI1	106	228	0.808517	1e-06	9.55942e-06
EP300	107	228	0.808517	1e-06	9.55942e-06
MXI1	108	226	0.808485	1e-06	9.55942e-06
E2F4	109	225	0.808462	1e-06	9.55942e-06
CHD4	110	178	0.808454	1e-06	9.55942e-06
PPARG	111	222	0.80839	1e-06	9.55942e-06
MYOD1	112	206	0.808311	1e-06	9.55942e-06
ZMIZ1	113	226	0.808294	1e-06	9.55942e-06
SOX2	114	212	0.80827	1e-06	9.55942e-06
REST	115	127	0.808242	1e-06	9.55942e-06
USF1	116	225	0.808238	1e-06	9.55942e-06
ATF2	117	129	0.808207	1e-06	9.55942e-06
PKNOX1	118	94	0.808174	1e-06	9.55942e-06
SMARCA5	119	142	0.808172	1e-06	9.55942e-06
KAT2A	120	222	0.808094	1e-06	9.55942e-06
SMARCA4	121	222	0.808064	1e-06	9.55942e-06
FOXA2	122	212	0.808052	1e-06	9.55942e-06
TCF3	123	222	0.808048	1e-06	9.55942e-06
RXRA	124	227	0.807931	1e-06	9.55942e-06
KLRG1	125	39	0.807929	1e-06	9.55942e-06
MYC	126	227	0.807928	1e-06	9.55942e-06
CRTC2	127	83	0.807865	1e-06	9.55942e-06
HSF1	128	73	0.807856	1e-06	9.55942e-06
TRIM33	129	148	0.807837	1e-06	9.55942e-06
EBF2	130	203	0.807785	1e-06	9.55942e-06
HDAC3	131	138	0.80777	1e-06	9.55942e-06
KDM5B	132	42	0.807769	1e-06	9.55942e-06
USF2	133	225	0.807766	1e-06	9.55942e-06
THRB	134	154	0.807755	1e-06	9.55942e-06
MAF	135	154	0.807744	1e-06	9.55942e-06
CEBPD	136	64	0.807735	1e-06	9.55942e-06
ZKSCAN1	137	224	0.807706	1e-06	9.55942e-06
STAT3	138	223	0.807529	1e-06	9.55942e-06
BRD4	139	216	0.807522	1e-06	9.55942e-06
MYF5	140	176	0.807429	1e-06	9.55942e-06
NKX6-1	141	62	0.807373	1e-06	9.55942e-06
NFIB	142	182	0.807329	1e-06	9.55942e-06
YAP1	143	44	0.807325	1e-06	9.55942e-06
ZFP384	144	143	0.807321	1e-06	9.55942e-06
BCL6	145	208	0.807303	1e-06	9.55942e-06
FOXO1	146	181	0.807204	1e-06	9.55942e-06
PRDM14	147	44	0.807069	1e-06	9.55942e-06
JMJD6	148	54	0.807044	1e-06	9.55942e-06
ERG	149	223	0.807003	1e-06	9.55942e-06
NEUROD2	150	208	0.80697	1e-06	9.55942e-06
NR3C1	151	225	0.806969	1e-06	9.55942e-06
WT1	152	186	0.806955	1e-06	9.55942e-06
NR4A1	153	167	0.80692	1e-06	9.55942e-06
SOX3	154	91	0.806886	1e-06	9.55942e-06
SATB1	155	185	0.806723	1e-06	9.55942e-06
KDM4C	156	213	0.806707	1e-06	9.55942e-06
ARID3A	157	160	0.806561	1e-06	9.55942e-06
ONECUT2	158	155	0.806381	1e-06	9.55942e-06
SETDB1	159	103	0.806305	1e-06	9.55942e-06
TFAP4	160	194	0.806221	1e-06	9.55942e-06
SMC1A	161	205	0.806133	1e-06	9.55942e-06
UTF1	162	206	0.806111	1e-06	9.55942e-06
FOSL2	163	185	0.806096	1e-06	9.55942e-06
RUNX3	164	196	0.806086	1e-06	9.55942e-06
TGIF2	165	49	0.806071	1e-06	9.55942e-06
ESRRB	166	159	0.806041	1e-06	9.55942e-06
STAT1	167	217	0.806035	1e-06	9.55942e-06
OLIG2	168	180	0.80602	1e-06	9.55942e-06
RELA	169	222	0.805994	1e-06	9.55942e-06
TRIM28	170	108	0.805836	1e-06	9.55942e-06
NFE2L2	171	36	0.805808	1e-06	9.55942e-06
KMT2D	172	198	0.805776	1e-06	9.55942e-06
ZIC3	173	65	0.805765	1e-06	9.55942e-06
PRDM16	174	63	0.805738	1e-06	9.55942e-06
EHF	175	95	0.805724	1e-06	9.55942e-06
SOX17	176	179	0.80568	1e-06	9.55942e-06
IKZF1	177	214	0.805677	1e-06	9.55942e-06
SRF	178	177	0.805607	1e-06	9.55942e-06
HNF4A	179	176	0.805556	1e-06	9.55942e-06
ONECUT1	180	155	0.805388	1e-06	9.55942e-06
SREBF1	181	203	0.805385	1e-06	9.55942e-06
NR1D1	182	201	0.805382	1e-06	9.55942e-06
FOXF1	183	200	0.805317	1e-06	9.55942e-06
GATA3	184	144	0.805191	1e-06	9.55942e-06
TFAP2C	185	203	0.80519	1e-06	9.55942e-06
ZFP281	186	205	0.805189	1e-06	9.55942e-06
OTX2	187	200	0.805126	1e-06	9.55942e-06
RARA	188	210	0.805117	1e-06	9.55942e-06
RUNX2	189	213	0.805031	1e-06	9.55942e-06
ARNTL	190	130	0.805029	1e-06	9.55942e-06
SALL4	191	110	0.804995	1e-06	9.55942e-06
SMAD2	192	197	0.804989	1e-06	9.55942e-06
MEIS1	193	214	0.804941	1e-06	9.55942e-06
MECP2	194	169	0.804922	1e-06	9.55942e-06
KDM4A	195	49	0.804901	1e-06	9.55942e-06
CTR9	196	43	0.804793	1e-06	9.55942e-06
NCOR1	197	195	0.804754	1e-06	9.55942e-06
SUZ12	198	184	0.80474	1e-06	9.55942e-06
ATOH1	199	155	0.804719	1e-06	9.55942e-06
SP1	200	159	0.8047	1e-06	9.55942e-06
FGFR1	201	199	0.804673	1e-06	9.55942e-06
CLOCK	202	196	0.804672	1e-06	9.55942e-06
KDM1A	203	206	0.804646	1e-06	9.55942e-06
CDC73	204	77	0.804636	1e-06	9.55942e-06
RAG2	205	205	0.804595	1e-06	9.55942e-06
HOXA13	206	70	0.80457	1e-06	9.55942e-06
TFAP2A	207	179	0.804529	1e-06	9.55942e-06
TBX5	208	164	0.804442	1e-06	9.55942e-06
RBFOX2	209	196	0.804424	1e-06	9.55942e-06
PGR	210	175	0.8044	1e-06	9.55942e-06
MTA2	211	197	0.804323	1e-06	9.55942e-06
NKX3-1	212	71	0.804283	1e-06	9.55942e-06
KLF5	213	178	0.804078	1e-06	9.55942e-06
ESR1	214	214	0.803999	1e-06	9.55942e-06
E2F3	215	65	0.803945	1e-06	9.55942e-06
BATF3	216	80	0.803944	1e-06	9.55942e-06
TEAD1	217	175	0.803865	1e-06	9.55942e-06
TCEA1	218	30	0.803864	1e-06	9.55942e-06
STAT6	219	199	0.803799	1e-06	9.55942e-06
TBX19	220	70	0.803721	1e-06	9.55942e-06
STAG2	221	176	0.803685	1e-06	9.55942e-06
JUNB	222	199	0.803665	1e-06	9.55942e-06
KLF4	223	155	0.803648	1e-06	9.55942e-06
INSM1	224	183	0.803604	1e-06	9.55942e-06
VDR	225	201	0.803499	1e-06	9.55942e-06
NFYB	226	62	0.803496	1e-06	9.55942e-06
DMRT1	227	109	0.803485	1e-06	9.55942e-06
PMEPA1	228	120	0.80347	1e-06	9.55942e-06
CREBBP	229	183	0.803411	1e-06	9.55942e-06
ZFP57	230	205	0.803388	1e-06	9.55942e-06
ETS2	231	104	0.803316	1e-06	9.55942e-06
RNF2	232	193	0.803311	1e-06	9.55942e-06
ELF5	233	173	0.803309	1e-06	9.55942e-06
POU2AF1	234	121	0.803236	1e-06	9.55942e-06
NPAS3	235	134	0.803142	1e-06	9.55942e-06
KDM2B	236	188	0.803129	1e-06	9.55942e-06
SMAD4	237	169	0.803102	1e-06	9.55942e-06
IRF1	238	179	0.802976	1e-06	9.55942e-06
RORA	239	87	0.802964	1e-06	9.55942e-06
ZIC1	240	183	0.802941	1e-06	9.55942e-06
PTF1A	241	166	0.802936	1e-06	9.55942e-06
TET1	242	182	0.802634	1e-06	9.55942e-06
TGIF1	243	177	0.802504	1e-06	9.55942e-06
NCOA2	244	150	0.802396	1e-06	9.55942e-06
GTF2B	245	184	0.802396	1e-06	9.55942e-06
EGR2	246	199	0.802161	1e-06	9.55942e-06
SMAD3	247	190	0.802121	1e-06	9.55942e-06
POU2F1	248	173	0.802097	1e-06	9.55942e-06
ISL1	249	116	0.802078	1e-06	9.55942e-06
TAF3	250	176	0.802046	1e-06	9.55942e-06
TCF7	251	171	0.802027	1e-06	9.55942e-06
MEN1	252	176	0.801983	1e-06	9.55942e-06
DPPA2	253	172	0.801908	1e-06	9.55942e-06
RARB	254	100	0.801878	1e-06	9.55942e-06
SMARCD1	255	36	0.801877	1e-06	9.55942e-06
SOX9	256	187	0.801875	1e-06	9.55942e-06
SIX4	257	170	0.801849	1e-06	9.55942e-06
FOSL1	258	185	0.801831	1e-06	9.55942e-06
PBX1	259	152	0.801821	1e-06	9.55942e-06
CREB1	260	201	0.801705	1e-06	9.55942e-06
NEUROG2	261	189	0.801677	1e-06	9.55942e-06
NIPBL	262	185	0.801557	1e-06	9.55942e-06
FOXA1	263	192	0.801412	1e-06	9.55942e-06
RBPJ	264	144	0.801391	1e-06	9.55942e-06
KDM5A	265	184	0.801334	1e-06	9.55942e-06
LMO2	266	175	0.801314	1e-06	9.55942e-06
SUPT5	267	158	0.80127	1e-06	9.55942e-06
STAT2	268	141	0.801257	1e-06	9.55942e-06
RAG1	269	175	0.801151	1e-06	9.55942e-06
GFI1	270	185	0.801056	1e-06	9.55942e-06
RFX1	271	124	0.801054	1e-06	9.55942e-06
BACH2	272	150	0.800963	1e-06	9.55942e-06
AHR	273	85	0.800958	1e-06	9.55942e-06
EP400	274	31	0.800893	1e-06	9.55942e-06
TRP53	275	113	0.800838	1e-06	9.55942e-06
DNAJC2	276	94	0.800834	1e-06	9.55942e-06
SP3	277	68	0.80075	1e-06	9.55942e-06
IRF8	278	166	0.800486	1e-06	9.55942e-06
EZH2	279	179	0.800472	1e-06	9.55942e-06
NFYA	280	66	0.800422	1e-06	9.55942e-06
SOX4	281	101	0.800271	1e-06	9.55942e-06
FOXO3	282	44	0.800041	1e-06	9.55942e-06
HDAC1	283	41	0.79984	1e-06	9.55942e-06
RBPJL	284	94	0.799805	1e-06	9.55942e-06
ZEB1	285	173	0.799795	1e-06	9.55942e-06
ASH2L	286	87	0.799776	1e-06	9.55942e-06
MNX1	287	33	0.799747	1e-06	9.55942e-06
TFCP2L1	288	107	0.799682	1e-06	9.55942e-06
HOXD13	289	57	0.799524	1e-06	9.55942e-06
CBFB	290	101	0.799469	1e-06	9.55942e-06
MAPK8	291	54	0.799451	1e-06	9.55942e-06
CBX3	292	78	0.799401	1e-06	9.55942e-06
NKX2-1	293	136	0.79939	1e-06	9.55942e-06
NELFB	294	133	0.799332	1e-06	9.55942e-06
HNF1A	295	95	0.79933	1e-06	9.55942e-06
FOSB	296	112	0.799197	1e-06	9.55942e-06
MEF2D	297	85	0.799052	1e-06	9.55942e-06
LHX3	298	87	0.798994	1e-06	9.55942e-06
RAD23B	299	173	0.798974	1e-06	9.55942e-06
FOS	300	155	0.798928	1e-06	9.55942e-06
TAF7L	301	176	0.798866	1e-06	9.55942e-06
CDX2	302	123	0.798859	1e-06	9.55942e-06
AEBP2	303	147	0.798831	1e-06	9.55942e-06
FOXK1	304	47	0.79856	1e-06	9.55942e-06
NFIL3	305	83	0.798286	1e-06	9.55942e-06
BRD2	306	152	0.798158	1e-06	9.55942e-06
PAX7	307	38	0.797995	1e-06	9.55942e-06
NUCKS1	308	25	0.797965	1e-06	9.55942e-06
AFF3	309	111	0.797854	1e-06	9.55942e-06
SNAI1	310	160	0.79776	1e-06	9.55942e-06
RFX3	311	91	0.797571	1e-06	9.55942e-06
SREBF2	312	29	0.797397	1e-06	9.55942e-06
PITX2	313	66	0.797384	1e-06	9.55942e-06
XBP1	314	143	0.797316	1e-06	9.55942e-06
E2F1	315	166	0.797262	1e-06	9.55942e-06
FOXL2	316	74	0.797113	1e-06	9.55942e-06
MED12	317	118	0.797043	1e-06	9.55942e-06
ZFP217	318	140	0.796926	1e-06	9.55942e-06
ATF4	319	137	0.796905	1e-06	9.55942e-06
MYCN	320	94	0.796845	1e-06	9.55942e-06
KAT5	321	66	0.796807	1e-06	9.55942e-06
NR1H4	322	60	0.796708	1e-06	9.55942e-06
CDK7	323	35	0.796555	1e-06	9.55942e-06
CDK8	324	28	0.796517	1e-06	9.55942e-06
KDM6B	325	135	0.795846	1e-06	9.55942e-06
KMT2C	326	127	0.795601	1e-06	9.55942e-06
ATF5	327	42	0.79536	1e-06	9.55942e-06
CXXC1	328	128	0.795318	1e-06	9.55942e-06
TBPL1	329	88	0.795187	1e-06	9.55942e-06
NR6A1	330	87	0.795154	1e-06	9.55942e-06
NKX3-2	331	71	0.795095	1e-06	9.55942e-06
MBD3	332	152	0.794848	1e-06	9.55942e-06
TCF4	333	45	0.794776	1e-06	9.55942e-06
NELFA	334	157	0.794684	1e-06	9.55942e-06
EGR1	335	102	0.79466	1e-06	9.55942e-06
SIRT1	336	117	0.79458	1e-06	9.55942e-06
SPIB	337	111	0.794407	1e-06	9.55942e-06
GTF2E2	338	116	0.794211	1e-06	9.55942e-06
NEUROD1	339	133	0.794013	1e-06	9.55942e-06
CHD8	340	96	0.793495	1e-06	9.55942e-06
ATRX	341	60	0.793378	1e-06	9.55942e-06
YY1	342	107	0.793086	1e-06	9.55942e-06
NFYC	343	42	0.79307	1e-06	9.55942e-06
LEO1	344	35	0.793012	1e-06	9.55942e-06
RAI1	345	117	0.792946	1e-06	9.55942e-06
HES1	346	81	0.792903	1e-06	9.55942e-06
NR0B1	347	60	0.791742	1e-06	9.55942e-06
SOX10	348	52	0.79146	1e-06	9.55942e-06
CREM	349	74	0.791149	1e-06	9.55942e-06
DPY30	350	114	0.790153	1e-06	9.55942e-06
IKZF2	351	27	0.789802	1e-06	9.55942e-06
MCRS1	352	89	0.78963	1e-06	9.55942e-06
KDM6A	353	97	0.789493	1e-06	9.55942e-06
PAXIP1	354	107	0.789437	1e-06	9.55942e-06
RCOR3	355	48	0.78909	1e-06	9.55942e-06
RBBP5	356	67	0.788684	1e-06	9.55942e-06
SMARCC1	357	25	0.788378	1e-06	9.55942e-06
MSL2	358	72	0.788113	1e-06	9.55942e-06
KANSL3	359	80	0.787974	1e-06	9.55942e-06
NOTCH1	360	96	0.787696	1e-06	9.55942e-06
PPARA	361	51	0.787081	1e-06	9.55942e-06
BHLHE41	362	71	0.786933	1e-06	9.55942e-06
PRDM1	363	86	0.786441	1e-06	9.55942e-06
EOMES	364	66	0.785781	1e-06	9.55942e-06
KAT8	365	27	0.78578	1e-06	9.55942e-06
NR5A1	366	33	0.785263	1e-06	9.55942e-06
CRX	367	33	0.784195	1e-06	9.55942e-06
TFE3	368	74	0.78302	1e-06	9.55942e-06
KDM2A	369	60	0.774958	1e-06	9.55942e-06
HNRNPU	370	58	0.771304	1e-06	9.55942e-06
MKL2	371	4	0.892109	1	1
SMCHD1	372	2	0.880483	1	1
AICDA	373	2	0.880483	1	1
PRDM9	374	12	0.87581	1	1
HSF2	375	4	0.86913	1	1
GLI1	376	2	0.86162	1	1
BCL11A	377	3	0.855426	1	1
SRSF1	378	2	0.844248	1	1
CHD7	379	4	0.841508	1	1
PAX3	380	4	0.841467	1	1
SIX1	381	3	0.837115	1	1
LDB1	382	19	0.833587	1	1
ELL2	383	6	0.828448	1	1
ETV2	384	15	0.827326	1	1
BMI1	385	12	0.827043	1	1
TET3	386	6	0.825584	1	1
NFATC1	387	9	0.825514	1	1
PPARD	388	8	0.825384	1	1
ELK4	389	5	0.825208	1	1
RARG	390	12	0.824364	1	1
TAF1	391	2	0.824248	1	1
ZBTB17	392	8	0.823417	1	1
ASXL1	393	12	0.821389	1	1
NR1H2	394	18	0.820504	1	1
TERF2IP	395	2	0.820043	1	1
USP21	396	19	0.818957	1	1
ZMYND8	397	12	0.818569	1	1
NR1I2	398	13	0.81802	1	1
CTNNB1	399	5	0.815931	1	1
CRY1	400	2	0.813723	1	1
WDR61	401	10	0.812968	1	1
TRIM24	402	12	0.811623	1	1
THRA	403	18	0.811031	1	1
HIF1A	404	17	0.81026	1	1
NSL1	405	13	0.809279	1	1
CBX1	406	4	0.807663	1	1
TCF7L1	407	19	0.807159	1	1
BRWD1	408	10	0.80706	1	1
CBX8	409	9	0.806337	1	1
OVOL2	410	14	0.805065	1	1
CUX2	411	4	0.80462	1	1
TBX20	412	17	0.80456	1	1
HOXB4	413	20	0.803721	1	1
GAD1	414	7	0.802211	1	1
CEBPG	415	7	0.801888	1	1
ELK1	416	4	0.801814	1	1
HEXIM1	417	4	0.801122	1	1
THAP11	418	15	0.80018	1	1
NBN	419	10	0.800134	1	1
IKZF3	420	14	0.799376	1	1
FOXP2	421	14	0.798833	1	1
ERCC3	422	2	0.798706	1	1
NKX2-2	423	20	0.798389	1	1
TAF9B	424	6	0.797096	1	1
NR5A2	425	11	0.796903	1	1
MYBL2	426	18	0.796866	1	1
TEAD2	427	5	0.796293	1	1
GSK3B	428	2	0.796208	1	1
EZH1	429	8	0.795714	1	1
XRCC2	430	24	0.795678	1	1
NCAPH2	431	22	0.795569	1	1
TRP63	432	3	0.795071	1	1
NFE2L1	433	24	0.793977	1	1
GLI3	434	18	0.793672	1	1
PAF1	435	23	0.793433	1	1
TLE1	436	12	0.793183	1	1
NFE2	437	19	0.793101	1	1
ZFP42	438	18	0.79272	1	1
POU3F2	439	18	0.791966	1	1
WDR5	440	24	0.791722	1	1
POU2F2	441	17	0.790776	1	1
SIRT6	442	24	0.790528	1	1
EHMT2	443	3	0.789646	1	1
E4F1	444	4	0.789482	1	1
ZBED6	445	15	0.789144	1	1
TBR1	446	20	0.788701	1	1
MSGN1	447	8	0.785968	1	1
KLF6	448	9	0.785687	1	1
MSL1	449	22	0.783593	1	1
SFMBT1	450	15	0.783488	1	1
SMAD1	451	21	0.783148	1	1
ESRRA	452	14	0.782167	1	1
HAND1	453	6	0.780245	1	1
BRD3	454	11	0.779446	1	1
AUTS2	455	21	0.779427	1	1
EAR1	456	17	0.778036	1	1
GTF3C1	457	6	0.77728	1	1
KLF1	458	24	0.775235	1	1
DNMT1	459	3	0.771509	1	1
MEF2C	460	4	0.771122	1	1
NACC1	461	16	0.770802	1	1
TBX3	462	11	0.770798	1	1
NR2F2	463	4	0.77056	1	1
CCND1	464	23	0.770178	1	1
SOX6	465	9	0.770007	1	1
PARP1	466	3	0.769318	1	1
ZFP322A	467	16	0.765092	1	1
GLI2	468	5	0.764117	1	1
IRF2	469	23	0.763565	1	1
GTF3C2	470	5	0.763268	1	1
DAXX	471	5	0.762424	1	1
CNOT3	472	13	0.762054	1	1
MORC3	473	7	0.758686	1	1
PRDM4	474	8	0.757614	1	1
PDX1	475	10	0.755872	1	1
ZFP36L1	476	4	0.754413	1	1
NLRC5	477	7	0.752986	1	1
ATF7IP	478	5	0.751629	1	1
SUMO1	479	6	0.743625	1	1
KCNH8	480	2	0.743273	1	1
NR0B2	481	13	0.742907	1	1
HNRNPL	482	2	0.742641	1	1
KMT2A	483	2	0.742641	1	1
KDM5C	484	6	0.740682	1	1
SATB2	485	4	0.739801	1	1
BCL3	486	11	0.738436	1	1
LHX6	487	2	0.729274	1	1
HIRA	488	2	0.706644	1	1
CBFA2T2	489	1	0	1	1
ETV4	490	1	0	1	1
ZFP148	491	1	0	1	1
POU4F3	492	1	0	1	1
FUS	493	1	0	1	1
LMNB1	494	1	0	1	1
RTF1	495	1	0	1	1
MLLT3	496	1	0	1	1
MYT1L	497	1	0	1	1
MKL1	498	1	0	1	1
ELF3	499	1	0	1	1
PCGF6	500	1	0	1	1
KDM3A	501	1	0	1	1
KDM4D	502	1	0	1	1
CDKN2AIP	503	1	0	1	1
EWSR1	504	1	0	1	1
BAZ1B	505	1	0	1	1
ZFP36L2	506	1	0	1	1
ZBTB20	507	1	0	1	1
TOP2B	508	1	0	1	1
LHX2	509	1	0	1	1
SMAD5	510	1	0	1	1
NONO	511	1	0	1	1
PHF13	512	1	0	1	1
MYO1C	513	1	0	1	1
ESRRG	514	1	0	1	1
ARID1A	515	1	0	1	1
SP2	516	1	0	1	1
GTF3C4	517	1	0	1	1
INO80	518	1	0	1	1

## Sheet: REGGAE_up
Regulator	Rank	Targets	Score	P-value	Adjusted p-value
MYC	1	243	25.9125	2.40998e-148	8.22284e-145
KAT2A	2	239	25.6159	5.07753e-145	8.66226e-142
UBTF	3	239	24.5822	9.79037e-134	1.11349e-130
HCFC1	4	239	24.3188	6.19864e-131	5.28744e-128
MBD3	5	228	24.122	7.34242e-129	5.01047e-126
TFAP4	6	225	23.4871	2.76409e-122	1.57184e-119
RAD23B	7	221	23.1838	3.31946e-119	1.618e-116
SMC3	8	239	22.7101	1.78133e-114	7.59735e-112
DPY30	9	189	22.5218	1.26904e-112	4.81109e-110
E2F1	10	231	22.335	8.44074e-111	2.87998e-108
SUZ12	11	171	21.5471	2.81637e-103	8.73585e-101
RCOR2	12	239	21.441	2.76835e-102	7.87134e-100
SMC1A	13	225	21.2623	1.26961e-100	3.33225e-98
GABPA	14	239	21.2437	1.88577e-100	4.59589e-98
SMARCA5	15	193	21.1877	6.20025e-100	1.41035e-97
MAZ	16	239	21.0974	4.20472e-99	8.96657e-97
SMARCA4	17	231	20.8117	1.6949e-96	3.40176e-94
NELFA	18	227	20.6388	6.15048e-95	1.16586e-92
E2F4	19	239	20.6016	1.32812e-94	2.38502e-92
TBP	20	239	20.3645	1.72717e-92	2.94655e-90
CTCF	21	239	20.2347	2.42275e-91	3.93639e-89
RAD21	22	239	20.1821	7.03639e-91	1.09128e-88
GTF2E2	23	161	19.7011	1.05498e-86	1.56504e-84
TRIM28	24	136	19.4708	9.71928e-85	1.38176e-82
MYB	25	239	19.428	2.23592e-84	3.05158e-82
KDM1A	26	229	19.2817	3.82269e-83	5.01655e-81
TCF3	27	230	18.8679	1.04712e-79	1.32325e-77
CHD1	28	239	18.8659	1.08789e-79	1.32567e-77
EZH2	29	182	18.6657	4.70872e-78	5.54005e-76
KDM2B	30	224	18.6589	5.34679e-78	6.08108e-76
GTF2B	31	223	18.3285	2.45026e-75	2.69686e-73
NELFE	32	239	18.1137	1.24232e-73	1.32462e-71
MEN1	33	222	17.9043	5.45329e-72	5.63837e-70
HDAC3	34	164	17.2829	3.16289e-67	3.17405e-65
MXI1	35	239	17.1535	2.95825e-66	2.88387e-64
WDR5	36	116	16.8804	3.13786e-64	2.974e-62
MTA2	37	218	16.5931	3.90602e-62	3.60198e-60
DNAJC2	38	112	16.581	4.78324e-62	4.29484e-60
SIN3A	39	239	16.3798	1.33227e-60	1.16556e-58
ZKSCAN1	40	239	16.2662	8.57268e-60	7.3125e-58
TGIF1	41	216	16.2106	2.12281e-59	1.76659e-57
CDK9	42	139	15.685	9.58139e-56	7.78374e-54
CWC15	43	230	15.6123	3.00002e-55	2.38048e-53
CXXC1	44	206	15.375	1.20513e-53	9.34521e-52
TCEA1	45	98	15.2225	1.25439e-52	9.51107e-51
E2F3	46	97	15.1792	2.4301e-52	1.8025e-50
MCRS1	47	202	15.0911	9.26651e-52	6.72709e-50
ASH2L	48	99	15.0303	2.32453e-51	1.65235e-49
CHD4	49	193	14.9962	3.88493e-51	2.70518e-49
GFI1	50	228	14.9415	8.84848e-51	6.0382e-49
PAXIP1	51	111	14.8429	3.8641e-50	2.58516e-48
SETDB1	52	117	14.2256	3.1778e-46	2.08513e-44
RBBP5	53	124	14.0141	6.38962e-45	4.11346e-43
POU2F1	54	229	13.7482	2.60914e-43	1.64859e-41
SP1	55	218	13.3477	6.11e-41	3.79042e-39
MYBL2	56	69	13.0402	3.61383e-39	2.20185e-37
NSL1	57	94	12.4783	4.90485e-36	2.93602e-34
SIRT1	58	190	12.3903	1.47539e-35	8.67937e-34
CBFB	59	104	12.3879	1.51971e-35	8.78858e-34
YY1	60	183	12.2487	8.53819e-35	4.85539e-33
KAT5	61	218	12.1475	2.95803e-34	1.65456e-32
HNRNPU	62	62	12.0409	1.08301e-33	5.96003e-32
AFF3	63	177	11.9771	2.34215e-33	1.26848e-31
PKNOX1	64	88	11.87	8.46968e-33	4.5154e-31
NFYB	65	111	11.8256	1.4387e-32	7.55205e-31
NFYC	66	76	11.3989	2.11692e-30	1.09438e-28
ATF4	67	126	11.3055	6.16119e-30	3.13761e-28
NFYA	68	122	10.6602	7.8171e-27	3.92234e-25
POLR2A	69	239	10.5246	3.3278e-26	1.64557e-24
POU2AF1	70	188	10.5223	3.41016e-26	1.66221e-24
ARID3A	71	188	10.3509	2.07212e-25	9.95787e-24
MEF2D	72	96	10.2837	4.17274e-25	1.97741e-23
LEO1	73	50	10.2598	5.34842e-25	2.49984e-23
TBPL1	74	206	10.1839	1.16945e-24	5.39212e-23
CDC73	75	86	10.1244	2.1529e-24	9.79427e-23
SMAD3	76	230	10.1027	2.68636e-24	1.20603e-22
STAG2	77	192	9.97335	9.96965e-24	4.41772e-22
SALL4	78	132	9.89807	2.12195e-23	9.28215e-22
IKZF1	79	229	9.84873	3.47069e-23	1.49898e-21
SOX4	80	137	9.63763	2.77264e-22	1.18253e-20
EP400	81	134	9.40448	2.61438e-21	1.10127e-19
TRP53	82	135	9.40275	2.65773e-21	1.10587e-19
RNF2	83	216	9.38206	3.23483e-21	1.32979e-19
CDK7	84	104	9.32899	5.34445e-21	2.17087e-19
SP3	85	121	9.3099	6.39752e-21	2.56804e-19
GMNN	86	32	9.11199	4.04406e-20	1.60446e-18
RAI1	87	182	9.06492	6.23475e-20	2.44517e-18
WDR61	88	30	8.96751	1.51652e-19	5.87996e-18
ARNTL	89	193	8.84672	4.50659e-19	1.72769e-17
UTF1	90	229	8.81793	5.82993e-19	2.21019e-17
JMJD6	91	56	8.7683	9.06958e-19	3.40059e-17
HSF1	92	65	8.73946	1.17118e-18	4.34356e-17
KAT8	93	132	8.70154	1.63709e-18	6.00618e-17
ZIC1	94	227	8.63317	2.9838e-18	1.08305e-16
BRD4	95	229	8.52155	7.87169e-18	2.82718e-16
HDAC1	96	73	8.43616	1.63972e-17	5.82782e-16
CCND1	97	51	8.26945	6.72873e-17	2.36685e-15
HDAC2	98	33	8.13717	2.02307e-16	7.04358e-15
CDK8	99	44	8.09423	2.88134e-16	9.93042e-15
BRD2	100	227	7.8626	1.88127e-15	6.4189e-14
TGIF2	101	81	7.69078	7.31222e-15	2.47023e-13
RPA1	102	27	7.4383	5.09962e-14	1.70587e-12
RAG2	103	229	7.24187	2.21271e-13	7.32986e-12
NAP1L1	104	21	7.23594	2.31149e-13	7.58348e-12
NRF1	105	238	7.1097	5.81495e-13	1.88958e-11
HES1	106	82	7.05939	8.36201e-13	2.69162e-11
THAP11	107	40	7.03304	1.0104e-12	3.22195e-11
CCNT1	108	120	6.75244	7.26901e-12	2.29647e-10
SMARCC1	109	17	6.70596	1.00044e-11	3.13164e-10
NUCKS1	110	16	6.67771	1.21354e-11	3.76417e-10
TBX19	111	114	6.67089	1.27125e-11	3.90767e-10
SMAD2	112	224	6.59132	2.17965e-11	6.64014e-10
OTX2	113	222	6.48442	4.45377e-11	1.3448e-09
ISL1	114	147	6.41129	7.21486e-11	2.15939e-09
RAG1	115	214	6.3431	1.12596e-10	3.34067e-09
NCAPH2	116	30	6.12266	4.60137e-10	1.35344e-08
BRD3	117	38	6.11415	4.85365e-10	1.41544e-08
CBX2	118	31	6.09027	5.63601e-10	1.62967e-08
ASXL1	119	19	5.95655	1.28812e-09	3.69333e-08
BHLHE41	120	96	5.87615	2.09956e-09	5.96975e-08
INSM1	121	227	5.86044	2.30827e-09	6.50895e-08
POU5F1	122	239	5.85534	2.38016e-09	6.65663e-08
XRCC2	123	23	5.78336	3.66107e-09	1.01557e-07
SRF	124	211	5.63469	8.76865e-09	2.41279e-07
EBF1	125	129	5.62207	9.43422e-09	2.57517e-07
ONECUT2	126	175	5.4525	2.48332e-08	6.72468e-07
ZFP384	127	138	5.00665	2.76926e-07	7.43992e-06
USF2	128	240	4.94584	3.79089e-07	1.01051e-05
ASCL1	129	161	4.79578	8.10215e-07	2.14299e-05
NR6A1	130	79	4.76277	9.54783e-07	2.50594e-05
SMARCD1	131	19	4.66011	1.58019e-06	4.11573e-05
NACC1	132	16	4.54164	2.79088e-06	7.16219e-05
FOXA2	133	233	4.54157	2.79183e-06	7.16219e-05
ESRRB	134	193	4.52677	2.99456e-06	7.62496e-05
PRDM4	135	13	4.36479	6.36216e-06	0.000160798
NEUROD2	136	211	4.35564	6.6338e-06	0.00016643
KANSL3	137	193	4.19537	1.36212e-05	0.000339238
FOXA1	138	214	4.15218	1.64658e-05	0.000407112
ATF2	139	167	4.12944	1.81821e-05	0.000446311
CDX2	140	100	3.84686	5.98208e-05	0.00145792
LYL1	141	15	3.78055	7.82417e-05	0.00189334
CTR9	142	111	3.71481	0.000101679	0.00244315
NCAPD3	143	9	3.58086	0.000171229	0.00408556
AKR1B7	144	205	3.5422	0.0001984	0.00470097
SUPT5	145	226	3.46311	0.000266984	0.00628242
USF1	146	239	3.41	0.000324817	0.00759092
NBN	147	11	3.40359	0.000332534	0.00771841
INO80	148	9	3.38189	0.00035994	0.00829808
NR1H4	149	51	3.24753	0.00058206	0.0133288
SIRT6	150	82	3.22498	0.000629907	0.0143283
NR1D1	151	231	3.21217	0.000658674	0.0148834
PARP1	152	4	3.15244	0.000809554	0.0181724
TAF7L	153	229	3.14647	0.000826275	0.0184265
DMRT1	154	95	3.12851	0.000878474	0.0194633
NKX6-1	155	80	3.09755	0.000975634	0.0214765
SIX4	156	217	3.0694	0.00107245	0.0234564
OLIG2	157	169	3.00986	0.00130683	0.0284006
CTNNB1	158	11	2.99791	0.0013592	0.0293519
SUMO1	159	8	2.98791	0.00140446	0.0301385
GTF3C1	160	5	2.89535	0.00189366	0.0403824
PITX1	161	52	2.77698	0.00274329	0.0581372
ZBTB17	162	9	2.66876	0.00380664	0.0801743
TBR1	163	24	2.65031	0.00402087	0.084167
ZFP322A	164	12	2.59853	0.00468124	0.0973926
HIRA	165	3	2.54538	0.00545796	0.112806
SPIB	166	105	2.54345	0.00548823	0.112806
FOSB	167	152	2.38226	0.00860345	0.175778
TEAD4	168	101	2.35831	0.00917928	0.186427
MTF2	169	5	2.31172	0.0103966	0.2099
MYF5	170	186	2.2321	0.0128041	0.256986
PAX5	171	236	2.16196	0.0153106	0.305495
ASCL2	172	45	2.15744	0.0154857	0.307192
NEUROG2	173	216	2.10687	0.0175645	0.346416
NANOG	174	240	2.07428	0.0190267	0.373098
EHMT2	175	2	2.02937	0.0212104	0.413542
HNRNPL	176	3	1.95155	0.0254956	0.494267
HOXD13	177	41	1.93675	0.0263879	0.508675
LMNB1	178	2	1.83553	0.0332136	0.636655
T	179	58	1.8279	0.0337821	0.643935
JARID2	180	144	1.74562	0.0404383	0.766531
GTF3C4	181	1	1.65132	0.0493366	0.930036
NKX2-5	182	58	1.64079	0.0504204	0.945244
ZIC3	183	66	1.61633	0.0530118	0.988394
STAT5B	184	199	1.59123	0.0557794	1
GTF2F1	185	1	1.58581	0.0563918	1
PAX7	186	41	1.57675	0.0574261	1
PCGF6	187	1	1.55867	0.0595374	1
ZFP42	188	45	1.55019	0.060548	1
OVOL2	189	8	1.4779	0.0697175	1
CRX	190	70	1.46909	0.0709047	1
RTF1	191	2	1.34276	0.0896754	1
TAF1	192	3	1.3197	0.0934677	1
DPPA2	193	199	1.2865	0.0991348	1
MORC3	194	19	1.25514	0.104714	1
NR0B1	195	73	1.24626	0.106334	1
GTF3C2	196	4	1.14415	0.12628	1
DAXX	197	6	1.1282	0.129618	1
PDX1	198	27	1.03294	0.150816	1
NR1I2	199	6	1.02856	0.151843	1
SIN3B	200	95	1.02478	0.152735	1
ZFP335	201	9	0.944397	0.172483	1
MSL1	202	40	0.879924	0.18945	1
PCGF2	203	10	0.872123	0.191571	1
ZMIZ1	204	239	0.853897	0.196581	1
PAF1	205	32	0.814467	0.207689	1
CBX3	206	164	0.750813	0.226383	1
BCL11A	207	1	0.743531	0.22858	1
NR0B2	208	34	0.732534	0.231921	1
PAX6	209	25	0.726644	0.233722	1
ERCC3	210	1	0.722929	0.234862	1
MYOD1	211	223	0.718244	0.236303	1
GRHL3	212	20	0.714166	0.237562	1
ETV4	213	1	0.711863	0.238275	1
PITX2	214	69	0.618237	0.26821	1
MNX1	215	26	0.612991	0.269941	1
IRF4	216	237	0.493642	0.31078	1
ELK4	217	6	0.479051	0.315951	1
SIX2	218	74	0.4476	0.327221	1
HAND1	219	1	0.434028	0.332134	1
SRY	220	36	0.429574	0.333753	1
GFI1B	221	165	0.41315	0.339748	1
TRIM33	222	108	0.34023	0.366842	1
EAR1	223	37	0.327064	0.37181	1
STAT5A	224	232	0.30903	0.378649	1
HSF2	225	1	0.280042	0.389723	1
POU4F3	226	1	0.258969	0.39783	1
THRB	227	177	0.219739	0.413037	1
NKX3-1	228	56	0.205948	0.418416	1
GLI1	229	1	0.204049	0.419157	1
MSL2	230	113	0.182462	0.42761	1
HOXC9	231	11	0.166658	0.433819	1
PRDM9	232	11	0.0644394	0.47431	1
TET3	233	8	0.0300325	0.488021	1
ETV2	234	7	-0.0334964	0.513361	1
RFX2	235	35	-0.0336248	0.513412	1
BMI1	236	7	-0.0952383	0.537937	1
TFCP2L1	237	110	-0.114133	0.545434	1
HEXIM1	238	13	-0.123166	0.549012	1
TBX20	239	8	-0.132139	0.552563	1
RUNX2	240	234	-0.138838	0.555211	1
POU3F2	241	7	-0.141228	0.556155	1
VSX2	242	46	-0.284187	0.611866	1
MSGN1	243	4	-0.344064	0.634601	1
CDKN2AIP	244	4	-0.404283	0.656998	1
MAFK	245	239	-0.454687	0.675333	1
FOXP2	246	9	-0.485508	0.686342	1
PRDM16	247	71	-0.504824	0.693159	1
BACH2	248	181	-0.506085	0.693602	1
CRY1	249	1	-0.556935	0.711214	1
TCF12	250	239	-0.571731	0.716248	1
TRP63	251	2	-0.594001	0.723744	1
ATOH1	252	126	-0.642989	0.739884	1
SREBF2	253	22	-0.665528	0.747144	1
SIX1	254	1	-0.675603	0.750354	1
CHD7	255	2	-0.686945	0.753941	1
CNOT3	256	38	-0.705664	0.759802	1
LDB1	257	11	-0.715187	0.762753	1
HOXA2	258	1	-0.747416	0.772594	1
HNF1A	259	118	-0.781399	0.782716	1
NFE2L2	260	9	-0.784671	0.783677	1
HOXB4	261	39	-0.797805	0.787508	1
HOXA13	262	38	-0.798652	0.787754	1
ZFP57	263	218	-0.929194	0.823606	1
NKX3-2	264	65	-0.952686	0.829625	1
LHX2	265	1	-1.0183	0.845733	1
TLE1	266	11	-1.025	0.847319	1
AEBP2	267	191	-1.03413	0.849463	1
ARID1A	268	2	-1.03841	0.85046	1
FOSL1	269	207	-1.04163	0.851207	1
TAF3	270	228	-1.05824	0.855026	1
SP2	271	2	-1.06775	0.857184	1
ESRRG	272	2	-1.13522	0.871859	1
KDM4A	273	28	-1.14385	0.873658	1
TERF2IP	274	3	-1.1443	0.873751	1
ELK1	275	3	-1.19518	0.883991	1
THRA	276	11	-1.22618	0.889934	1
DMRTB1	277	91	-1.22783	0.890245	1
E4F1	278	7	-1.25843	0.895883	1
NKX2-2	279	31	-1.27122	0.898174	1
FOXK1	280	74	-1.27901	0.899552	1
PAX3	281	6	-1.2797	0.899674	1
ELL2	282	9	-1.28153	0.899996	1
IKZF3	283	8	-1.34064	0.909981	1
CUX2	284	5	-1.50882	0.934328	1
KCNH8	285	2	-1.52469	0.936332	1
USP21	286	75	-1.55482	0.940005	1
MEF2C	287	2	-1.55903	0.940505	1
KLF1	288	12	-1.59643	0.944803	1
POU2F2	289	5	-1.61426	0.946764	1
NR1H2	290	12	-1.62367	0.947777	1
LHX6	291	1	-1.63354	0.948823	1
AICDA	292	6	-1.67761	0.953289	1
PHF13	293	1	-1.68876	0.954367	1
GSK3B	294	1	-1.71342	0.956682	1
GAD1	295	13	-1.72624	0.957848	1
KMT2A	296	1	-1.72878	0.958076	1
TCF4	297	80	-1.77041	0.961671	1
PRDM14	298	33	-1.78825	0.963132	1
GRHL2	299	32	-1.81229	0.965029	1
NFE2	300	34	-1.83329	0.966621	1
PTF1A	301	208	-1.85612	0.968282	1
NCOR2	302	214	-1.86472	0.96889	1
PPARD	303	3	-1.88661	0.970393	1
ZIC2	304	78	-1.8922	0.970768	1
POU3F1	305	45	-1.99207	0.976818	1
MAPK8	306	145	-2.01637	0.978119	1
NFATC1	307	7	-2.01638	0.97812	1
CEBPG	308	14	-2.07998	0.981236	1
CBX8	309	21	-2.09826	0.982059	1
KDM3A	310	2	-2.15927	0.984586	1
SOX6	311	4	-2.2149	0.986617	1
TEAD2	312	8	-2.23462	0.987279	1
FOXL2	313	60	-2.26292	0.98818	1
NR5A1	314	48	-2.30094	0.989303	1
PRDM5	315	44	-2.30867	0.989519	1
GLI2	316	3	-2.33549	0.990241	1
RFX3	317	145	-2.39296	0.991644	1
TWIST1	318	41	-2.45076	0.992872	1
MKL2	319	6	-2.471	0.993263	1
KDM5C	320	19	-2.57331	0.994963	1
TRIM24	321	9	-2.6498	0.995973	1
IRF2BP2	322	32	-2.65851	0.996076	1
TBX3	323	8	-2.6782	0.996299	1
ZFP36L1	324	3	-2.76506	0.997154	1
GLI3	325	16	-2.82212	0.997615	1
MAFF	326	36	-2.85569	0.997853	1
TFAP2C	327	226	-2.88691	0.998055	1
ATRX	328	106	-2.89359	0.998096	1
ZBED6	329	14	-2.89747	0.998119	1
PGR	330	210	-2.9631	0.998477	1
ETS2	331	178	-3.04683	0.998844	1
TBX5	332	168	-3.08082	0.998968	1
ELF1	333	239	-3.15859	0.999207	1
MKL1	334	5	-3.19249	0.999295	1
NR2F2	335	4	-3.19741	0.999307	1
SNAI1	336	227	-3.31994	0.99955	1
ONECUT1	337	147	-3.35674	0.999606	1
ATF7IP	338	7	-3.40229	0.999666	1
NOL3	339	239	-3.41231	0.999678	1
NPAS3	340	185	-3.42623	0.999694	1
ELF5	341	183	-3.51451	0.99978	1
IRF8	342	134	-3.6074	0.999845	1
LHX3	343	94	-3.67081	0.999879	1
YAP1	344	15	-3.70175	0.999893	1
MECOM	345	22	-3.75006	0.999912	1
EZH1	346	5	-3.75245	0.999912	1
BRWD1	347	10	-3.7662	0.999917	1
NR5A2	348	13	-3.78391	0.999923	1
RARG	349	6	-3.8736	0.999946	1
EGR1	350	80	-3.89948	0.999952	1
CHD8	351	202	-4.00153	0.999969	1
CREB1	352	233	-4.04156	0.999973	1
HNF4A	353	199	-4.08412	0.999978	1
KLF6	354	8	-4.17156	0.999985	1
PRDM1	355	54	-4.18979	0.999986	1
TFAP2A	356	195	-4.47478	0.999996	1
NELFB	357	217	-4.52543	0.999997	1
RUNX3	358	206	-4.55983	0.999997	1
TAF9B	359	9	-4.64779	0.999998	1
RBPJL	360	149	-4.75693	0.999999	1
ETS1	361	239	-4.76135	0.999999	1
AUTS2	362	48	-4.78947	0.999999	1
PPARA	363	50	-4.81454	0.999999	1
IRF2	364	23	-4.88783	0.999999	1
ATF3	365	137	-4.93753	1	1
NLRC5	366	11	-4.95372	1	1
GPS2	367	50	-5.09423	1	1
BATF3	368	26	-5.11124	1	1
EHF	369	69	-5.12731	1	1
TCF7L1	370	15	-5.51777	1	1
SOX10	371	78	-5.65557	1	1
SNAI2	372	31	-5.66656	1	1
SMAD1	373	16	-5.73907	1	1
CBX7	374	21	-5.75924	1	1
SFMBT1	375	44	-5.79409	1	1
NEUROD1	376	201	-5.84277	1	1
NR1D2	377	45	-5.84684	1	1
BRD9	378	52	-5.84985	1	1
SOX2	379	235	-5.94729	1	1
GATA4	380	239	-6.05064	1	1
KLRG1	381	26	-6.14108	1	1
BCL3	382	16	-6.33618	1	1
RARB	383	86	-6.4725	1	1
OGT	384	23	-6.56077	1	1
REL	385	49	-6.56627	1	1
SOX9	386	226	-6.96939	1	1
FOSL2	387	173	-6.99152	1	1
SOX3	388	123	-7.0972	1	1
CREM	389	135	-7.1167	1	1
NFKB1	390	42	-7.14324	1	1
ESRRA	391	29	-7.17792	1	1
MYBL1	392	198	-7.27749	1	1
KLF5	393	205	-7.44951	1	1
RCOR3	394	39	-7.55765	1	1
FOS	395	197	-7.69402	1	1
IRF7	396	27	-7.74671	1	1
MYOG	397	205	-7.78063	1	1
NFIL3	398	90	-7.7913	1	1
HIF1A	399	32	-7.79327	1	1
REST	400	168	-8.08965	1	1
NFATC2	401	42	-8.11434	1	1
SREBF1	402	226	-8.24987	1	1
NR3C1	403	231	-21.057	1	1
BCL6	404	215	-21.1191	1	1
CHD2	405	239	-21.4665	1	1
KMT2C	406	220	-21.6102	1	1
STAT3	407	233	-21.9358	1	1
RXRA	408	236	-20.5967	1	1
CREBBP	409	227	-20.3135	1	1
STAT1	410	231	-19.337	1	1
NFIB	411	202	-19.9812	1	1
BHLHE40	412	240	-19.575	1	1
MED12	413	194	-19.9637	1	1
RELA	414	233	-19.0427	1	1
SATB1	415	174	-19.1295	1	1
GATA2	416	238	-19.4279	1	1
CEBPA	417	235	-19.7327	1	1
SMAD4	418	215	-18.0056	1	1
TCF7	419	197	-18.9201	1	1
ERG	420	231	-18.1637	1	1
MECP2	421	190	-18.2258	1	1
ZEB1	422	224	-18.5951	1	1
STAT2	423	158	-17.8286	1	1
SOX17	424	212	-17.8568	1	1
IRF1	425	174	-17.961	1	1
FOXO1	426	183	-17.1749	1	1
STAT6	427	220	-17.2092	1	1
ESR1	428	226	-17.6691	1	1
TEAD1	429	165	-17.0201	1	1
NOTCH1	430	186	-17.9294	1	1
STAT4	431	131	-17.3366	1	1
PBX1	432	156	-17.8684	1	1
PMEPA1	433	123	-16.0867	1	1
NCOA2	434	204	-16.8254	1	1
MAF	435	118	-16.5884	1	1
ZFP217	436	216	-16.937	1	1
FOXF1	437	222	-16.5142	1	1
EGR2	438	225	-16.114	1	1
VDR	439	226	-15.8532	1	1
FGFR1	440	227	-15.939	1	1
MEIS1	441	227	-15.6532	1	1
KDM4C	442	229	-15.7934	1	1
CLOCK	443	226	-14.7316	1	1
EBF2	444	219	-14.2749	1	1
MYCN	445	200	-14.3269	1	1
ZBTB16	446	169	-14.2656	1	1
RUNX1	447	232	-14.1212	1	1
FLI1	448	238	-14.7214	1	1
RFX1	449	202	-14.9831	1	1
KDM5B	450	117	-14.0157	1	1
KDM6A	451	184	-13.8522	1	1
PPARG	452	234	-13.2358	1	1
NFIC	453	109	-13.9031	1	1
NIPBL	454	226	-13.5964	1	1
MEF2A	455	239	-13.8377	1	1
TBX21	456	95	-13.2741	1	1
MAFB	457	110	-13.5903	1	1
RBFOX2	458	229	-13.6157	1	1
RBPJ	459	206	-12.9433	1	1
KDM2A	460	71	-12.11	1	1
ETV6	461	115	-12.5685	1	1
NR4A1	462	151	-12.5799	1	1
GATA1	463	239	-12.7388	1	1
RORA	464	77	-12.7433	1	1
KDM6B	465	185	-12.2467	1	1
KMT2D	466	230	-12.1501	1	1
KLF4	467	188	-12.9142	1	1
LMO2	468	204	-12.1091	1	1
JUNB	469	179	-12.9349	1	1
AHR	470	70	-12.2231	1	1
RORC	471	81	-11.0755	1	1
FOXP3	472	101	-11.3283	1	1
TAL1	473	239	-11.1223	1	1
TFE3	474	67	-11.7464	1	1
NR1H3	475	92	-11.3731	1	1
RARA	476	233	-11.9702	1	1
XBP1	477	211	-11.5563	1	1
KLF3	478	71	-11.5948	1	1
GATA3	479	114	-11.9056	1	1
GATA6	480	69	-11.9325	1	1
AFF4	481	47	-10.0834	1	1
ZMYND8	482	73	-10.6854	1	1
CRTC2	483	102	-10.8834	1	1
IKZF2	484	53	-10.9623	1	1
JUN	485	239	-10.3107	1	1
RELB	486	58	-10.8063	1	1
BATF	487	149	-10.92	1	1
TET1	488	199	-9.77125	1	1
EP300	489	239	-9.63519	1	1
NCOR1	490	209	-9.66807	1	1
FOXO3	491	47	-9.17383	1	1
CEBPD	492	53	-9.81431	1	1
ATF5	493	56	-9.70842	1	1
JUND	494	239	-9.23911	1	1
ZFP281	495	227	-9.73112	1	1
NKX2-1	496	119	-9.54417	1	1
MAX	497	239	-9.55825	1	1
KDM5A	498	229	-8.38401	1	1
EOMES	499	60	-8.43251	1	1
NFE2L1	500	32	-8.64126	1	1
WT1	501	158	-8.40898	1	1
CEBPB	502	238	-8.31811	1	1

## Sheet: REGGAE_down
Regulator	Rank	Targets	Score	P-value	Adjusted p-value
MYC	1	227	25.6968	6.34896e-146	2.24562e-142
KAT2A	2	222	25.1127	1.8049e-139	3.19195e-136
UBTF	3	226	24.1649	2.60492e-129	3.07119e-126
HCFC1	4	225	23.1049	2.06482e-118	1.82581e-115
TFAP4	5	194	22.7742	4.12867e-115	2.92061e-112
SUZ12	6	184	22.096	1.72686e-108	1.01798e-105
SMC3	7	223	22.0388	6.11266e-108	3.08863e-105
RCOR2	8	226	21.116	2.83379e-99	1.25289e-96
RAD23B	9	173	20.9359	1.25999e-97	4.95173e-95
GABPA	10	226	20.4921	1.26676e-93	4.48052e-91
MXI1	11	226	20.3971	8.87484e-93	2.85365e-90
TBP	12	227	20.3122	5.0181e-92	1.47908e-89
E2F1	13	166	20.1725	8.5449e-91	2.32486e-88
SMARCA4	14	222	20.093	4.24498e-90	1.07246e-87
RAD21	15	226	20.0642	7.58242e-90	1.78793e-87
MAZ	16	227	19.3913	4.57407e-84	1.01115e-81
SMC1A	17	205	19.3157	1.981e-83	4.12163e-81
E2F4	18	225	19.3069	2.34891e-83	4.6156e-81
MBD3	19	152	19.2897	3.27745e-83	6.10121e-81
NELFE	20	225	19.1562	4.29731e-82	7.59975e-80
CTCF	21	228	18.8839	7.73639e-80	1.30302e-77
MYB	22	221	18.8064	3.34823e-79	5.38302e-77
EZH2	23	179	18.5537	3.80563e-77	5.85237e-75
TCF3	24	222	18.0695	2.76842e-73	4.07994e-71
GTF2B	25	184	17.9161	4.41819e-72	6.25083e-70
NELFA	26	157	17.697	2.21084e-70	3.00758e-68
CHD1	27	226	17.5486	3.04941e-69	3.99471e-67
TRIM28	28	108	17.2664	4.21173e-67	5.3203e-65
ZKSCAN1	29	224	17.2046	1.22539e-66	1.49455e-64
KDM1A	30	206	17.1708	2.19615e-66	2.58924e-64
KDM2B	31	188	17.0994	7.49654e-66	8.55327e-64
DPY30	32	114	17.0886	9.02371e-66	9.97398e-64
HDAC3	33	138	16.8515	5.11401e-64	5.48126e-62
MEN1	34	176	16.7561	2.55577e-63	2.65874e-61
SMARCA5	35	142	16.7522	2.72707e-63	2.75589e-61
GTF2E2	36	116	16.6609	1.26107e-62	1.239e-60
MTA2	37	197	16.2771	7.17589e-60	6.85973e-58
CWC15	38	215	16.1399	6.68863e-59	6.22568e-57
TGIF1	39	177	15.3781	1.14761e-53	1.04079e-51
DNAJC2	40	94	14.9924	4.11856e-51	3.64182e-49
PAXIP1	41	107	14.9363	9.5721e-51	8.25765e-49
SIN3A	42	226	14.9155	1.30611e-50	1.09992e-48
SETDB1	43	103	14.6446	7.28926e-49	5.99581e-47
ASH2L	44	87	14.4587	1.10521e-47	8.88435e-46
GFI1	45	185	13.4191	2.33699e-41	1.83687e-39
ATF4	46	137	13.086	1.97923e-39	1.52185e-37
CHD4	47	178	12.9816	7.78093e-39	5.85554e-37
E2F3	48	65	12.4708	5.38829e-36	3.97048e-34
ARID3A	49	160	12.035	1.1632e-33	8.39637e-32
PKNOX1	50	94	11.9115	5.15223e-33	3.64467e-31
POU2F1	51	173	11.8662	8.87224e-33	6.15313e-31
CXXC1	52	128	11.6552	1.07935e-31	7.34161e-30
CBFB	53	101	11.6046	1.95175e-31	1.30251e-29
CDK9	54	81	11.3971	2.1611e-30	1.41551e-28
HNRNPU	55	58	11.2319	1.4209e-29	9.13766e-28
GMNN	56	50	11.0735	8.43057e-29	5.32479e-27
MCRS1	57	89	10.7307	3.65145e-27	2.26581e-25
SALL4	58	110	10.0185	6.32201e-24	3.85532e-22
SP1	59	159	9.83413	4.01305e-23	2.40578e-21
MEF2D	60	85	9.58084	4.81284e-22	2.83715e-20
NAP1L1	61	37	9.42194	2.21415e-21	1.28384e-19
AFF3	62	111	9.36516	3.79662e-21	2.1659e-19
RPA1	63	47	9.33072	5.25795e-21	2.95195e-19
CDC73	64	77	9.3017	6.91099e-21	3.81939e-19
RBBP5	65	67	9.29432	7.40733e-21	4.03071e-19
POLR2A	66	228	9.11999	3.75671e-20	2.01325e-18
JMJD6	67	54	9.04096	7.7649e-20	4.09915e-18
SMAD3	68	190	8.95585	1.68559e-19	8.76752e-18
TRP53	69	113	8.69899	1.67432e-18	8.58269e-17
HSF1	70	73	8.67736	2.02534e-18	1.02337e-16
TCEA1	71	30	8.57629	4.89927e-18	2.44065e-16
UTF1	72	206	8.56432	5.43587e-18	2.67036e-16
POU2AF1	73	121	8.51069	8.64514e-18	4.18873e-16
IKZF1	74	214	8.48404	1.08757e-17	5.19829e-16
ZIC1	75	183	8.36989	2.88364e-17	1.35992e-15
OTX2	76	200	8.30248	5.09784e-17	2.3725e-15
LEO1	77	35	8.24899	7.98687e-17	3.66876e-15
NUCKS1	78	25	8.16563	1.59885e-16	7.25013e-15
NFYB	79	62	8.09695	2.81762e-16	1.2615e-14
HDAC2	80	37	7.98589	6.97557e-16	3.08406e-14
STAG2	81	176	7.98177	7.21233e-16	3.14937e-14
YY1	82	107	7.97063	7.89362e-16	3.40483e-14
ESRRB	83	159	7.9686	8.02403e-16	3.41938e-14
SMARCC1	84	25	7.91036	1.28321e-15	5.4032e-14
NFYC	85	42	7.80445	2.98814e-15	1.24341e-13
WDR5	86	24	7.72829	5.44987e-15	2.24141e-13
SIRT1	87	117	7.71624	5.99047e-15	2.43543e-13
USF1	88	225	7.6779	8.08612e-15	3.25005e-13
RAG2	89	205	7.65782	9.4559e-15	3.75791e-13
POU5F1	90	227	7.46104	4.29226e-14	1.68685e-12
SP3	91	68	7.31418	1.29476e-13	5.03246e-12
NFYA	92	66	7.27459	1.73731e-13	6.67919e-12
NEUROD2	93	208	7.25411	2.02158e-13	7.68849e-12
SOX4	94	101	7.2293	2.42739e-13	9.13368e-12
ARNTL	95	130	7.21466	2.70345e-13	1.00653e-11
USF2	96	225	7.12992	5.02139e-13	1.85006e-11
NR6A1	97	87	7.12394	5.2443e-13	1.91227e-11
ONECUT2	98	155	7.04794	9.07912e-13	3.27681e-11
MYBL2	99	18	6.72638	8.6967e-12	3.10708e-10
XRCC2	100	24	6.66218	1.34901e-11	4.77143e-10
CBX2	101	33	6.63168	1.65946e-11	5.81138e-10
CDK8	102	28	6.62419	1.74582e-11	6.05385e-10
BHLHE41	103	71	6.59881	2.07233e-11	7.11631e-10
KAT5	104	66	6.53938	3.08881e-11	1.05049e-09
SMARCD1	105	36	6.50152	3.97561e-11	1.33921e-09
MTF2	106	44	6.47974	4.59414e-11	1.53296e-09
ASCL1	107	173	6.45516	5.40521e-11	1.78674e-09
RAI1	108	117	6.18824	3.04201e-10	9.96253e-09
RAG1	109	175	6.13776	4.18464e-10	1.35789e-08
AKR1B7	110	197	6.08958	5.66044e-10	1.82008e-08
TBX19	111	70	6.06307	6.6772e-10	2.12767e-08
FOXA2	112	212	5.96797	1.20114e-09	3.79322e-08
HES1	113	81	5.93963	1.42833e-09	4.47078e-08
RNF2	114	193	5.84027	2.60583e-09	8.08489e-08
CDX2	115	123	5.79326	3.45159e-09	1.06159e-07
TGIF2	116	49	5.69709	6.09348e-09	1.85798e-07
BRD4	117	216	5.68445	6.56165e-09	1.98363e-07
ISL1	118	116	5.64503	8.2574e-09	2.47511e-07
EBF1	119	152	5.59781	1.08541e-08	3.22612e-07
LYL1	120	30	5.49931	1.90641e-08	5.61911e-07
NCAPH2	121	22	5.4845	2.07321e-08	6.06026e-07
HDAC1	122	41	5.33546	4.76516e-08	1.3815e-06
WDR61	123	10	5.28872	6.15871e-08	1.771e-06
ZFP384	124	143	5.08162	1.87117e-07	5.33734e-06
TEAD4	125	141	5.07289	1.95905e-07	5.54332e-06
DMRT1	126	109	5.00274	2.82603e-07	7.93304e-06
MYF5	127	176	4.98331	3.12531e-07	8.65636e-06
PITX1	128	71	4.98285	3.13265e-07	8.65636e-06
CDK7	129	35	4.95294	3.65504e-07	1.00216e-05
CCND1	130	23	4.85636	5.97805e-07	1.62648e-05
SIX4	131	170	4.77056	9.18576e-07	2.48014e-05
ASXL1	132	12	4.74298	1.05297e-06	2.82146e-05
TBPL1	133	88	4.61607	1.95539e-06	5.20015e-05
NRF1	134	227	4.58709	2.24737e-06	5.93201e-05
NSL1	135	13	4.54487	2.74852e-06	7.2011e-05
THAP11	136	15	4.51588	3.15279e-06	8.19954e-05
EP400	137	31	4.43767	4.54697e-06	0.000117391
SMAD2	138	197	4.39851	5.44973e-06	0.000139678
THRB	139	154	3.97216	3.56115e-05	0.000906168
NACC1	140	16	3.94963	3.91357e-05	0.000988732
SIX2	141	95	3.78426	7.70848e-05	0.00193367
FOXA1	142	192	3.29881	0.00048548	0.0120925
NKX2-5	143	59	3.28076	0.000517633	0.0128032
NR1H4	144	60	3.2691	0.000539459	0.0132504
NKX6-1	145	62	3.25612	0.000564721	0.0137752
IRF4	146	227	3.24916	0.000578742	0.0140206
OLIG2	147	180	3.23449	0.000609293	0.0146603
NEUROG2	148	189	3.20654	0.000671707	0.0160528
NANOG	149	225	3.20295	0.000680133	0.0161451
PAX7	150	38	3.17691	0.000744278	0.01755
HOXD13	151	57	3.13877	0.00084829	0.0198701
ZBTB17	152	8	3.1104	0.000934177	0.021738
BRD3	153	11	3.07635	0.00104776	0.0242217
ZIC3	154	65	3.07003	0.0010702	0.0245797
RUNX2	155	213	2.99688	0.00136381	0.0311211
OVOL2	156	14	2.93219	0.0016829	0.0381564
CBX1	157	4	2.92285	0.00173422	0.0390695
KAT8	158	27	2.91676	0.00176844	0.0395883
BRD2	159	152	2.90971	0.00180882	0.0402375
GTF3C1	160	6	2.87316	0.00203196	0.0449189
NBN	161	10	2.81112	0.00246844	0.0542288
STAT5A	162	227	2.79072	0.00262954	0.0574113
TAF7L	163	176	2.77104	0.00279386	0.0606248
DPPA2	164	172	2.76774	0.00282231	0.0608688
PRDM4	165	8	2.75879	0.00290076	0.0621815
MYOD1	166	206	2.69598	0.0035091	0.0747689
PARP1	167	3	2.68978	0.003575	0.075717
TCF12	168	228	2.68248	0.00365392	0.0769276
DNMT1	169	3	2.67267	0.00376247	0.0787445
TBR1	170	20	2.63966	0.00414951	0.0863338
TRIM33	171	148	2.545	0.00546387	0.113015
SIN3B	172	50	2.52939	0.00571298	0.117481
SUMO1	173	6	2.51206	0.0060014	0.122699
ZFP322A	174	16	2.32082	0.0101484	0.206292
ASCL2	175	68	2.23937	0.0125659	0.253974
EHMT2	176	3	2.20896	0.0135888	0.273088
HIRA	177	2	2.14671	0.0159083	0.317894
SRSF1	178	2	2.12935	0.0166127	0.330106
SIRT6	179	24	2.12338	0.0168608	0.333164
CTNNB1	180	5	2.11242	0.0173254	0.340442
HOXC9	181	33	2.00033	0.0227321	0.444215
ATOH1	182	155	1.95993	0.0250021	0.483701
NR1D1	183	201	1.95952	0.0250262	0.483701
CTR9	184	43	1.91359	0.0278365	0.535094
CCNT1	185	54	1.80399	0.0356164	0.680945
SRF	186	177	1.73327	0.0415239	0.789621
NR1I2	187	13	1.64828	0.0496473	0.939048
SRY	188	48	1.63708	0.0508069	0.955869
HAND1	189	6	1.55714	0.0597185	1
PITX2	190	66	1.55408	0.060083	1
VSX2	191	49	1.53462	0.0624384	1
GTF3C4	192	1	1.51682	0.0646559	1
SATB2	193	4	1.50097	0.0666814	1
FOSL1	194	185	1.49853	0.0669976	1
EWSR1	195	1	1.40016	0.0807326	1
NR0B1	196	60	1.39776	0.0810931	1
MNX1	197	33	1.37564	0.084466	1
INSM1	198	183	1.35934	0.0870198	1
PCGF6	199	1	1.3399	0.0901384	1
ATF2	200	129	1.29845	0.0970662	1
SUPT5	201	158	1.27939	0.10038	1
LMNB1	202	1	1.26281	0.103329	1
HNRNPL	203	2	1.25914	0.10399	1
CRX	204	33	1.24664	0.106264	1
BAZ1B	205	1	1.24191	0.107135	1
GFI1B	206	110	1.24158	0.107196	1
FUS	207	1	1.23055	0.109246	1
TFCP2L1	208	107	1.22846	0.109638	1
GRHL3	209	27	1.22539	0.110214	1
PCGF2	210	34	1.18088	0.118825	1
ERCC3	211	2	1.13495	0.128199	1
GTF3C2	212	5	1.10844	0.133837	1
INO80	213	1	1.10144	0.135352	1
GLI1	214	2	1.09067	0.13771	1
JARID2	215	134	1.07937	0.140212	1
FOSB	216	112	0.999897	0.15868	1
TOP2B	217	1	0.997564	0.159245	1
CBFA2T2	218	1	0.946436	0.171963	1
POU4F3	219	1	0.89842	0.184481	1
NOL3	220	228	0.89176	0.186261	1
RFX2	221	35	0.875886	0.190546	1
T	222	52	0.848293	0.198137	1
RTF1	223	1	0.841341	0.200079	1
PAX6	224	24	0.827035	0.204109	1
NONO	225	1	0.764582	0.22226	1
ETV2	226	15	0.746881	0.227568	1
ZFP42	227	18	0.744841	0.228184	1
HOXA13	228	70	0.675898	0.249553	1
ELF3	229	1	0.675852	0.249567	1
PTF1A	230	166	0.667263	0.252302	1
MAFK	231	226	0.656579	0.255726	1
TAF1	232	2	0.63244	0.26355	1
SPIB	233	111	0.60963	0.271054	1
TBX20	234	17	0.552087	0.290444	1
STAT5B	235	199	0.479867	0.315661	1
PRDM9	236	12	0.43115	0.33318	1
NR0B2	237	13	0.228965	0.409448	1
POU3F2	238	18	0.224748	0.411088	1
HSF2	239	4	0.217164	0.41404	1
NKX3-1	240	71	0.144573	0.442524	1
PDX1	241	10	0.13652	0.445705	1
KANSL3	242	80	0.0948146	0.462231	1
MYO1C	243	1	0.0462245	0.481566	1
CRY1	244	2	0.0381616	0.484779	1
ETV4	245	1	-0.0415581	0.516575	1
CDKN2AIP	246	1	-0.10513	0.541863	1
LHX2	247	1	-0.144219	0.557336	1
PAX5	248	224	-0.17448	0.569256	1
GRHL2	249	34	-0.242935	0.595972	1
HEXIM1	250	4	-0.25382	0.600183	1
TFAP2C	251	203	-0.288308	0.613444	1
MSGN1	252	8	-0.300098	0.617949	1
DAXX	253	5	-0.34633	0.635453	1
ELK4	254	5	-0.350323	0.636952	1
MORC3	255	7	-0.407639	0.658231	1
ZFP148	256	1	-0.420823	0.663058	1
BCL11A	257	3	-0.42668	0.665194	1
NFE2	258	19	-0.514225	0.696453	1
TET3	259	6	-0.58673	0.721308	1
SREBF2	260	29	-0.597398	0.724879	1
E4F1	261	4	-0.658085	0.744758	1
TRP63	262	3	-0.712266	0.76185	1
ZIC2	263	71	-0.750428	0.773502	1
POU3F1	264	34	-0.853551	0.803323	1
SMAD5	265	1	-0.853987	0.803444	1
HOXB4	266	20	-0.872388	0.808502	1
TFAP2A	267	179	-0.874793	0.809157	1
FOXP2	268	14	-0.876786	0.809699	1
THRA	269	18	-0.886255	0.81226	1
SIX1	270	3	-1.00379	0.842259	1
PAF1	271	23	-1.01423	0.844764	1
NKX2-2	272	20	-1.02497	0.847312	1
ZFP57	273	205	-1.04035	0.850912	1
ZFP36L2	274	1	-1.04091	0.851042	1
KDM4D	275	1	-1.06966	0.857613	1
TCF4	276	45	-1.11798	0.868211	1
KDM4A	277	49	-1.18112	0.881223	1
NKX3-2	278	71	-1.18866	0.882713	1
BMI1	279	12	-1.19258	0.883484	1
MYT1L	280	1	-1.21202	0.887247	1
CNOT3	281	13	-1.2223	0.889203	1
ARID1A	282	1	-1.22243	0.889228	1
PGR	283	175	-1.29164	0.90176	1
FOXL2	284	74	-1.29449	0.902252	1
LHX6	285	2	-1.31256	0.905334	1
ESRRG	286	1	-1.403	0.919692	1
HNF1A	287	95	-1.40367	0.919792	1
CUX2	288	4	-1.42654	0.923144	1
KCNH8	289	2	-1.42666	0.923161	1
ZBTB20	290	1	-1.47232	0.929533	1
PRDM16	291	63	-1.5163	0.935278	1
EAR1	292	17	-1.54307	0.938593	1
TERF2IP	293	2	-1.56682	0.941422	1
AICDA	294	2	-1.57524	0.9424	1
MSL1	295	22	-1.57907	0.94284	1
SP2	296	1	-1.63091	0.948545	1
PAX3	297	4	-1.63123	0.948579	1
KDM3A	298	1	-1.63497	0.948972	1
CBX8	299	9	-1.63796	0.949285	1
MKL1	300	1	-1.64018	0.949516	1
PHF13	301	1	-1.64924	0.950451	1
GAD1	302	7	-1.66334	0.951878	1
GSK3B	303	2	-1.67801	0.953327	1
PRDM14	304	44	-1.68307	0.95382	1
CBX3	305	78	-1.70058	0.955489	1
MLLT3	306	1	-1.71917	0.957208	1
SMCHD1	307	2	-1.83089	0.966442	1
MKL2	308	4	-1.89868	0.971197	1
TLE1	309	12	-1.99414	0.976932	1
TRIM24	310	12	-2.00324	0.977424	1
KLF1	311	24	-2.01378	0.977984	1
MAPK8	312	54	-2.01522	0.978059	1
LHX3	313	87	-2.02846	0.978743	1
LDB1	314	19	-2.03787	0.979218	1
DMRTB1	315	62	-2.05062	0.979848	1
KDM5C	316	6	-2.05096	0.979865	1
PRDM1	317	86	-2.07963	0.98122	1
RFX3	318	91	-2.09591	0.981955	1
ELK1	319	4	-2.16535	0.984819	1
IRF8	320	166	-2.21378	0.986578	1
MSL2	321	72	-2.26669	0.988295	1
ELL2	322	6	-2.28347	0.988799	1
MEF2C	323	4	-2.29077	0.989012	1
CEBPG	324	7	-2.29354	0.989092	1
NR1H2	325	18	-2.35025	0.99062	1
PRDM5	326	49	-2.41354	0.992101	1
SOX6	327	9	-2.42369	0.992318	1
KMT2A	328	2	-2.4322	0.992496	1
FOXK1	329	47	-2.43485	0.992551	1
NFE2L2	330	36	-2.43925	0.992641	1
ZBED6	331	15	-2.47641	0.993364	1
NFATC1	332	9	-2.5177	0.994094	1
NPAS3	333	134	-2.61589	0.99555	1
CHD7	334	4	-2.63433	0.995785	1
TBX3	335	11	-2.6422	0.995882	1
TEAD2	336	5	-2.67127	0.996222	1
HNF4A	337	176	-2.70895	0.996625	1
TWIST1	338	45	-2.72862	0.99682	1
NR5A1	339	33	-2.73103	0.996843	1
TBX5	340	164	-2.7504	0.997024	1
SNAI1	341	160	-2.76109	0.99712	1
ELF5	342	173	-2.94277	0.998374	1
ATF7IP	343	5	-2.95888	0.998456	1
MAFF	344	61	-2.98251	0.998571	1
POU2F2	345	17	-2.98269	0.998571	1
ATF3	346	154	-2.99309	0.998619	1
ZMIZ1	347	226	-3.00911	0.99869	1
AUTS2	348	21	-3.01324	0.998708	1
USP21	349	19	-3.03815	0.99881	1
PPARD	350	8	-3.05243	0.998865	1
ONECUT1	351	155	-3.11059	0.999066	1
MECOM	352	51	-3.14281	0.999163	1
NR2F2	353	4	-3.17248	0.999244	1
GLI2	354	5	-3.21028	0.999337	1
IKZF3	355	14	-3.29029	0.9995	1
IRF2BP2	356	48	-3.34297	0.999586	1
ZFP36L1	357	4	-3.39099	0.999652	1
ETS2	358	104	-3.49503	0.999763	1
GLI3	359	18	-3.51251	0.999778	1
BACH2	360	150	-3.52708	0.99979	1
TAF9B	361	6	-3.59455	0.999838	1
KLF5	362	178	-3.67354	0.99988	1
NEUROD1	363	133	-3.81911	0.999933	1
NCOR2	364	209	-3.8866	0.999949	1
NLRC5	365	7	-3.89153	0.99995	1
BRWD1	366	10	-3.90679	0.999953	1
PPARA	367	51	-4.01791	0.999971	1
CEBPB	368	228	-4.09125	0.999979	1
SFMBT1	369	15	-4.10185	0.99998	1
SOX10	370	52	-4.11092	0.99998	1
GATA4	371	224	-4.18551	0.999986	1
RBPJL	372	94	-4.22338	0.999988	1
GPS2	373	47	-4.23407	0.999989	1
NR5A2	374	11	-4.3619	0.999994	1
KLF6	375	9	-4.50943	0.999997	1
FOSL2	376	185	-4.54793	0.999997	1
CREM	377	74	-4.58543	0.999998	1
EZH1	378	8	-4.71957	0.999999	1
ZMYND8	379	12	-4.74033	0.999999	1
RARG	380	12	-4.76895	0.999999	1
IRF2	381	23	-4.76924	0.999999	1
RARB	382	100	-4.90881	1	1
ATRX	383	60	-5.01947	1	1
SOX9	384	187	-5.05224	1	1
SOX2	385	212	-5.11487	1	1
BCL3	386	11	-5.13271	1	1
SOX3	387	91	-5.14543	1	1
ESRRA	388	14	-5.17827	1	1
YAP1	389	44	-5.30073	1	1
AEBP2	390	147	-5.44197	1	1
SNAI2	391	43	-5.59791	1	1
JUND	392	225	-5.7959	1	1
TAF3	393	176	-5.82104	1	1
MYOG	394	187	-5.85171	1	1
NELFB	395	133	-5.92087	1	1
BRD9	396	41	-5.93298	1	1
OGT	397	28	-5.96302	1	1
ELF1	398	227	-5.98713	1	1
EHF	399	95	-6.01063	1	1
TCF7L1	400	19	-6.1161	1	1
NFIL3	401	83	-6.19121	1	1
FOS	402	155	-6.24365	1	1
HIF1A	403	17	-6.24844	1	1
IRF7	404	26	-6.24874	1	1
SMAD1	405	21	-6.3315	1	1
RUNX3	406	196	-6.48527	1	1
NR1D2	407	66	-6.5291	1	1
EGR1	408	102	-6.53104	1	1
KLRG1	409	39	-6.53596	1	1
JUN	410	226	-6.72545	1	1
CHD8	411	96	-6.88978	1	1
ETV6	412	44	-7.09781	1	1
MYBL1	413	152	-7.1994	1	1
NFE2L1	414	24	-7.25248	1	1
RCOR3	415	48	-7.25365	1	1
FOXO3	416	44	-7.42022	1	1
XBP1	417	143	-7.48906	1	1
AFF4	418	26	-7.59192	1	1
CREB1	419	201	-7.62006	1	1
SREBF1	420	203	-7.69243	1	1
ETS1	421	228	-7.91984	1	1
IKZF2	422	27	-7.92822	1	1
KDM5B	423	42	-8.01718	1	1
REL	424	87	-8.04952	1	1
BATF3	425	80	-8.07811	1	1
KDM5A	426	184	-8.27676	1	1
BCL6	427	208	-18.1659	1	1
CHD2	428	223	-18.6578	1	1
SATB1	429	185	-17.5773	1	1
NFIB	430	182	-17.1946	1	1
ZEB1	431	173	-17.0238	1	1
RXRA	432	227	-17.2836	1	1
CREBBP	433	183	-17.7637	1	1
STAT3	434	223	-17.9539	1	1
TCF7	435	171	-16.9237	1	1
BHLHE40	436	226	-16.9952	1	1
CEBPA	437	226	-16.0501	1	1
IRF1	438	179	-16.2365	1	1
STAT1	439	217	-16.295	1	1
SMAD4	440	169	-16.0241	1	1
NR3C1	441	225	-16.3929	1	1
PBX1	442	152	-16.0035	1	1
FOXO1	443	181	-16.0085	1	1
MAF	444	154	-16.2735	1	1
KMT2C	445	127	-16.5952	1	1
FOXF1	446	200	-15.2927	1	1
MED12	447	118	-15.4708	1	1
RELA	448	222	-15.7367	1	1
TEAD1	449	175	-15.5517	1	1
SOX17	450	179	-15.2976	1	1
STAT6	451	199	-15.7922	1	1
STAT4	452	131	-15.5079	1	1
GATA2	453	228	-15.7048	1	1
EGR2	454	199	-15.6645	1	1
ESR1	455	214	-15.288	1	1
ERG	456	223	-14.2198	1	1
STAT2	457	141	-14.4116	1	1
PMEPA1	458	120	-14.8241	1	1
MECP2	459	169	-14.9723	1	1
ZFP217	460	140	-14.5982	1	1
NCOA2	461	150	-14.0108	1	1
EBF2	462	203	-13.0085	1	1
RELB	463	108	-13.7745	1	1
KDM4C	464	213	-13.5011	1	1
KLF3	465	87	-13.1791	1	1
CLOCK	466	196	-13.4275	1	1
JUNB	467	199	-13.4064	1	1
NFIC	468	136	-13.7653	1	1
TBX21	469	136	-13.4447	1	1
FGFR1	470	199	-12.695	1	1
KDM6A	471	97	-12.2333	1	1
VDR	472	201	-12.7667	1	1
NR1H3	473	112	-12.4446	1	1
KDM6B	474	135	-12.9314	1	1
NIPBL	475	185	-12.3891	1	1
GATA6	476	89	-12.575	1	1
RORA	477	87	-12.8147	1	1
RFX1	478	124	-12.7177	1	1
MEIS1	479	214	-12.147	1	1
MAFB	480	123	-12.7171	1	1
NOTCH1	481	96	-12.6571	1	1
KMT2D	482	198	-12.3408	1	1
AHR	483	85	-12.6217	1	1
FLI1	484	228	-11.6494	1	1
FOXP3	485	132	-11.0921	1	1
RORC	486	111	-11.2884	1	1
NR4A1	487	167	-11.9265	1	1
MYCN	488	94	-10.6195	1	1
NFATC2	489	85	-10.1517	1	1
TFE3	490	74	-10.8556	1	1
RBFOX2	491	196	-10.5912	1	1
BATF	492	170	-10.5288	1	1
GATA3	493	144	-10.5759	1	1
GATA1	494	228	-10.9121	1	1
KLF4	495	155	-10.5547	1	1
MEF2A	496	224	-10.6744	1	1
ZFP281	497	205	-10.7654	1	1
RUNX1	498	227	-10.2685	1	1
NCOR1	499	195	-10.8784	1	1
KDM2A	500	60	-10.9602	1	1
CRTC2	501	83	-10.6703	1	1
CEBPD	502	64	-10.6536	1	1
LMO2	503	175	-10.4119	1	1
ZBTB16	504	80	-10.2443	1	1
NKX2-1	505	136	-9.83223	1	1
CBX7	506	81	-9.96955	1	1
RARA	507	210	-9.59985	1	1
TET1	508	182	-9.13024	1	1
RBPJ	509	144	-9.99148	1	1
PPARG	510	222	-9.80526	1	1
NFKB1	511	74	-9.14513	1	1
WT1	512	186	-8.5281	1	1
TAL1	513	227	-8.59537	1	1
MAX	514	226	-8.9705	1	1
EP300	515	228	-8.92094	1	1
EOMES	516	66	-8.73374	1	1
REST	517	127	-8.81729	1	1
ATF5	518	42	-8.43878	1	1

## Sheet: REGGAE_KS_up
MYBL2	1	69	0.884742	0	0
HNRNPU	2	62	0.852572	0	0
NSL1	3	94	0.777586	0	0
NFYC	4	76	0.759088	0	0
PKNOX1	5	88	0.751315	0	0
MEF2D	6	96	0.667	3.82514e-42	2.17523e-39
E2F3	7	97	0.863803	4.98672e-42	2.43067e-39
TCEA1	8	98	0.851052	6.96809e-42	2.72904e-39
CDC73	9	86	0.68858	7.19853e-42	2.72904e-39
ASH2L	10	99	0.836948	8.95671e-42	3.05603e-39
CBFB	11	104	0.72162	1.89167e-41	4.06003e-39
CDK7	12	104	0.639027	2.38954e-41	4.06003e-39
PAXIP1	13	111	0.784927	3.25127e-41	4.06003e-39
NFYB	14	111	0.691521	3.25127e-41	4.06003e-39
DNAJC2	15	112	0.846013	3.43916e-41	4.06003e-39
WDR5	16	116	0.869173	4.16976e-41	4.06003e-39
SETDB1	17	117	0.762859	4.34668e-41	4.06003e-39
NFYA	18	122	0.646561	5.19326e-41	4.06003e-39
SP3	19	121	0.597953	5.4793e-41	4.06003e-39
RBBP5	20	124	0.758111	5.51315e-41	4.06003e-39
ATF4	21	126	0.655743	5.82189e-41	4.06003e-39
SALL4	22	132	0.628283	6.67991e-41	4.06003e-39
EP400	23	134	0.585291	6.94534e-41	4.06003e-39
TRP53	24	135	0.608584	7.07038e-41	4.06003e-39
TRIM28	25	136	0.922464	7.19488e-41	4.06003e-39
SOX4	26	137	0.586135	7.31674e-41	4.06003e-39
CDK9	27	139	0.778054	7.55163e-41	4.06003e-39
GTF2E2	28	161	0.861114	9.46862e-41	4.06003e-39
HDAC3	29	164	0.791045	9.64691e-41	4.06003e-39
SUZ12	30	171	0.911633	9.99924e-41	4.06003e-39
AFF3	31	177	0.61066	1.02377e-40	4.06003e-39
EZH2	32	182	0.793504	1.03971e-40	4.06003e-39
RAI1	33	182	0.525955	1.03971e-40	4.06003e-39
YY1	34	183	0.587465	1.0425e-40	4.06003e-39
ARID3A	35	188	0.560395	1.05469e-40	4.06003e-39
POU2AF1	36	188	0.554613	1.05469e-40	4.06003e-39
DPY30	37	189	0.906563	1.05678e-40	4.06003e-39
SIRT1	38	190	0.615397	1.05877e-40	4.06003e-39
MYC	39	243	0.897915	1.06205e-40	4.06003e-39
STAG2	40	192	0.500679	1.06247e-40	4.06003e-39
SMARCA5	41	193	0.83248	1.06412e-40	4.06003e-39
CHD4	42	193	0.674014	1.06412e-40	4.06003e-39
ARNTL	43	193	0.508985	1.06412e-40	4.06003e-39
KAT2A	44	239	0.910261	1.06639e-40	4.06003e-39
UBTF	45	239	0.890507	1.06639e-40	4.06003e-39
HCFC1	46	239	0.860114	1.06639e-40	4.06003e-39
SMC3	47	239	0.822382	1.06639e-40	4.06003e-39
RCOR2	48	239	0.80517	1.06639e-40	4.06003e-39
GABPA	49	239	0.785587	1.06639e-40	4.06003e-39
RAD21	50	239	0.772173	1.06639e-40	4.06003e-39
TBP	51	239	0.768662	1.06639e-40	4.06003e-39
MAZ	52	239	0.768157	1.06639e-40	4.06003e-39
E2F4	53	239	0.767495	1.06639e-40	4.06003e-39
CTCF	54	239	0.753095	1.06639e-40	4.06003e-39
MYB	55	239	0.741966	1.06639e-40	4.06003e-39
CHD1	56	239	0.733284	1.06639e-40	4.06003e-39
NELFE	57	239	0.719256	1.06639e-40	4.06003e-39
MXI1	58	239	0.680257	1.06639e-40	4.06003e-39
SIN3A	59	239	0.669505	1.06639e-40	4.06003e-39
ZKSCAN1	60	239	0.666833	1.06639e-40	4.06003e-39
POLR2A	61	239	0.505763	1.06639e-40	4.06003e-39
E2F1	62	231	0.826293	1.07357e-40	4.06003e-39
SMARCA4	63	231	0.795326	1.07357e-40	4.06003e-39
TCF3	64	230	0.744552	1.0743e-40	4.06003e-39
CWC15	65	230	0.654154	1.0743e-40	4.06003e-39
SMAD3	66	230	0.525935	1.0743e-40	4.06003e-39
KDM1A	67	229	0.741749	1.07501e-40	4.06003e-39
POU2F1	68	229	0.62865	1.07501e-40	4.06003e-39
IKZF1	69	229	0.509941	1.07501e-40	4.06003e-39
UTF1	70	229	0.498323	1.07501e-40	4.06003e-39
RAG2	71	229	0.477818	1.07501e-40	4.06003e-39
MCRS1	72	202	0.703661	1.07514e-40	4.06003e-39
MBD3	73	228	0.884234	1.07567e-40	4.06003e-39
GFI1	74	228	0.662091	1.07567e-40	4.06003e-39
NELFA	75	227	0.781024	1.07629e-40	4.06003e-39
ZIC1	76	227	0.500013	1.07629e-40	4.06003e-39
BRD2	77	227	0.460613	1.07639e-40	4.06003e-39
TFAP4	78	225	0.881799	1.07741e-40	4.06003e-39
SMC1A	79	225	0.791719	1.07741e-40	4.06003e-39
BRD4	80	229	0.451701	1.07765e-40	4.06003e-39
KDM2B	81	224	0.750744	1.0779e-40	4.06003e-39
CXXC1	82	206	0.698195	1.07792e-40	4.06003e-39
TBPL1	83	206	0.53878	1.07792e-40	4.06003e-39
GTF2B	84	223	0.735552	1.07835e-40	4.06003e-39
MEN1	85	222	0.749074	1.07876e-40	4.06003e-39
RAD23B	86	221	0.839194	1.07911e-40	4.06003e-39
MTA2	87	218	0.7046	1.07989e-40	4.06003e-39
KAT5	88	218	0.604507	1.07989e-40	4.06003e-39
SP1	89	218	0.603876	1.07989e-40	4.06003e-39
TGIF1	90	216	0.703002	1.08015e-40	4.06003e-39
RNF2	91	216	0.46427	1.08283e-40	4.06003e-39
RAG1	92	214	0.447609	1.0003e-39	3.70981e-38
POU5F1	93	239	0.421715	3.54183e-39	1.29943e-37
LEO1	94	50	0.827857	1.15262e-38	4.18377e-37
KAT8	95	132	0.548747	4.76215e-38	1.71036e-36
OTX2	96	222	0.428069	1.31711e-37	4.68123e-36
INSM1	97	227	0.408112	7.41983e-35	2.60994e-33
ISL1	98	147	0.500122	9.78332e-35	3.40619e-33
FOXA2	99	233	0.397585	6.72116e-34	2.31642e-32
TBX19	100	114	0.551426	2.49966e-33	8.52883e-32
ESRRB	101	193	0.429913	4.15473e-33	1.40356e-31
AKR1B7	102	205	0.417148	5.21629e-33	1.7449e-31
GMNN	103	32	0.90083	8.32903e-33	2.75909e-31
HSF1	104	65	0.691507	8.54585e-32	2.80369e-30
ONECUT2	105	175	0.438515	2.37454e-31	7.71612e-30
SMAD2	106	224	0.389794	2.42106e-31	7.79307e-30
USF2	107	240	0.376779	2.74694e-31	8.7594e-30
NEUROD2	108	211	0.400359	3.17936e-31	1.00444e-29
HDAC1	109	73	0.650101	6.26357e-31	1.96067e-29
NRF1	110	238	0.374883	1.01434e-30	3.1463e-29
TAF7L	111	229	0.381097	1.36281e-30	4.18911e-29
SIX4	112	217	0.384627	1.39141e-29	4.23885e-28
ASCL1	113	161	0.44003	4.03762e-29	1.21915e-27
CCNT1	114	120	0.504883	4.33138e-29	1.29637e-27
WDR61	115	30	0.88662	4.64668e-29	1.37865e-27
TGIF2	116	81	0.603285	5.15079e-29	1.51504e-27
FOXA1	117	214	0.377652	3.96767e-28	1.15707e-26
NR1D1	118	231	0.363788	4.29871e-28	1.24298e-26
CCND1	119	51	0.723313	6.55213e-28	1.87864e-26
JMJD6	120	56	0.693897	9.88716e-28	2.81125e-26
HES1	121	82	0.579323	6.68798e-27	1.8859e-25
KANSL3	122	193	0.380499	7.61774e-26	2.13047e-24
NEUROG2	123	216	0.360095	8.5318e-26	2.36671e-24
HDAC2	124	33	0.825436	1.38759e-25	3.81811e-24
NANOG	125	240	0.336256	6.64186e-25	1.81296e-23
SUPT5	126	226	0.343188	1.77212e-24	4.7988e-23
SRF	127	211	0.354719	1.79594e-24	4.825e-23
OLIG2	128	169	0.394557	1.85201e-24	4.93676e-23
USF1	129	239	0.332419	3.0352e-24	8.02798e-23
MYF5	130	186	0.373245	5.3855e-24	1.41349e-22
CDK8	131	44	0.718804	7.66342e-24	1.996e-22
THAP11	132	40	0.736724	4.69161e-23	1.21271e-21
NFE2L1	133	32	0.791611	3.27235e-22	8.39492e-21
MYOD1	134	223	0.326791	6.30975e-22	1.60663e-20
EBF1	135	129	0.420933	1.72662e-21	4.36386e-20
NUCKS1	136	16	0.947003	4.03524e-21	1.01237e-19
ZFP384	137	138	0.400975	8.58259e-21	2.1375e-19
DPPA2	138	199	0.333797	1.6781e-20	4.14905e-19
RPA1	139	27	0.812913	3.19886e-20	7.85216e-19
NAP1L1	140	21	0.879923	4.8294e-20	1.17699e-18
SMARCC1	141	17	0.926623	5.35525e-20	1.29589e-18
CDX2	142	100	0.449677	3.06583e-19	7.36663e-18
STAT5B	143	199	0.319751	7.77267e-19	1.85457e-17
STAT5A	144	232	0.294086	1.66677e-18	3.92488e-17
CTR9	145	111	0.419734	1.66796e-18	3.92488e-17
ATF2	146	167	0.344397	1.91843e-18	4.48335e-17
CBX3	147	164	0.346572	2.35798e-18	5.47309e-17
BHLHE41	148	96	0.447015	2.76513e-18	6.37474e-17
NR6A1	149	79	0.486928	4.66322e-18	1.06785e-16
CBX2	150	31	0.719597	4.34041e-17	9.87298e-16
PAX5	151	236	0.277991	7.47555e-17	1.68918e-15
RUNX2	152	234	0.27745	1.18097e-16	2.65097e-15
FOSB	153	152	0.341845	1.28059e-16	2.8558e-15
BRD3	154	38	0.649323	1.81997e-16	4.0323e-15
ESRRA	155	29	0.723517	3.04557e-16	6.70418e-15
BCL3	156	16	0.892868	3.07028e-16	6.71526e-15
NCAPH2	157	30	0.711595	3.82564e-16	8.31405e-15
SIRT6	158	82	0.449371	6.58557e-16	1.42215e-14
TEAD4	159	101	0.406895	6.6981e-16	1.43735e-14
DMRT1	160	95	0.415327	1.25496e-15	2.67621e-14
NKX6-1	161	80	0.445497	2.83591e-15	6.01002e-14
THRB	162	177	0.300182	6.71701e-15	1.41472e-13
IRF4	163	237	0.256211	1.8868e-14	3.94954e-13
JARID2	164	144	0.32302	3.86048e-14	8.03167e-13
GFI1B	165	165	0.300872	5.23357e-14	1.08224e-12
XRCC2	166	23	0.74298	7.01862e-14	1.44262e-12
ASXL1	167	19	0.793221	1.38523e-13	2.83019e-12
ZMIZ1	168	239	0.236937	1.53347e-12	3.1144e-11
TCF7L1	169	15	0.837427	1.55115e-12	3.13166e-11
SFMBT1	170	44	0.529181	2.59595e-12	5.21022e-11
SPIB	171	105	0.347351	4.18651e-12	8.35343e-11
NR1H4	172	51	0.473239	2.67789e-11	5.31219e-10
OGT	173	23	0.676152	3.14317e-11	6.19913e-10
PITX1	174	52	0.456096	1.06536e-10	2.08908e-09
SMARCD1	175	19	0.716011	1.1274e-10	2.19811e-09
TCF12	176	239	0.217034	1.26622e-10	2.45474e-09
TFCP2L1	177	110	0.304256	8.12118e-10	1.56551e-08
NR0B1	178	73	0.36624	1.41382e-09	2.71008e-08
ZIC3	179	66	0.382167	1.8081e-09	3.44651e-08
CRX	180	70	0.368643	2.48556e-09	4.71151e-08
PRDM4	181	13	0.776688	4.44847e-09	8.38572e-08
T	182	58	0.393404	6.78923e-09	1.27279e-07
SIX2	183	74	0.348981	7.51448e-09	1.40106e-07
SIN3B	184	95	0.308604	8.06781e-09	1.49605e-07
NLRC5	185	11	0.813304	1.02384e-08	1.8883e-07
NACC1	186	16	0.697335	1.30638e-08	2.39644e-07
NKX2-5	187	58	0.381356	2.18332e-08	3.98368e-07
TRIM33	188	108	0.280526	2.6895e-08	4.88115e-07
RARG	189	6	0.936323	6.70142e-08	1.2098e-06
TAF9B	190	9	0.836882	8.24822e-08	1.48121e-06
HOXD13	191	41	0.427673	1.27522e-07	2.27804e-06
PITX2	192	69	0.331895	1.43799e-07	2.55543e-06
ATOH1	193	126	0.245379	1.87652e-07	3.31746e-06
LYL1	194	15	0.664417	2.42806e-07	4.27038e-06
ZFP42	195	45	0.399749	2.6831e-07	4.69474e-06
KLF6	196	8	0.842833	3.73758e-07	6.50643e-06
NR5A2	197	13	0.696297	3.96359e-07	6.86485e-06
EZH1	198	5	0.945127	4.99687e-07	8.61077e-06
ASCL2	199	45	0.3906	5.43075e-07	9.31141e-06
PAX7	200	41	0.40191	8.66047e-07	1.47748e-05
NCAPD3	201	9	0.778335	1.45256e-06	2.46574e-05
EAR1	202	37	0.412664	1.6339e-06	2.75983e-05
NKX3-1	203	56	0.330782	2.94552e-06	4.9508e-05
BRWD1	204	10	0.724065	3.7721e-06	6.30903e-05
TBR1	205	24	0.487557	4.43526e-06	7.38201e-05
CTNNB1	206	11	0.686059	5.63689e-06	9.33644e-05
INO80	207	9	0.744481	5.92609e-06	9.76802e-05
NBN	208	11	0.680535	7.04355e-06	0.000115541
NR5A1	209	48	0.333083	1.51458e-05	0.000247261
PARP1	210	4	0.935493	1.73583e-05	0.000282031
NR0B2	211	34	0.388534	1.9767e-05	0.000319644
SUMO1	212	8	0.733813	3.18278e-05	0.000512248
RFX2	213	35	0.371147	3.92079e-05	0.000628063
ATF7IP	214	7	0.767449	3.96434e-05	0.000632072
SRY	215	36	0.36187	4.99019e-05	0.000791931
MKL1	216	5	0.860498	5.29159e-05	0.000835875
KDM5C	217	19	0.483589	6.51286e-05	0.00102405
GLI3	218	16	0.522351	6.86477e-05	0.00107443
NR2F2	219	4	0.907878	7.21401e-05	0.00112394
ZFP322A	220	12	0.59295	7.46886e-05	0.00115835
CNOT3	221	38	0.342668	8.72134e-05	0.00134648
PAF1	222	32	0.371162	9.19252e-05	0.00141283
GTF3C1	223	5	0.840071	0.000104764	0.00160294
MSL1	224	40	0.31893	0.000204068	0.00310839
PDX1	225	27	0.376995	0.000295495	0.00448102
TBX3	226	8	0.650862	0.00038481	0.0058096
TRIM24	227	9	0.615149	0.000417	0.00626786
MNX1	228	26	0.370257	0.000525788	0.00786837
ZBTB17	229	9	0.603253	0.000576222	0.00858546
KDM4A	230	28	0.349291	0.000739169	0.0109654
ZFP36L1	231	3	0.909222	0.000748828	0.0110606
CEBPG	232	14	0.483649	0.000774288	0.0113874
CBX8	233	21	0.398936	0.000791909	0.0115965
KMT2A	234	1	0.999116	0.000900595	0.0131317
PAX6	235	25	0.359014	0.00108497	0.0156935
KLF1	236	12	0.507614	0.00108548	0.0156935
YAP1	237	15	0.446435	0.00151926	0.0218722
HIRA	238	3	0.884718	0.00153329	0.0219814
MTF2	239	5	0.712635	0.00216878	0.0309619
SREBF2	240	22	0.353964	0.00285308	0.0405613
MKL2	241	6	0.642529	0.00306677	0.0434184
MORC3	242	19	0.370834	0.00374671	0.0528255
OVOL2	243	8	0.548231	0.0043797	0.061496
GSK3B	244	1	0.994953	0.00506372	0.0708091
GLI2	245	3	0.823101	0.00553841	0.0771308
GAD1	246	13	0.425311	0.00597691	0.0828993
NFATC1	247	7	0.564876	0.00617256	0.0852663
AICDA	248	6	0.604157	0.00627207	0.0862915
IKZF3	249	8	0.520547	0.00765438	0.104486
PRDM9	250	11	0.449005	0.00765577	0.104486
SOX6	251	4	0.703004	0.00807579	0.109779
GRHL3	252	20	0.333563	0.00871889	0.118051
PCGF2	253	10	0.459738	0.0093859	0.12658
EHMT2	254	2	0.900065	0.00999168	0.134219
KDM3A	255	2	0.892197	0.0116264	0.155566
HNRNPL	256	3	0.771356	0.0119571	0.159366
PHF13	257	1	0.98751	0.0125064	0.166038
CUX2	258	5	0.603059	0.014397	0.190398
HOXC9	259	11	0.418396	0.0146747	0.193321
PPARD	260	3	0.747583	0.0160875	0.211117
POU2F2	261	5	0.594375	0.0163017	0.213108
LDB1	262	11	0.410493	0.017209	0.224111
DAXX	263	6	0.54065	0.0181566	0.235552
HEXIM1	264	13	0.376311	0.0183502	0.237162
TET3	265	8	0.469817	0.0192875	0.248336
LMNB1	266	2	0.852501	0.0217623	0.279146
GTF3C4	267	1	0.972642	0.0273747	0.349822
NR1H2	268	12	0.369693	0.0279758	0.356169
LHX6	269	1	0.971571	0.0284452	0.360799
PAX3	270	6	0.503331	0.031337	0.396007
NFE2L2	271	9	0.413555	0.0330084	0.41559
NR1I2	272	6	0.486796	0.0391698	0.49135
TAF1	273	3	0.657383	0.0403972	0.504891
E4F1	274	7	0.44979	0.0413162	0.514492
GTF2F1	275	1	0.95779	0.042226	0.523909
TERF2IP	276	3	0.650534	0.0431961	0.534004
TBX20	277	8	0.418409	0.0439215	0.541011
MEF2C	278	2	0.786263	0.0456921	0.560797
ETV2	279	7	0.439271	0.0478686	0.585404
PCGF6	280	1	0.949957	0.0500595	0.61001
GTF3C2	281	4	0.541583	0.0637862	0.774514
TLE1	282	11	0.329696	0.0723413	0.875278
RTF1	283	2	0.727229	0.0744139	0.897173
FOXP2	284	9	0.354175	0.0815185	0.97937
ZFP335	285	9	0.351133	0.0850287	1
POU3F2	286	7	0.389681	0.0906217	1
KCNH8	287	2	0.698885	0.0906808	1
ESRRG	288	2	0.657813	0.117103	1
ELK4	289	6	0.39343	0.120227	1
CDKN2AIP	290	4	0.45998	0.134191	1
ELK1	291	3	0.528574	0.135027	1
MSGN1	292	4	0.453132	0.142576	1
ARID1A	293	2	0.621856	0.143005	1
ELL2	294	9	0.308475	0.147086	1
TRP63	295	2	0.598304	0.161372	1
BMI1	296	7	0.333464	0.170521	1
SP2	297	2	0.58019	0.176253	1
LHX2	298	1	0.797686	0.202328	1
CHD7	299	2	0.537401	0.21401	1
BCL11A	300	1	0.714643	0.28537	1
ERCC3	301	1	0.712688	0.287324	1
HOXA2	302	1	0.711941	0.288071	1
ETV4	303	1	0.705501	0.294511	1
SIX1	304	1	0.698873	0.301138	1
CRY1	305	1	0.660776	0.339235	1
HAND1	306	1	0.629238	0.370773	1
POU4F3	307	1	0.598362	0.401648	1
HSF2	308	1	0.592652	0.407358	1
GLI1	309	1	0.586382	0.413628	1
IRF7	310	27	-0.79103	1	1
IKZF2	311	53	-0.781313	1	1
MAF	312	118	-0.778756	1	1
STAT4	313	131	-0.777884	1	1
PMEPA1	314	123	-0.76976	1	1
KMT2C	315	220	-0.760106	1	1
RORA	316	77	-0.755352	1	1
KDM2A	317	71	-0.754751	1	1
SATB1	318	174	-0.7524	1	1
GATA6	319	69	-0.74642	1	1
MED12	320	194	-0.746356	1	1
SMAD1	321	16	-0.745179	1	1
AHR	322	70	-0.743346	1	1
TFE3	323	67	-0.739741	1	1
BCL6	324	215	-0.739432	1	1
AFF4	325	47	-0.732975	1	1
RELB	326	58	-0.732465	1	1
STAT2	327	158	-0.732381	1	1
FOXO3	328	47	-0.731661	1	1
STAT3	329	233	-0.723711	1	1
NFIB	330	202	-0.722576	1	1
TCF7	331	197	-0.720282	1	1
PBX1	332	156	-0.716399	1	1
HIF1A	333	32	-0.71466	1	1
CHD2	334	239	-0.714625	1	1
TBX21	335	95	-0.710164	1	1
KLF3	336	71	-0.709767	1	1
TEAD1	337	165	-0.707137	1	1
NOTCH1	338	186	-0.705775	1	1
IRF1	339	174	-0.701229	1	1
CEBPD	340	53	-0.701196	1	1
NR3C1	341	231	-0.699903	1	1
CREBBP	342	227	-0.699537	1	1
ATF5	343	56	-0.695772	1	1
RXRA	344	236	-0.693517	1	1
MAFB	345	110	-0.693173	1	1
NFIC	346	109	-0.691181	1	1
MECP2	347	190	-0.683242	1	1
ZMYND8	348	73	-0.676078	1	1
KDM5B	349	117	-0.674664	1	1
ZEB1	350	224	-0.669769	1	1
SMAD4	351	215	-0.669509	1	1
CEBPA	352	235	-0.668272	1	1
RORC	353	81	-0.668155	1	1
NFATC2	354	42	-0.666359	1	1
STAT1	355	231	-0.664971	1	1
CBX7	356	21	-0.663102	1	1
NR1H3	357	92	-0.6624	1	1
FOXO1	358	183	-0.662399	1	1
BHLHE40	359	240	-0.660017	1	1
SOX17	360	212	-0.657046	1	1
RELA	361	233	-0.656914	1	1
GATA2	362	238	-0.652218	1	1
ESR1	363	226	-0.650557	1	1
RCOR3	364	39	-0.648961	1	1
ZFP217	365	216	-0.640669	1	1
FOXF1	366	222	-0.639668	1	1
ERG	367	231	-0.634808	1	1
EOMES	368	60	-0.634345	1	1
KLRG1	369	26	-0.633911	1	1
ZBTB16	370	169	-0.633027	1	1
STAT6	371	220	-0.631264	1	1
ETV6	372	115	-0.62059	1	1
NCOA2	373	204	-0.620093	1	1
NFKB1	374	42	-0.614716	1	1
FOXP3	375	101	-0.61458	1	1
GATA3	376	114	-0.610775	1	1
KDM6A	377	184	-0.607478	1	1
BATF3	378	26	-0.607416	1	1
EGR2	379	225	-0.607003	1	1
VDR	380	226	-0.602034	1	1
MYCN	381	200	-0.601624	1	1
EBF2	382	219	-0.599745	1	1
RFX1	383	202	-0.596774	1	1
MEIS1	384	227	-0.594434	1	1
CRTC2	385	102	-0.592146	1	1
KDM4C	386	229	-0.588666	1	1
FGFR1	387	227	-0.588348	1	1
NR4A1	388	151	-0.587095	1	1
KLF4	389	188	-0.577352	1	1
CLOCK	390	226	-0.575874	1	1
SNAI2	391	31	-0.575764	1	1
NKX2-1	392	119	-0.571483	1	1
KDM6B	393	185	-0.56742	1	1
JUNB	394	179	-0.551607	1	1
RBPJ	395	206	-0.550687	1	1
LMO2	396	204	-0.548483	1	1
NIPBL	397	226	-0.547899	1	1
FLI1	398	238	-0.544844	1	1
RUNX1	399	232	-0.541524	1	1
MECOM	400	22	-0.535629	1	1
REL	401	49	-0.535074	1	1
RBFOX2	402	229	-0.533873	1	1
GATA1	403	239	-0.532901	1	1
BATF	404	149	-0.529211	1	1
PPARG	405	234	-0.528654	1	1
NR1D2	406	45	-0.525813	1	1
PPARA	407	50	-0.525476	1	1
MEF2A	408	239	-0.521708	1	1
GPS2	409	50	-0.519609	1	1
IRF2	410	23	-0.516027	1	1
KMT2D	411	230	-0.515044	1	1
TET1	412	199	-0.510708	1	1
BRD9	413	52	-0.50023	1	1
NFIL3	414	90	-0.49344	1	1
RARA	415	233	-0.491899	1	1
TAL1	416	239	-0.491761	1	1
WT1	417	158	-0.490388	1	1
AUTS2	418	48	-0.47869	1	1
EHF	419	69	-0.476896	1	1
SOX10	420	78	-0.47635	1	1
ZBED6	421	14	-0.47588	1	1
SOX3	422	123	-0.474336	1	1
RARB	423	86	-0.473218	1	1
XBP1	424	211	-0.473098	1	1
ZFP281	425	227	-0.472246	1	1
TEAD2	426	8	-0.468279	1	1
NCOR1	427	209	-0.458653	1	1
MAX	428	239	-0.458341	1	1
THRA	429	11	-0.45254	1	1
EP300	430	239	-0.450707	1	1
MYBL1	431	198	-0.448974	1	1
SREBF1	432	226	-0.447165	1	1
KDM5A	433	229	-0.446994	1	1
RBPJL	434	149	-0.446024	1	1
NEUROD1	435	201	-0.444431	1	1
MAFF	436	36	-0.444165	1	1
CREM	437	135	-0.440633	1	1
REST	438	168	-0.438503	1	1
SOX9	439	226	-0.437197	1	1
MYOG	440	205	-0.433962	1	1
KLF5	441	205	-0.433098	1	1
FOS	442	197	-0.428162	1	1
FOSL2	443	173	-0.423063	1	1
JUN	444	239	-0.416117	1	1
FOXL2	445	60	-0.410674	1	1
SOX2	446	235	-0.409781	1	1
JUND	447	239	-0.404704	1	1
LHX3	448	94	-0.401774	1	1
TWIST1	449	41	-0.401132	1	1
NELFB	450	217	-0.399451	1	1
CEBPB	451	238	-0.397979	1	1
PRDM1	452	54	-0.397647	1	1
EGR1	453	80	-0.397135	1	1
TBX5	454	168	-0.393015	1	1
POU3F1	455	45	-0.391046	1	1
ONECUT1	456	147	-0.390451	1	1
ATRX	457	106	-0.388428	1	1
GATA4	458	239	-0.387522	1	1
ZIC2	459	78	-0.383738	1	1
IRF2BP2	460	32	-0.381424	1	1
RUNX3	461	206	-0.379661	1	1
NPAS3	462	185	-0.379117	1	1
PRDM14	463	33	-0.377776	1	1
NFE2	464	34	-0.375671	1	1
ATF3	465	137	-0.370127	1	1
ELF5	466	183	-0.369705	1	1
NKX2-2	467	31	-0.369534	1	1
SNAI1	468	227	-0.368498	1	1
CHD8	469	202	-0.364553	1	1
TFAP2C	470	226	-0.363271	1	1
ZFP57	471	218	-0.362931	1	1
PGR	472	210	-0.361283	1	1
RFX3	473	145	-0.360726	1	1
TFAP2A	474	195	-0.351831	1	1
HOXB4	475	39	-0.350582	1	1
PRDM5	476	44	-0.349973	1	1
HNF4A	477	199	-0.349511	1	1
HOXA13	478	38	-0.348936	1	1
ETS2	479	178	-0.346872	1	1
ETS1	480	239	-0.345444	1	1
NKX3-2	481	65	-0.340795	1	1
DMRTB1	482	91	-0.336607	1	1
IRF8	483	134	-0.33391	1	1
USP21	484	75	-0.332982	1	1
GRHL2	485	32	-0.331462	1	1
HNF1A	486	118	-0.329529	1	1
FOXK1	487	74	-0.327761	1	1
CREB1	488	233	-0.325261	1	1
PTF1A	489	208	-0.322098	1	1
TAF3	490	228	-0.318301	1	1
MAPK8	491	145	-0.316615	1	1
NCOR2	492	214	-0.315421	1	1
TCF4	493	80	-0.314601	1	1
AEBP2	494	191	-0.312177	1	1
BACH2	495	181	-0.300042	1	1
MSL2	496	113	-0.291415	1	1
ELF1	497	239	-0.290959	1	1
FOSL1	498	207	-0.287409	1	1
VSX2	499	46	-0.28142	1	1
PRDM16	500	71	-0.277999	1	1
NOL3	501	239	-0.264476	1	1
MAFK	502	239	-0.253974	1	1

## Sheet: REGGAE_KS_down
Regulator	Rank	Targets	Score	P-value	Adjusted p-value
GMNN	1	51	0.883911	0	0
ASH2L	2	87	0.861008	0	0
E2F3	3	65	0.852484	0	0
HNRNPU	4	58	0.833355	0	0
CDK9	5	81	0.738632	0	0
PKNOX1	6	94	0.73035	0	0
MCRS1	7	90	0.699479	0	0
DNAJC2	8	95	0.863203	1.05608e-42	4.66919e-40
CBFB	9	101	0.68978	1.29433e-41	5.0867e-39
SETDB1	10	104	0.790618	1.89151e-41	6.36726e-39
PAXIP1	11	107	0.819753	2.48219e-41	6.36726e-39
TRIM28	12	109	0.931512	2.86984e-41	6.36726e-39
SALL4	13	110	0.643161	3.06184e-41	6.36726e-39
DPY30	14	115	0.885345	3.99029e-41	6.36726e-39
GTF2E2	15	117	0.854941	4.34651e-41	6.36726e-39
CXXC1	16	129	0.663858	6.26357e-41	6.36726e-39
ATF4	17	138	0.648163	7.43528e-41	6.36726e-39
HDAC3	18	139	0.797017	7.55142e-41	6.36726e-39
SMARCA5	19	142	0.795165	7.88352e-41	6.36726e-39
MBD3	20	153	0.861389	8.90304e-41	6.36726e-39
NELFA	21	157	0.804527	9.20277e-41	6.36726e-39
ARID3A	22	161	0.601971	9.46838e-41	6.36726e-39
SP1	23	160	0.529868	9.53922e-41	6.36726e-39
E2F1	24	166	0.843114	9.75613e-41	6.36726e-39
RAD23B	25	174	0.849319	1.0125e-40	6.36726e-39
POU2F1	26	174	0.584682	1.0125e-40	6.36726e-39
MEN1	27	177	0.744402	1.02374e-40	6.36726e-39
TGIF1	28	178	0.689424	1.0272e-40	6.36726e-39
CHD4	29	179	0.611718	1.03052e-40	6.36726e-39
EZH2	30	180	0.787053	1.03371e-40	6.36726e-39
SUZ12	31	185	0.896417	1.0477e-40	6.36726e-39
GTF2B	32	185	0.743463	1.0477e-40	6.36726e-39
GFI1	33	186	0.647132	1.05013e-40	6.36726e-39
KDM2B	34	189	0.738681	1.05675e-40	6.36726e-39
TFAP4	35	195	0.896183	1.06716e-40	6.36726e-39
SMAD3	36	191	0.4896	1.06778e-40	6.36726e-39
MTA2	37	198	0.706023	1.07108e-40	6.36726e-39
CTCF	38	229	0.719854	1.07497e-40	6.36726e-39
TBP	39	228	0.773883	1.07563e-40	6.36726e-39
MAZ	40	228	0.736384	1.07563e-40	6.36726e-39
UBTF	41	227	0.891646	1.07626e-40	6.36726e-39
RCOR2	42	227	0.799906	1.07626e-40	6.36726e-39
GABPA	43	227	0.76854	1.07626e-40	6.36726e-39
RAD21	44	227	0.765727	1.07626e-40	6.36726e-39
MXI1	45	227	0.723899	1.07626e-40	6.36726e-39
CHD1	46	227	0.698396	1.07626e-40	6.36726e-39
SIN3A	47	227	0.622093	1.07626e-40	6.36726e-39
MYC	48	226	0.936464	1.07684e-40	6.36726e-39
HCFC1	49	226	0.845543	1.07684e-40	6.36726e-39
E2F4	50	226	0.734598	1.07684e-40	6.36726e-39
NELFE	51	226	0.731204	1.07684e-40	6.36726e-39
ZKSCAN1	52	225	0.700673	1.07737e-40	6.36726e-39
SMC3	53	224	0.818187	1.07787e-40	6.36726e-39
SMC1A	54	206	0.762747	1.07789e-40	6.36726e-39
KAT2A	55	223	0.929601	1.07832e-40	6.36726e-39
SMARCA4	56	223	0.769122	1.07832e-40	6.36726e-39
TCF3	57	223	0.706363	1.07832e-40	6.36726e-39
KDM1A	58	207	0.733015	1.0784e-40	6.36726e-39
MYB	59	222	0.719251	1.07872e-40	6.36726e-39
CWC15	60	216	0.656855	1.08012e-40	6.36726e-39
ZIC1	61	184	0.488495	1.42888e-40	8.28515e-39
POLR2A	62	229	0.432854	1.3405e-39	7.64728e-38
OTX2	63	201	0.458926	2.32096e-39	1.30305e-37
CDC73	64	77	0.704338	3.83529e-39	2.11959e-37
IKZF1	65	215	0.440342	1.31433e-38	7.15192e-37
TRP53	66	114	0.58695	4.1688e-38	2.23409e-36
UTF1	67	207	0.442891	1.17734e-37	6.21526e-36
POU5F1	68	228	0.414129	4.7894e-36	2.49118e-34
NEUROD2	69	209	0.430268	8.1215e-36	4.16313e-34
ESRRB	70	160	0.487493	9.53093e-36	4.81582e-34
RAG2	71	206	0.431365	1.67967e-35	8.36755e-34
AFF3	72	112	0.571096	2.6582e-35	1.30584e-33
MEF2D	73	85	0.63571	4.13497e-34	2.00347e-32
RBBP5	74	67	0.69516	3.83839e-33	1.83464e-31
AKR1B7	75	198	0.421982	1.17402e-32	5.53666e-31
POU2AF1	76	121	0.527671	3.68185e-32	1.71351e-30
RPA1	77	47	0.785538	1.35457e-31	6.19105e-30
NAP1L1	78	37	0.854317	1.36529e-31	6.19105e-30
USF2	79	226	0.387342	3.39894e-31	1.52177e-29
ASCL1	80	174	0.434927	1.20987e-30	5.34911e-29
FOXA2	81	213	0.392142	3.37678e-30	1.47452e-28
SIRT1	82	117	0.517622	6.80039e-30	2.93328e-28
HSF1	83	73	0.63864	1.01238e-29	4.31417e-28
ONECUT2	84	156	0.450314	1.3355e-29	5.62337e-28
STAG2	85	177	0.421433	3.2498e-29	1.35229e-27
USF1	86	226	0.367188	5.22818e-28	2.15023e-26
YY1	87	108	0.519792	6.6083e-28	2.6866e-26
NUCKS1	88	25	0.913314	3.00344e-27	1.20717e-25
ARNTL	89	131	0.468567	4.01795e-27	1.59679e-25
TCEA1	90	30	0.863966	1.14252e-26	4.49009e-25
MYF5	91	176	0.402438	1.84855e-26	7.18495e-25
SIX4	92	171	0.406282	3.11605e-26	1.19798e-24
NFYB	93	62	0.64812	3.23853e-26	1.23168e-24
RAG1	94	175	0.398854	7.64263e-26	2.87573e-24
HDAC2	95	37	0.793782	9.84031e-26	3.66369e-24
TEAD4	96	141	0.440796	1.07408e-25	3.95729e-24
JMJD6	97	54	0.679868	1.52047e-25	5.54422e-24
SOX4	98	102	0.510814	1.83556e-25	6.62485e-24
SP3	99	69	0.605074	5.32262e-25	1.90162e-23
LEO1	100	35	0.797408	1.11865e-24	3.95665e-23
NR6A1	101	87	0.539422	1.78048e-24	6.23518e-23
SMARCC1	102	25	0.878297	1.43823e-23	4.98726e-22
NFYC	103	42	0.728433	1.60828e-23	5.52278e-22
BRD4	104	217	0.34035	3.86071e-23	1.31301e-21
RNF2	105	194	0.359201	3.92142e-23	1.32095e-21
WDR5	106	24	0.877638	1.33935e-22	4.46911e-21
NANOG	107	226	0.328586	1.93626e-22	6.40049e-21
CDX2	108	123	0.437992	3.07832e-22	1.00814e-20
NEUROG2	109	190	0.355027	3.74705e-22	1.21589e-20
ISL1	110	116	0.446434	7.50101e-22	2.41191e-20
NFYA	111	66	0.577168	1.20738e-21	3.84728e-20
KAT5	112	66	0.561796	1.92092e-20	6.0663e-19
TAF7L	113	176	0.353714	1.958e-20	6.12868e-19
RAI1	114	117	0.428996	2.51509e-20	7.80338e-19
TBX19	115	70	0.542785	4.02834e-20	1.23897e-18
CBX2	116	34	0.736674	1.02226e-19	3.11699e-18
MYBL2	117	18	0.911848	1.06938e-19	3.21593e-18
MYOD1	118	207	0.320973	1.07289e-19	3.21593e-18
SMAD2	119	198	0.325835	1.91406e-19	5.66867e-18
FOXA1	120	193	0.32988	1.92322e-19	5.66867e-18
OLIG2	121	181	0.338963	2.71422e-19	7.93401e-18
DMRT1	122	110	0.429535	3.28597e-19	9.52658e-18
CDK8	123	29	0.775253	3.63881e-19	1.04638e-17
MTF2	124	45	0.64242	6.81423e-19	1.9437e-17
EBF1	125	153	0.358699	2.22827e-18	6.30509e-17
HES1	126	81	0.484176	2.81356e-18	7.89803e-17
IKZF2	127	27	0.778725	4.22924e-18	1.17785e-16
THRB	128	155	0.352479	5.6378e-18	1.55788e-16
DPPA2	129	173	0.333366	6.97585e-18	1.90299e-16
SMARCD1	130	36	0.689721	6.99432e-18	1.90299e-16
ZFP384	131	144	0.361679	1.23939e-17	3.34633e-16
NRF1	132	228	0.285769	3.35866e-17	8.99964e-16
TGIF2	133	49	0.589879	4.70119e-17	1.25023e-15
BRD2	134	152	0.346085	5.08746e-17	1.34286e-15
NR1D1	135	202	0.298378	1.11618e-16	2.92439e-15
TBPL1	136	88	0.443013	1.58295e-16	4.11682e-15
BHLHE41	137	71	0.489809	1.65227e-16	4.26572e-15
FOSL1	138	186	0.306217	3.18914e-16	8.17386e-15
PITX1	139	71	0.482151	5.45825e-16	1.3889e-14
XRCC2	140	24	0.767163	1.3508e-15	3.41268e-14
STAT5A	141	228	0.268514	3.04564e-15	7.63653e-14
HDAC1	142	41	0.605796	3.06585e-15	7.63653e-14
IRF4	143	228	0.266647	4.8709e-15	1.20478e-13
SIX2	144	96	0.404348	5.77876e-15	1.4194e-13
ATOH1	145	156	0.314953	1.63965e-14	3.99959e-13
INSM1	146	184	0.284632	6.13931e-14	1.4873e-12
CDK7	147	35	0.614644	1.53476e-13	3.69281e-12
RUNX2	148	214	0.257996	2.67748e-13	6.39879e-12
TCF12	149	229	0.249314	2.85048e-13	6.76651e-12
WDR61	150	10	0.944204	2.97797e-13	7.02202e-12
NKX6-1	151	62	0.452985	2.00209e-12	4.68964e-11
LYL1	152	30	0.629423	2.50486e-12	5.82872e-11
MAFK	153	227	0.238894	3.90786e-12	9.034e-11
TRIM33	154	148	0.294115	4.15694e-12	9.54743e-11
HIF1A	155	18	0.770244	5.14004e-12	1.17292e-10
STAT5B	156	200	0.248848	1.1779e-11	2.67064e-10
JARID2	157	135	0.291638	6.12147e-11	1.37908e-09
NCAPH2	158	22	0.679135	7.02937e-11	1.56951e-09
EZH1	159	8	0.946248	7.05548e-11	1.56951e-09
NR1H4	160	60	0.425587	1.14662e-10	2.53475e-09
PTF1A	161	166	0.258032	1.66563e-10	3.6592e-09
SUPT5	162	158	0.263892	1.80188e-10	3.93408e-09
SRF	163	178	0.247265	2.43848e-10	5.29132e-09
CCND1	164	24	0.63807	2.55084e-10	5.5014e-09
PAX7	165	38	0.515285	3.42752e-10	7.34732e-09
ESRRA	166	14	0.789614	4.16416e-10	8.87264e-09
FOSB	167	112	0.303691	6.06697e-10	1.28496e-08
HOXD13	168	57	0.416005	9.73166e-10	2.04885e-08
TFCP2L1	169	108	0.301343	1.77047e-09	3.7054e-08
NOL3	170	229	0.208159	1.91759e-09	3.9897e-08
NKX2-5	171	59	0.400318	2.45104e-09	5.06976e-08
ZIC3	172	65	0.380498	2.9295e-09	6.02418e-08
GFI1B	173	110	0.294708	3.03388e-09	6.20277e-08
EP400	174	32	0.526675	4.27162e-09	8.68313e-08
ASXL1	175	12	0.799988	4.65243e-09	9.40318e-08
ATF2	176	129	0.268634	5.43387e-09	1.09202e-07
THAP11	177	15	0.7164	1.30558e-08	2.60895e-07
NSL1	178	13	0.755524	1.62272e-08	3.22447e-07
SFMBT1	179	15	0.706656	2.33399e-08	4.61188e-07
PAX5	180	225	0.188955	8.88004e-08	1.74492e-06
PITX2	181	66	0.339594	1.37732e-07	2.69147e-06
ZFP36L1	182	4	0.978785	2.04406e-07	3.96561e-06
ASCL2	183	68	0.330556	2.05176e-07	3.96561e-06
NKX3-1	184	71	0.318592	3.35552e-07	6.45023e-06
RARG	185	12	0.718012	4.35949e-07	8.33483e-06
KAT8	186	27	0.500538	4.44601e-07	8.45455e-06
NR0B1	187	60	0.340992	5.03928e-07	9.53147e-06
CCNT1	188	54	0.350136	1.02005e-06	1.9191e-05
KLF6	189	9	0.781894	1.24181e-06	2.32396e-05
CTR9	190	43	0.38664	1.36133e-06	2.53421e-05
KANSL3	191	80	0.283614	1.7674e-06	3.27292e-05
NACC1	192	16	0.603921	2.03492e-06	3.7487e-05
VSX2	193	49	0.353033	2.90481e-06	5.32345e-05
USP21	194	19	0.548998	3.33725e-06	6.08443e-05
BRWD1	195	10	0.724557	3.69807e-06	6.7077e-05
HOXA13	196	70	0.287805	6.3845e-06	0.000115214
SPIB	197	112	0.226515	8.02934e-06	0.000144161
NLRC5	198	7	0.805278	1.07491e-05	0.000192018
T	199	53	0.319921	1.27466e-05	0.000226555
SIRT6	200	24	0.465735	1.37101e-05	0.000242462
SRY	201	48	0.334022	1.42299e-05	0.000250403
OVOL2	202	14	0.593397	1.56769e-05	0.000274499
ZBTB17	203	8	0.752786	1.64409e-05	0.000286459
HOXC9	204	33	0.397084	1.67222e-05	0.000289933
NR2F2	205	4	0.934468	1.84938e-05	0.000319084
NR5A2	206	11	0.654576	1.9218e-05	0.00032997
PCGF2	207	35	0.383562	1.93553e-05	0.000330721
SIN3B	208	50	0.315673	3.17426e-05	0.000539775
KMT2A	209	2	0.99405	3.57504e-05	0.000605018
MNX1	210	33	0.382676	3.73352e-05	0.000628828
CRX	211	33	0.380334	4.2406e-05	0.00071085
IKZF3	212	14	0.558961	5.99791e-05	0.00100068
TBR1	213	20	0.472213	6.49415e-05	0.00107839
BRD3	214	11	0.615932	7.59532e-05	0.00125535
PPARD	215	8	0.706618	7.68493e-05	0.00126425
TBX3	216	11	0.605955	0.000106017	0.00173601
GTF3C1	217	6	0.764677	0.000177064	0.00288484
PRDM4	218	8	0.678575	0.000177805	0.00288484
GLI2	219	5	0.820687	0.000185627	0.00299799
RFX2	220	35	0.340409	0.000201839	0.003245
TAF9B	221	6	0.756276	0.000222225	0.00355659
PARP1	222	3	0.930716	0.000333104	0.00530713
CBX1	223	4	0.862985	0.000352862	0.00559672
NBN	224	10	0.59231	0.00035652	0.00562949
PAF1	225	23	0.399621	0.000397981	0.00625623
CEBPG	226	7	0.685096	0.000432343	0.00676633
SUMO1	227	6	0.729207	0.000448393	0.00698661
ZFP322A	228	16	0.469461	0.000469157	0.00727807
DNMT1	229	3	0.917999	0.000552115	0.00852761
PAX6	230	24	0.382006	0.000585788	0.00900837
NR1H2	231	18	0.434635	0.000656774	0.0100563
TEAD2	232	5	0.764779	0.000726674	0.0110786
NR1I2	233	13	0.485664	0.00119989	0.0182145
EAR1	234	17	0.425543	0.00130897	0.0197856
AUTS2	235	21	0.376381	0.00175999	0.0264896
ELK1	236	4	0.775673	0.00253405	0.0379784
MSL1	237	22	0.35464	0.00278914	0.0416251
CHD7	238	4	0.769334	0.0028328	0.0420991
MLLT3	239	1	0.996461	0.0035583	0.0526597
CBX8	240	9	0.528666	0.00358025	0.0527637
ZFP42	241	18	0.372663	0.00472147	0.0692936
CTNNB1	242	5	0.66539	0.00529057	0.077325
HIRA	243	2	0.926887	0.00534951	0.0778648
EHMT2	244	3	0.824894	0.00537207	0.0778726
NFATC1	245	9	0.509082	0.00547725	0.0790732
ATF7IP	246	5	0.657806	0.00604061	0.0868517
HAND1	247	7	0.5647	0.00619483	0.0887086
SOX6	248	9	0.50212	0.0063399	0.0904199
GRHL3	249	27	0.285663	0.0096154	0.136584
SRSF1	250	2	0.898575	0.0102924	0.145616
MEF2C	251	4	0.671638	0.0129238	0.182116
CUX2	252	5	0.608762	0.0132444	0.185893
TBX20	253	17	0.342877	0.0137451	0.192159
SATB2	254	4	0.655751	0.0162464	0.226234
ETV2	255	15	0.351974	0.0181666	0.25198
NR0B2	256	13	0.37642	0.0183066	0.252931
NFE2	257	19	0.306049	0.0223489	0.307578
PRDM9	258	12	0.375965	0.0247593	0.339357
PHF13	259	1	0.975169	0.0248498	0.339357
MKL1	260	1	0.973594	0.0264248	0.359477
KDM3A	261	1	0.973244	0.0267748	0.362843
POU3F2	262	18	0.304329	0.0281727	0.38033
SP2	263	1	0.969725	0.0302942	0.407415
GTF3C2	264	5	0.547721	0.0307721	0.412275
SREBF2	265	29	0.231438	0.0378245	0.504848
SMCHD1	266	2	0.780057	0.0483849	0.64337
GSK3B	267	2	0.762946	0.0562054	0.74456
KCNH8	268	2	0.760165	0.0575315	0.758783
AICDA	269	2	0.759193	0.0579988	0.758783
PDX1	270	10	0.359284	0.0580631	0.758783
MSGN1	271	8	0.399175	0.0581371	0.758783
GTF3C4	272	1	0.937874	0.0621439	0.808096
BMI1	273	12	0.323784	0.0639875	0.829022
GRHL2	274	34	0.19535	0.065231	0.842047
MORC3	275	7	0.41068	0.0698144	0.897936
ZBTB20	276	1	0.925333	0.0746855	0.957107
TERF2IP	277	2	0.708713	0.08486	1
SIX1	278	3	0.582079	0.0855066	1
GLI1	279	2	0.705447	0.0867739	1
EWSR1	280	1	0.90863	0.0913881	1
HNRNPL	281	2	0.694052	0.0936167	1
ESRRG	282	1	0.900385	0.0996325	1
ERCC3	283	2	0.668093	0.110175	1
TRP63	284	3	0.551764	0.111934	1
PCGF6	285	1	0.886793	0.113224	1
TET3	286	6	0.398051	0.114462	1
HEXIM1	287	4	0.477219	0.114908	1
HOXB4	288	20	0.221537	0.121098	1
ELK4	289	5	0.426843	0.121585	1
DAXX	290	5	0.426357	0.122139	1
HSF2	291	4	0.469052	0.123708	1
LMNB1	292	1	0.860076	0.139941	1
ARID1A	293	1	0.859473	0.140543	1
BCL11A	294	3	0.51859	0.145706	1
BAZ1B	295	1	0.854029	0.145988	1
E4F1	296	4	0.450015	0.146521	1
FUS	297	1	0.850743	0.149274	1
MYT1L	298	1	0.844384	0.155632	1
PAX3	299	4	0.442178	0.156792	1
TAF1	300	2	0.600502	0.159613	1
LHX6	301	2	0.58304	0.17387	1
INO80	302	1	0.81792	0.182096	1
ZFP36L2	303	1	0.800945	0.199071	1
KDM4D	304	1	0.795889	0.204126	1
TOP2B	305	1	0.787917	0.212098	1
CBFA2T2	306	1	0.773159	0.226856	1
POU4F3	307	1	0.759295	0.24072	1
SMAD5	308	1	0.750486	0.249528	1
RTF1	309	1	0.733939	0.266076	1
NONO	310	1	0.720639	0.279375	1
ELF3	311	1	0.695011	0.305003	1
ZFP148	312	1	0.617679	0.382333	1
CRY1	313	2	0.413324	0.415858	1
LHX2	314	1	0.583612	0.416399	1
CDKN2AIP	315	1	0.572529	0.427483	1
ETV4	316	1	0.571187	0.428824	1
MYO1C	317	1	0.543673	0.456338	1
BCL3	318	11	-0.835576	1	1
NFE2L1	319	24	-0.771153	1	1
AFF4	320	26	-0.752951	1	1
ZMYND8	321	12	-0.744	1	1
KMT2C	322	127	-0.731116	1	1
SMAD1	323	21	-0.730023	1	1
TCF7L1	324	19	-0.726867	1	1
KLF3	325	87	-0.722405	1	1
KDM2A	326	60	-0.709438	1	1
MED12	327	119	-0.69656	1	1
CEBPD	328	64	-0.696188	1	1
NOTCH1	329	96	-0.691061	1	1
ATF5	330	42	-0.690389	1	1
AHR	331	85	-0.686241	1	1
GATA6	332	89	-0.670962	1	1
KDM6A	333	98	-0.668527	1	1
RORA	334	87	-0.667583	1	1
PMEPA1	335	120	-0.663659	1	1
ZEB1	336	174	-0.646232	1	1
ZFP217	337	140	-0.64616	1	1
PBX1	338	152	-0.641654	1	1
STAT4	339	131	-0.637008	1	1
CREBBP	340	184	-0.634918	1	1
TFE3	341	74	-0.63102	1	1
SMAD4	342	170	-0.629958	1	1
TCF7	343	171	-0.629806	1	1
KDM6B	344	136	-0.627803	1	1
NFIB	345	183	-0.623974	1	1
RELB	346	108	-0.623166	1	1
ZBTB16	347	80	-0.619277	1	1
MYCN	348	94	-0.613661	1	1
OGT	349	29	-0.606591	1	1
KDM5B	350	42	-0.605416	1	1
SATB1	351	186	-0.599633	1	1
RCOR3	352	48	-0.592673	1	1
MAF	353	155	-0.590822	1	1
RFX1	354	124	-0.59004	1	1
NCOA2	355	151	-0.590027	1	1
NFIC	356	137	-0.589415	1	1
FOXO1	357	181	-0.58562	1	1
CBX7	358	82	-0.585536	1	1
STAT2	359	141	-0.583589	1	1
NR1H3	360	112	-0.583108	1	1
FOXO3	361	44	-0.582598	1	1
IRF1	362	180	-0.578775	1	1
TEAD1	363	175	-0.57804	1	1
ELL2	364	6	-0.575258	1	1
BCL6	365	209	-0.574919	1	1
CRTC2	366	83	-0.574872	1	1
NFKB1	367	75	-0.572082	1	1
EOMES	368	66	-0.572045	1	1
IRF2	369	23	-0.569407	1	1
KLRG1	370	40	-0.568392	1	1
CHD2	371	224	-0.568372	1	1
IRF7	372	26	-0.567316	1	1
ETV6	373	44	-0.567279	1	1
MAFB	374	123	-0.565817	1	1
EGR2	375	200	-0.555105	1	1
FOXF1	376	201	-0.550188	1	1
SOX17	377	180	-0.549264	1	1
STAT3	378	224	-0.548366	1	1
TBX21	379	137	-0.5441	1	1
KDM5C	380	6	-0.538815	1	1
BRD9	381	41	-0.538723	1	1
GLI3	382	18	-0.537077	1	1
MECP2	383	170	-0.534769	1	1
STAT6	384	200	-0.533876	1	1
SNAI2	385	44	-0.528961	1	1
STAT1	386	218	-0.526816	1	1
RXRA	387	228	-0.522393	1	1
CLOCK	388	197	-0.520416	1	1
NFATC2	389	85	-0.520138	1	1
BHLHE40	390	227	-0.517146	1	1
ESR1	391	215	-0.512364	1	1
RORC	392	111	-0.510702	1	1
NR1D2	393	67	-0.508325	1	1
MKL2	394	4	-0.50545	1	1
RELA	395	223	-0.50369	1	1
NR3C1	396	226	-0.503311	1	1
REL	397	87	-0.497553	1	1
NIPBL	398	186	-0.495482	1	1
CEBPA	399	227	-0.494327	1	1
NKX2-1	400	137	-0.491646	1	1
JUNB	401	200	-0.490697	1	1
GATA2	402	229	-0.487092	1	1
EBF2	403	204	-0.484587	1	1
VDR	404	201	-0.48412	1	1
BATF3	405	80	-0.482684	1	1
RBPJ	406	144	-0.482291	1	1
KMT2D	407	199	-0.482147	1	1
KDM4C	408	214	-0.477124	1	1
KLF4	409	156	-0.475497	1	1
NR4A1	410	168	-0.473328	1	1
ERG	411	224	-0.473321	1	1
SOX10	412	52	-0.473305	1	1
YAP1	413	44	-0.471956	1	1
TET1	414	183	-0.466837	1	1
RBFOX2	415	197	-0.466183	1	1
ZBED6	416	15	-0.465367	1	1
LMO2	417	175	-0.462579	1	1
FOXP3	418	132	-0.46119	1	1
ZFP281	419	206	-0.458761	1	1
FGFR1	420	200	-0.454237	1	1
REST	421	127	-0.450622	1	1
CHD8	422	96	-0.44951	1	1
MEIS1	423	215	-0.446144	1	1
GATA3	424	144	-0.44596	1	1
BATF	425	170	-0.441381	1	1
NCOR1	426	196	-0.431913	1	1
EGR1	427	102	-0.430256	1	1
NR5A1	428	33	-0.427748	1	1
EHF	429	96	-0.427561	1	1
PPARA	430	51	-0.422584	1	1
ATRX	431	61	-0.419489	1	1
POU2F2	432	17	-0.414788	1	1
KDM5A	433	184	-0.414342	1	1
MYBL1	434	152	-0.413769	1	1
IRF2BP2	435	48	-0.412258	1	1
NELFB	436	133	-0.408972	1	1
LDB1	437	19	-0.407127	1	1
FOXK1	438	47	-0.405425	1	1
GPS2	439	47	-0.404827	1	1
FLI1	440	229	-0.40381	1	1
NFIL3	441	84	-0.40092	1	1
WT1	442	187	-0.400386	1	1
CREM	443	74	-0.39821	1	1
XBP1	444	144	-0.398108	1	1
RBPJL	445	94	-0.397926	1	1
CNOT3	446	13	-0.39783	1	1
RARA	447	211	-0.396415	1	1
MEF2A	448	225	-0.393911	1	1
CBX3	449	78	-0.393266	1	1
GATA1	450	229	-0.39249	1	1
RUNX1	451	228	-0.382057	1	1
PPARG	452	223	-0.380977	1	1
AEBP2	453	148	-0.378992	1	1
SOX3	454	91	-0.377795	1	1
SREBF1	455	204	-0.375983	1	1
CREB1	456	202	-0.370465	1	1
NEUROD1	457	133	-0.370338	1	1
TLE1	458	12	-0.369902	1	1
RARB	459	101	-0.369619	1	1
TAF3	460	177	-0.369056	1	1
KLF1	461	24	-0.364488	1	1
MYOG	462	188	-0.363184	1	1
FOS	463	156	-0.362814	1	1
NKX2-2	464	20	-0.362751	1	1
NPAS3	465	134	-0.360998	1	1
MAX	466	227	-0.360964	1	1
PRDM5	467	49	-0.356926	1	1
SOX9	468	188	-0.350493	1	1
SNAI1	469	161	-0.350492	1	1
EP300	470	229	-0.349714	1	1
NFE2L2	471	36	-0.348554	1	1
THRA	472	18	-0.348191	1	1
TAL1	473	228	-0.346586	1	1
ETS2	474	104	-0.342609	1	1
TRIM24	475	12	-0.341978	1	1
DMRTB1	476	62	-0.339187	1	1
MAPK8	477	54	-0.337052	1	1
RFX3	478	91	-0.336104	1	1
ETS1	479	229	-0.33552	1	1
ONECUT1	480	156	-0.33501	1	1
TWIST1	481	45	-0.333986	1	1
KLF5	482	179	-0.331789	1	1
TBX5	483	165	-0.331216	1	1
SOX2	484	213	-0.326905	1	1
ZIC2	485	71	-0.325025	1	1
MECOM	486	51	-0.323693	1	1
RUNX3	487	196	-0.317231	1	1
KDM4A	488	50	-0.313001	1	1
BACH2	489	151	-0.312503	1	1
PRDM14	490	44	-0.311011	1	1
ELF5	491	174	-0.310822	1	1
FOSL2	492	185	-0.310048	1	1
HNF1A	493	95	-0.309861	1	1
POU3F1	494	35	-0.30874	1	1
JUN	495	227	-0.308115	1	1
PRDM16	496	63	-0.307116	1	1
LHX3	497	87	-0.305504	1	1
FOXL2	498	74	-0.304938	1	1
JUND	499	226	-0.300028	1	1
MAFF	500	61	-0.298803	1	1
HNF4A	501	177	-0.294442	1	1
PGR	502	176	-0.293928	1	1
ELF1	503	228	-0.29358	1	1
MSL2	504	73	-0.291309	1	1
GATA4	505	225	-0.287597	1	1
GAD1	506	7	-0.285111	1	1
ZFP57	507	206	-0.281223	1	1
NKX3-2	508	71	-0.280233	1	1
NCOR2	509	210	-0.275816	1	1
ATF3	510	154	-0.267732	1	1
CEBPB	511	229	-0.26419	1	1
PRDM1	512	86	-0.262741	1	1
TFAP2A	513	180	-0.261568	1	1
ZMIZ1	514	227	-0.25285	1	1
FOXP2	515	14	-0.251784	1	1
IRF8	516	166	-0.246764	1	1
TFAP2C	517	204	-0.24641	1	1
TCF4	518	45	-0.235368	1	1

## Sheet: RIF1_up
Regulator	Rank	Targets	Score
CDKN2AIP	1	4	3.30599e+07
HAND1	2	1	-2.12062e+07
GTF3C1	3	5	1.9991e+07
MEF2C	4	2	-1.68226e+07
NFKB1	5	42	-1.53297e+07
TET3	6	8	1.44528e+07
BCL3	7	16	-1.34953e+07
CBX7	8	21	-1.24034e+07
INO80	9	9	1.20534e+07
TRP63	10	2	-1.13283e+07
CCND1	11	51	1.08615e+07
WDR61	12	30	1.04048e+07
HIF1A	13	32	-9.81727e+06
TFE3	14	67	-9.66022e+06
SREBF2	15	22	-9.21103e+06
NR5A2	16	13	-9.1038e+06
KLRG1	17	26	-9.04408e+06
KLF1	18	12	-8.92288e+06
E2F3	19	97	8.69267e+06
CHD2	20	239	-8.5256e+06
PCGF2	21	10	8.44383e+06
PRDM4	22	13	8.22023e+06
GATA6	23	69	-8.15504e+06
NR3C1	24	231	-8.15097e+06
MEF2A	25	239	-8.06732e+06
STAT3	26	233	-8.04e+06
JUND	27	239	-7.93943e+06
OGT	28	23	-7.58668e+06
NFIL3	29	90	-7.0998e+06
IRF2BP2	30	32	-7.06173e+06
RUNX1	31	232	-7.0338e+06
ETV6	32	115	-7.00042e+06
REL	33	49	-6.9632e+06
NSL1	34	94	6.96093e+06
USF1	35	239	-6.95899e+06
DAXX	36	6	6.93046e+06
FOXO3	37	47	-6.81293e+06
BHLHE40	38	240	-6.75925e+06
NFE2	39	34	-6.74213e+06
CTNNB1	40	11	6.67937e+06
KDM5B	41	117	-6.65459e+06
GAD1	42	13	-6.64775e+06
KDM5A	43	229	-6.55359e+06
NOTCH1	44	186	-6.49013e+06
MNX1	45	26	-6.45974e+06
THRA	46	11	-6.4532e+06
TCF7L1	47	15	-6.42294e+06
PRDM16	48	71	6.41096e+06
IKZF2	49	53	-6.3125e+06
RBPJ	50	206	-6.28976e+06
MAFB	51	110	-6.25292e+06
BCL6	52	215	-6.25058e+06
TEAD2	53	8	-6.23918e+06
RCOR2	54	239	6.10086e+06
TWIST1	55	41	5.99553e+06
BATF	56	149	-5.9379e+06
RXRA	57	236	-5.86592e+06
PRDM1	58	54	-5.81237e+06
CREBBP	59	227	-5.73187e+06
NFYC	60	76	5.66793e+06
TAL1	61	239	-5.63718e+06
JUN	62	239	-5.62749e+06
ZFP335	63	9	5.44611e+06
SIRT1	64	190	5.42855e+06
LMO2	65	204	-5.40727e+06
RBBP5	66	124	5.33552e+06
SIN3A	67	239	5.32819e+06
FOS	68	197	-5.32704e+06
HES1	69	82	5.28561e+06
NCOA2	70	204	-5.19028e+06
NELFB	71	217	5.18185e+06
MAF	72	118	-5.1779e+06
MED12	73	194	-5.16541e+06
NKX2-5	74	58	-5.09925e+06
KMT2C	75	220	-5.09428e+06
MAFK	76	239	-5.00181e+06
RARA	77	233	-4.9852e+06
NCAPH2	78	30	4.96033e+06
NKX3-1	79	56	-4.94192e+06
SOX3	80	123	-4.9348e+06
SIN3B	81	95	-4.92196e+06
TBX21	82	95	-4.88932e+06
BRD3	83	38	4.88384e+06
CBX8	84	21	-4.78002e+06
NIPBL	85	226	-4.75783e+06
MYBL1	86	198	-4.75187e+06
FOXP3	87	101	-4.73222e+06
CLOCK	88	226	-4.72418e+06
WT1	89	158	-4.71722e+06
ZFP384	90	138	-4.68081e+06
VSX2	91	46	-4.67614e+06
HNRNPU	92	62	4.6353e+06
EGR1	93	80	-4.62584e+06
FLI1	94	238	-4.58568e+06
TAF3	95	228	4.54922e+06
JUNB	96	179	-4.52624e+06
IRF1	97	174	-4.40755e+06
RELA	98	233	-4.40244e+06
RAI1	99	182	4.38186e+06
EZH1	100	5	-4.36548e+06
CHD1	101	239	4.3575e+06
SNAI2	102	31	4.31085e+06
NFATC2	103	42	-4.28758e+06
KAT2A	104	239	4.28751e+06
NR0B2	105	34	-4.25502e+06
ASH2L	106	99	4.24956e+06
CREM	107	135	-4.21406e+06
EGR2	108	225	-4.19481e+06
PTF1A	109	208	-4.14832e+06
ATF3	110	137	-4.13795e+06
PDX1	111	27	-4.12975e+06
SMAD3	112	230	4.12001e+06
PAX3	113	6	-4.10868e+06
RORC	114	81	4.08237e+06
IRF8	115	134	-4.02906e+06
GATA1	116	239	-4.02422e+06
ERG	117	231	-3.98463e+06
BHLHE41	118	96	-3.95666e+06
RARB	119	86	-3.94806e+06
GFI1B	120	165	-3.94214e+06
SATB1	121	174	-3.93943e+06
HNF4A	122	199	-3.90843e+06
FOXK1	123	74	-3.87512e+06
MCRS1	124	202	3.86423e+06
AFF4	125	47	3.85785e+06
MYC	126	243	3.84089e+06
STAT4	127	131	-3.82469e+06
NELFA	128	227	3.82383e+06
DNAJC2	129	112	3.77656e+06
TFCP2L1	130	110	3.76394e+06
NCAPD3	131	9	-3.74484e+06
MEF2D	132	96	3.72325e+06
XBP1	133	211	-3.72223e+06
PKNOX1	134	88	3.71453e+06
E2F4	135	239	3.70375e+06
UBTF	136	239	3.66215e+06
TRIM28	137	136	3.63213e+06
NR2F2	138	4	-3.62802e+06
TFAP4	139	225	3.61896e+06
SREBF1	140	226	3.59875e+06
RELB	141	58	-3.58736e+06
RAD23B	142	221	3.58504e+06
MAPK8	143	145	-3.52619e+06
PITX1	144	52	3.51951e+06
EAR1	145	37	3.50695e+06
NR0B1	146	73	-3.48637e+06
IRF2	147	23	-3.48401e+06
STAT1	148	231	-3.46286e+06
TBP	149	239	3.45971e+06
FOXO1	150	183	-3.42956e+06
ZFP217	151	216	-3.41748e+06
CWC15	152	230	-3.37341e+06
TRIM33	153	108	-3.36939e+06
HCFC1	154	239	3.34286e+06
TCEA1	155	98	3.27918e+06
CDK8	156	44	3.27411e+06
KDM2A	157	71	-3.26845e+06
KLF3	158	71	-3.26835e+06
T	159	58	3.25763e+06
CDK7	160	104	3.24116e+06
FOXA1	161	214	3.19202e+06
SOX17	162	212	3.17558e+06
GPS2	163	50	3.16718e+06
ZMIZ1	164	239	3.14496e+06
ETS1	165	239	3.13537e+06
PBX1	166	156	-3.11945e+06
CBFB	167	104	3.08479e+06
OVOL2	168	8	-3.08116e+06
STAT2	169	158	-3.07461e+06
SOX4	170	137	3.07224e+06
ELF5	171	183	3.01144e+06
GABPA	172	239	3.00021e+06
FOSL1	173	207	-2.95805e+06
RUNX3	174	206	2.95243e+06
JARID2	175	144	2.95018e+06
BATF3	176	26	-2.93856e+06
ARID3A	177	188	-2.93256e+06
MXI1	178	239	-2.9312e+06
TLE1	179	11	2.93024e+06
RORA	180	77	-2.92437e+06
SIX4	181	217	2.90772e+06
ZFP281	182	227	-2.89701e+06
STAG2	183	192	2.88272e+06
NFYA	184	122	2.87723e+06
CTR9	185	111	-2.85997e+06
HIRA	186	3	2.85274e+06
ETS2	187	178	-2.85153e+06
BCL11A	188	1	-2.81254e+06
ZIC1	189	227	2.752e+06
PAX6	190	25	2.75007e+06
TGIF2	191	81	2.72528e+06
ETV2	192	7	-2.72328e+06
MAZ	193	239	2.71715e+06
MSL1	194	40	2.70672e+06
NKX2-2	195	31	-2.70665e+06
NCOR2	196	214	2.70618e+06
HDAC3	197	164	2.69087e+06
RARG	198	6	-2.66284e+06
ZFP322A	199	12	-2.64772e+06
ZMYND8	200	73	-2.64091e+06
DPPA2	201	199	-2.64019e+06
THRB	202	177	-2.63645e+06
NEUROD2	203	211	2.63444e+06
ZFP42	204	45	2.63117e+06
FOXF1	205	222	2.60761e+06
PAXIP1	206	111	-2.58366e+06
POLR2A	207	239	2.57699e+06
IKZF1	208	229	-2.54743e+06
YAP1	209	15	2.5372e+06
CEBPD	210	53	-2.53414e+06
SP2	211	2	-2.47262e+06
PAX5	212	236	2.43822e+06
PPARA	213	50	2.42375e+06
MECOM	214	22	-2.42302e+06
NR4A1	215	151	-2.42239e+06
MKL2	216	6	-2.4126e+06
ELF1	217	239	2.40936e+06
CRX	218	70	-2.40668e+06
JMJD6	219	56	2.40042e+06
ESRRA	220	29	-2.38987e+06
GLI1	221	1	2.38913e+06
NFATC1	222	7	-2.38691e+06
SIX1	223	1	-2.38524e+06
CRTC2	224	102	-2.38364e+06
HSF1	225	65	2.38105e+06
TCF4	226	80	-2.37792e+06
NRF1	227	238	2.36756e+06
SOX2	228	235	2.36428e+06
GTF3C2	229	4	-2.36341e+06
NOL3	230	239	-2.33703e+06
NAP1L1	231	21	2.33669e+06
MAX	232	239	-2.33346e+06
CCNT1	233	120	2.32405e+06
SMARCA5	234	193	2.2565e+06
ZKSCAN1	235	239	2.25186e+06
SMC1A	236	225	2.24661e+06
TFAP2C	237	226	2.23448e+06
SOX10	238	78	2.21948e+06
NBN	239	11	-2.1731e+06
ATF5	240	56	-2.15116e+06
IRF4	241	237	-2.14668e+06
GATA2	242	238	-2.14448e+06
SMC3	243	239	2.13734e+06
MYOD1	244	223	-2.13353e+06
NR1H2	245	12	2.10993e+06
TGIF1	246	216	-2.10759e+06
NKX2-1	247	119	-2.08246e+06
SMAD4	248	215	-2.07456e+06
TCF3	249	230	2.07179e+06
NANOG	250	240	-2.03141e+06
POU4F3	251	1	2.02971e+06
E4F1	252	7	2.02773e+06
KLF4	253	188	2.01479e+06
CHD4	254	193	2.01475e+06
KDM2B	255	224	1.98925e+06
ESRRG	256	2	1.98649e+06
NFE2L1	257	32	-1.98e+06
MECP2	258	190	-1.97593e+06
TBX19	259	114	1.97285e+06
POU3F1	260	45	1.97051e+06
WDR5	261	116	1.91497e+06
SUZ12	262	171	1.91374e+06
SMAD2	263	224	1.91009e+06
BRD9	264	52	-1.89099e+06
TCF12	265	239	-1.88858e+06
MBD3	266	228	1.88358e+06
KLF5	267	205	-1.87816e+06
AUTS2	268	48	-1.87001e+06
HOXB4	269	39	1.85662e+06
INSM1	270	227	1.85059e+06
DPY30	271	189	1.84868e+06
OLIG2	272	169	1.8473e+06
GTF3C4	273	1	1.84256e+06
FOSB	274	152	1.82789e+06
UTF1	275	229	-1.81094e+06
TBPL1	276	206	1.806e+06
MEN1	277	222	1.79284e+06
SUMO1	278	8	-1.78905e+06
STAT6	279	220	1.77167e+06
GFI1	280	228	1.76953e+06
HOXD13	281	41	-1.76202e+06
NEUROG2	282	216	1.73701e+06
ARID1A	283	2	1.73436e+06
ZFP57	284	218	-1.71439e+06
KANSL3	285	193	1.71367e+06
KAT8	286	132	1.70913e+06
ATRX	287	106	-1.6994e+06
AHR	288	70	-1.67755e+06
NR1I2	289	6	1.67088e+06
MYOG	290	205	-1.66995e+06
SPIB	291	105	1.65964e+06
RAG2	292	229	-1.65726e+06
NPAS3	293	185	-1.63353e+06
KDM4C	294	229	1.62917e+06
LHX2	295	1	-1.62387e+06
SMARCC1	296	17	1.62137e+06
POU2F1	297	229	-1.61845e+06
EHMT2	298	2	1.61083e+06
USF2	299	240	1.6082e+06
TBX5	300	168	1.59964e+06
SUPT5	301	226	-1.59352e+06
GLI3	302	16	-1.58268e+06
ELL2	303	9	1.57222e+06
ZBED6	304	14	1.54992e+06
EP300	305	239	-1.54276e+06
KMT2D	306	230	1.54229e+06
LHX3	307	94	-1.54178e+06
ESRRB	308	193	1.54168e+06
AKR1B7	309	205	-1.54035e+06
CTCF	310	239	1.53835e+06
ARNTL	311	193	1.53785e+06
NUCKS1	312	16	1.51719e+06
EOMES	313	60	-1.51176e+06
DMRT1	314	95	-1.49849e+06
KDM6B	315	185	1.49711e+06
PARP1	316	4	1.48175e+06
GTF2B	317	223	-1.4756e+06
E2F1	318	231	1.46584e+06
NR5A1	319	48	1.45463e+06
TET1	320	199	-1.44459e+06
HOXA13	321	38	-1.43814e+06
NKX6-1	322	80	1.42117e+06
TAF9B	323	9	-1.4184e+06
KDM5C	324	19	-1.38946e+06
CEBPG	325	14	-1.38514e+06
ELK4	326	6	-1.37624e+06
BRD4	327	229	1.35999e+06
ASCL2	328	45	1.33515e+06
TERF2IP	329	3	-1.3018e+06
ATF7IP	330	7	1.28402e+06
ZIC2	331	78	1.2796e+06
TBR1	332	24	1.26185e+06
MSGN1	333	4	1.24971e+06
NELFE	334	239	1.24607e+06
SP1	335	218	1.24271e+06
ZIC3	336	66	1.24114e+06
SFMBT1	337	44	-1.23977e+06
FOSL2	338	173	-1.23478e+06
MTA2	339	218	1.22901e+06
NR1H4	340	51	1.22274e+06
RCOR3	341	39	-1.21811e+06
KDM3A	342	2	-1.17517e+06
SOX6	343	4	1.17479e+06
HEXIM1	344	13	-1.16558e+06
FOXP2	345	9	-1.16423e+06
SRF	346	211	1.16322e+06
POU5F1	347	239	-1.13079e+06
MSL2	348	113	-1.11991e+06
ISL1	349	147	1.11935e+06
SOX9	350	226	-1.11676e+06
IRF7	351	27	-1.11486e+06
KDM4A	352	28	-1.11108e+06
ZFP36L1	353	3	-1.09558e+06
TRIM24	354	9	-1.07659e+06
RBFOX2	355	229	1.04081e+06
PAF1	356	32	-1.02108e+06
NFIB	357	202	1.00976e+06
VDR	358	226	-1.00823e+06
CBX2	359	31	985519
POU2AF1	360	188	-983921
PPARG	361	234	-983746
PRDM5	362	44	-982527
CDC73	363	86	-978833
ASCL1	364	161	971890
RBPJL	365	149	958118
NACC1	366	16	957602
SMARCA4	367	231	948830
SALL4	368	132	-928487
KCNH8	369	2	-920987
GATA3	370	114	-916829
RFX2	371	35	-900332
CNOT3	372	38	898310
HSF2	373	1	-886322
FOXL2	374	60	870776
TEAD1	375	165	869786
USP21	376	75	856860
MYF5	377	186	855145
PRDM14	378	33	-839937
MEIS1	379	227	837553
LDB1	380	11	836557
ZBTB17	381	9	-832777
ONECUT2	382	175	-832593
IKZF3	383	8	831528
HNRNPL	384	3	822585
SIRT6	385	82	819787
KMT2A	386	1	803727
GSK3B	387	1	-800664
AICDA	388	6	-800447
NR6A1	389	79	799973
EP400	390	134	-795307
OTX2	391	222	792936
BMI1	392	7	777801
REST	393	168	-770645
RAG1	394	214	764450
STAT5B	395	199	735629
RTF1	396	2	-734958
EZH2	397	182	733579
SNAI1	398	227	730250
AFF3	399	177	-717913
SRY	400	36	-687061
CEBPB	401	238	-678576
BRD2	402	227	671244
KDM6A	403	184	-669637
PGR	404	210	-664094
CDX2	405	100	659122
NR1H3	406	92	-656505
RPA1	407	27	649491
MYBL2	408	69	-642963
EBF2	409	219	640371
LHX6	410	1	-635082
TAF7L	411	229	-623074
PHF13	412	1	-620808
GTF2E2	413	161	-617062
CREB1	414	233	614624
NFYB	415	111	-612380
ELK1	416	3	610301
FOXA2	417	233	609258
ZBTB16	418	169	-605739
TCF7	419	197	-604032
NR1D2	420	45	-603346
CEBPA	421	235	-582317
TBX3	422	8	-582103
NR1D1	423	231	567997
GRHL3	424	20	559368
SP3	425	121	-549261
MTF2	426	5	-546291
PMEPA1	427	123	-536401
DMRTB1	428	91	526486
RFX3	429	145	-523904
ASXL1	430	19	-512891
NCOR1	431	209	-501412
EHF	432	69	484113
PITX2	433	69	-481735
YY1	434	183	479859
GATA4	435	239	-477830
KLF6	436	8	-475450
SMARCD1	437	19	-460112
POU3F2	438	7	-450156
CDK9	439	139	436918
TEAD4	440	101	-431983
HDAC2	441	33	-431144
XRCC2	442	23	428444
NLRC5	443	11	-410330
GLI2	444	3	403276
CBX3	445	164	-398618
MYCN	446	200	-395000
TBX20	447	8	384717
ATF4	448	126	-378469
RAD21	449	239	374885
LMNB1	450	2	372828
SIX2	451	74	-371126
NFIC	452	109	-367931
ESR1	453	226	359155
RUNX2	454	234	354159
TFAP2A	455	195	-353682
EBF1	456	129	352700
MAFF	457	36	-347387
KDM1A	458	229	341478
CUX2	459	5	-334306
AEBP2	460	191	-330639
TAF1	461	3	324217
CHD7	462	2	315438
GTF2F1	463	1	288450
PPARD	464	3	288207
BRWD1	465	10	282653
ETV4	466	1	278462
FGFR1	467	227	274815
MORC3	468	19	266739
POU2F2	469	5	263980
SETDB1	470	117	253652
HOXA2	471	1	-249718
GRHL2	472	32	234686
BACH2	473	181	-226924
RNF2	474	216	219668
STAT5A	475	232	-218297
ONECUT1	476	147	214163
THAP11	477	40	201847
CRY1	478	1	-190860
PRDM9	479	11	189986
NKX3-2	480	65	188924
RFX1	481	202	183160
ERCC3	482	1	178639
PCGF6	483	1	163242
KAT5	484	218	-149547
SMAD1	485	16	-146973
ATF2	486	167	-136576
HOXC9	487	11	112847
TRP53	488	135	98702.7
CHD8	489	202	-95370.2
NEUROD1	490	201	-93790.1
PAX7	491	41	79844.5
MYB	492	239	73478
CXXC1	493	206	61539.4
MKL1	494	5	-51172.1
HDAC1	495	73	-47712.2
LEO1	496	50	-36954.1
ZEB1	497	224	-36426.4
LYL1	498	15	-18085.5
ATOH1	499	126	11146.1
GMNN	500	32	-10199.1
NFE2L2	501	9	9364.91
HNF1A	502	118	-7689.65

## Sheet: RIF1_down
Regulator	Rank	Targets	Score
TEAD2	1	5	-1.27988e+07
ZBTB20	2	1	-1.21616e+07
EWSR1	3	1	1.10965e+07
FUS	4	1	9.12888e+06
PRDM4	5	8	5.80905e+06
LMNB1	6	1	-5.80549e+06
ERCC3	7	2	-4.17971e+06
HNRNPL	8	2	3.93932e+06
GPS2	9	47	3.15566e+06
PCGF6	10	1	-3.00706e+06
BRD9	11	41	2.93709e+06
NR2F2	12	4	-2.85822e+06
HSF1	13	73	2.73882e+06
AFF4	14	26	-2.57265e+06
PAXIP1	15	107	2.54692e+06
NFE2L1	16	24	-2.49675e+06
BCL3	17	11	-2.4228e+06
GFI1	18	185	2.42277e+06
ZFP36L2	19	1	2.39604e+06
REL	20	87	-2.31147e+06
IRF7	21	26	-2.20941e+06
KAT2A	22	222	2.20615e+06
SMARCC1	23	25	2.16356e+06
NFYA	24	66	2.15289e+06
UBTF	25	226	2.14692e+06
RFX1	26	124	2.093e+06
CHD8	27	96	2.03796e+06
NELFA	28	157	2.03615e+06
PKNOX1	29	94	2.01828e+06
TRIM24	30	12	-1.99905e+06
CBX1	31	4	-1.90945e+06
ELK1	32	4	-1.88474e+06
TWIST1	33	45	-1.85645e+06
SIN3A	34	226	1.83035e+06
EZH1	35	8	1.77655e+06
JMJD6	36	54	1.76293e+06
ASH2L	37	87	1.74591e+06
TOP2B	38	1	1.74028e+06
SP1	39	159	1.71529e+06
GLI2	40	5	-1.69944e+06
ZFP57	41	205	1.6919e+06
SUPT5	42	158	1.65975e+06
BRD2	43	152	1.65855e+06
NR4A1	44	167	-1.65385e+06
MSL2	45	72	1.63381e+06
HDAC2	46	37	1.61137e+06
ETS2	47	104	-1.60379e+06
CTCF	48	228	1.59764e+06
XRCC2	49	24	1.58451e+06
PPARG	50	222	-1.56938e+06
MAZ	51	227	1.52065e+06
MAFF	52	61	-1.49952e+06
STAT5B	53	199	1.49815e+06
TCF7L1	54	19	1.47888e+06
AEBP2	55	147	1.47863e+06
CBX3	56	78	1.47672e+06
NR1H3	57	112	-1.47164e+06
RUNX3	58	196	1.43514e+06
CEBPB	59	228	-1.42042e+06
POLR2A	60	228	1.39086e+06
HIRA	61	2	-1.37115e+06
NCOR2	62	209	1.36777e+06
RFX3	63	91	-1.36533e+06
MYBL2	64	18	1.34087e+06
NR5A2	65	11	-1.32971e+06
SUZ12	66	184	1.32511e+06
TCF3	67	222	1.32271e+06
KLF4	68	155	-1.30228e+06
TRIM28	69	108	1.29416e+06
CHD4	70	178	1.27993e+06
TBP	71	227	1.27172e+06
CEBPA	72	226	-1.25387e+06
MTA2	73	197	1.25174e+06
NCOR1	74	195	1.25055e+06
FOSL2	75	185	-1.24894e+06
ELF3	76	1	1.24126e+06
PAX3	77	4	1.20798e+06
TRP53	78	113	1.2062e+06
TEAD1	79	175	-1.20511e+06
NR1I2	80	13	1.19627e+06
HCFC1	81	225	1.19224e+06
BRD4	82	216	1.18515e+06
TFCP2L1	83	107	-1.17681e+06
MEIS1	84	214	-1.17486e+06
RPA1	85	47	1.17296e+06
ELF1	86	227	1.16442e+06
ARNTL	87	130	1.15775e+06
NRF1	88	227	1.15368e+06
E2F1	89	166	1.14581e+06
ZFP148	90	1	1.12456e+06
SOX9	91	187	-1.12315e+06
GTF3C2	92	5	1.11458e+06
GFI1B	93	110	-1.11426e+06
USP21	94	19	1.10449e+06
ESR1	95	214	-1.10314e+06
RBBP5	96	67	1.1016e+06
NFIC	97	136	-1.099e+06
STAT6	98	199	1.09049e+06
FOXO3	99	44	-1.0852e+06
CREBBP	100	183	1.08287e+06
CHD1	101	226	1.07646e+06
NOTCH1	102	96	1.07374e+06
HOXC9	103	33	-1.07298e+06
POU2F1	104	173	1.05026e+06
RCOR2	105	226	1.04637e+06
KDM6A	106	97	1.03305e+06
POU5F1	107	227	-1.03228e+06
MECOM	108	51	-1.02202e+06
EP400	109	31	1.02102e+06
BCL6	110	208	-1.01264e+06
FOS	111	155	-1.00992e+06
BACH2	112	150	1.00491e+06
NFYB	113	62	1.00411e+06
RARB	114	100	-994804
SNAI1	115	160	-989942
ASXL1	116	12	989547
THRA	117	18	985781
KMT2D	118	198	979521
SRF	119	177	970143
NR3C1	120	225	-964811
MYBL1	121	152	-958103
TGIF2	122	49	957885
INSM1	123	183	952895
CTR9	124	43	952857
SATB2	125	4	949194
FGFR1	126	199	-936454
TBX3	127	11	-935452
TAL1	128	227	-927152
RXRA	129	227	-925403
NACC1	130	16	923461
POU2F2	131	17	921927
TAF3	132	176	916178
SMARCA4	133	222	915102
EGR2	134	199	-907926
HOXB4	135	20	906255
ASCL1	136	173	904812
PTF1A	137	166	-889796
PPARD	138	8	888519
ASCL2	139	68	-881541
CWC15	140	215	879175
ERG	141	223	-878861
SMC3	142	223	876133
YY1	143	107	860468
BRD3	144	11	843259
MAFB	145	123	-833534
WDR5	146	24	832204
PRDM14	147	44	831998
HOXD13	148	57	825734
CLOCK	149	196	819982
MEN1	150	176	814749
CCND1	151	23	812835
KDM5A	152	184	-811049
OTX2	153	200	809831
POU3F1	154	34	-807511
KMT2A	155	2	802231
ZFP36L1	156	4	800197
SP3	157	68	797680
BHLHE40	158	226	-792233
RAI1	159	117	788671
SOX17	160	179	-783537
USF2	161	225	780328
GTF2B	162	184	772727
POU2AF1	163	121	769241
RAD23B	164	173	756043
KAT8	165	27	754884
ZFP322A	166	16	754565
SOX3	167	91	752720
RBFOX2	168	196	-750779
TFAP4	169	194	749583
NR1H4	170	60	-747547
SMC1A	171	205	733232
MEF2D	172	85	731736
FOXO1	173	181	-728477
SIRT1	174	117	727884
KDM2B	175	188	721844
SOX2	176	212	-716431
HNF4A	177	176	-714058
MBD3	178	152	713421
RUNX1	179	227	-713312
HNF1A	180	95	712909
PRDM5	181	49	708120
ATF4	182	137	-701348
SETDB1	183	103	696925
BMI1	184	12	694995
NIPBL	185	185	694941
MYC	186	227	691812
ETV6	187	44	-690244
GATA3	188	144	685733
DNAJC2	189	94	684314
NELFE	190	225	680789
SIX4	191	170	-678053
KDM1A	192	206	677120
ZMIZ1	193	226	676769
NFIB	194	182	-675279
PMEPA1	195	120	-672734
ISL1	196	116	668149
RAG2	197	205	667136
RCOR3	198	48	-654177
TCF4	199	45	-651032
RELA	200	222	646271
NCOA2	201	150	644312
CRTC2	202	83	642182
CNOT3	203	13	641948
WT1	204	186	-639209
CEBPD	205	64	-637722
MKL2	206	4	-634218
FOXP3	207	132	624860
CBFB	208	101	616008
CREB1	209	201	614386
TCF7	210	171	609067
ZKSCAN1	211	224	607698
UTF1	212	206	607346
IKZF1	213	214	594464
ATF3	214	154	-585365
ZFP217	215	140	584967
CDKN2AIP	216	1	584119
SMAD3	217	190	581328
THRB	218	154	-580466
TFAP2C	219	203	-577700
SIX2	220	95	-575141
LMO2	221	175	-573486
EP300	222	228	572418
MECP2	223	169	565834
DNMT1	224	3	-564951
ELF5	225	173	-564547
PAF1	226	23	564354
PPARA	227	51	-562938
LHX2	228	1	561022
MEF2A	229	224	-560626
PDX1	230	10	546798
TEAD4	231	141	545625
ARID3A	232	160	539850
CUX2	233	4	-537045
CDK8	234	28	534715
SALL4	235	110	531065
DAXX	236	5	530831
HOXA13	237	70	527622
TAF9B	238	6	527436
TGIF1	239	177	-524465
NANOG	240	225	524100
TCEA1	241	30	-521411
SMAD4	242	169	-521167
HDAC1	243	41	520933
CCNT1	244	54	520423
AHR	245	85	-518915
PRDM1	246	86	518359
FOXA1	247	192	-516055
SOX10	248	52	-513803
VDR	249	201	-512940
NFATC2	250	85	-506459
GATA1	251	228	-505922
DMRT1	252	109	501062
RBPJL	253	94	-498794
VSX2	254	49	495929
CHD7	255	4	-494515
RAD21	256	226	487591
EGR1	257	102	-484788
ETV2	258	15	482686
CREM	259	74	480350
ZFP384	260	143	480325
NR1H2	261	18	-479767
TRIM33	262	148	477364
TBPL1	263	88	473116
KMT2C	264	127	471698
STAT5A	265	227	470487
GSK3B	266	2	468789
BATF	267	170	467010
RNF2	268	193	466804
PAX5	269	224	465996
EHF	270	95	-461478
ESRRA	271	14	459866
CDK7	272	35	-457700
WDR61	273	10	-448751
MSL1	274	22	443795
KDM4C	275	213	-441688
TLE1	276	12	436732
NCAPH2	277	22	435286
HSF2	278	4	433641
TAF7L	279	176	-432497
RORA	280	87	429442
ONECUT2	281	155	428619
TBX21	282	136	-428165
GTF3C1	283	6	428005
STAT3	284	223	427890
REST	285	127	425169
MAF	286	154	415948
STAT4	287	131	413173
GLI3	288	18	-411426
NKX2-1	289	136	404671
MAPK8	290	54	-403387
GATA2	291	228	-400649
SATB1	292	185	-399735
NR1D2	293	66	-395793
TET1	294	182	-392351
STAT1	295	217	389573
TFAP2A	296	179	-389548
LHX3	297	87	389347
PGR	298	175	-380511
AFF3	299	111	380492
ONECUT1	300	155	-377863
KLF5	301	178	-374781
TBX20	302	17	374392
NEUROG2	303	189	-374203
AKR1B7	304	197	-372992
MYF5	305	176	371485
RAG1	306	175	-371269
E2F4	307	225	370449
NKX2-5	308	59	-366867
SOX4	309	101	-364894
HIF1A	310	17	-363256
ZIC3	311	65	358955
ETS1	312	228	358411
SIX1	313	3	-355497
KDM6B	314	135	-354435
CBX7	315	81	352199
JUND	316	225	351982
BAZ1B	317	1	351919
SMAD1	318	21	-351672
E4F1	319	4	346398
NELFB	320	133	344983
GATA4	321	224	342478
PAX6	322	24	341341
FOSB	323	112	-338710
SMARCA5	324	142	337512
KLF6	325	9	-327841
FOXK1	326	47	326534
KLRG1	327	39	325640
RARA	328	210	325575
HNRNPU	329	58	325162
RUNX2	330	213	323023
BATF3	331	80	322648
TRP63	332	3	-321225
TET3	333	6	320445
NR0B1	334	60	317077
ZIC1	335	183	316904
RTF1	336	1	314942
KANSL3	337	80	312213
RBPJ	338	144	-309022
RELB	339	108	-308529
TBX5	340	164	305489
ZIC2	341	71	304008
GMNN	342	50	299835
SREBF2	343	29	288707
SMARCD1	344	36	282673
NR6A1	345	87	-276939
LDB1	346	19	276114
SRSF1	347	2	273721
CBX8	348	9	-272717
CTNNB1	349	5	-272204
NKX6-1	350	62	-270822
NKX3-2	351	71	-268318
TCF12	352	228	-265198
PCGF2	353	34	265164
FOXF1	354	200	-261199
LEO1	355	35	260114
IRF1	356	179	259743
SUMO1	357	6	256493
IRF2	358	23	256277
MTF2	359	44	250917
NSL1	360	13	245638
TBR1	361	20	244775
NUCKS1	362	25	240325
FOXP2	363	14	238430
NFKB1	364	74	-237815
LHX6	365	2	236027
EZH2	366	179	235688
MEF2C	367	4	-235169
ATF2	368	129	231959
HDAC3	369	138	-226915
CDC73	370	77	-226363
THAP11	371	15	225939
PAX7	372	38	225111
TFE3	373	74	-220063
SIRT6	374	24	-219926
EBF2	375	203	-217503
IKZF2	376	27	212680
ETV4	377	1	-210652
ZBTB16	378	80	-209617
ZEB1	379	173	-209003
NOL3	380	228	207373
MNX1	381	33	-205971
IRF2BP2	382	48	-203379
CEBPG	383	7	-201713
PRDM16	384	63	-192356
SNAI2	385	43	-190893
DPPA2	386	172	188849
PRDM9	387	12	-187839
CBX2	388	33	187737
SOX6	389	9	-181549
OLIG2	390	180	180878
KAT5	391	66	180420
STAG2	392	176	-178701
ARID1A	393	1	176509
MORC3	394	7	-175182
NONO	395	1	174808
CDK9	396	81	173894
EHMT2	397	3	170927
SP2	398	1	170695
MYB	399	221	-170515
IKZF3	400	14	-167280
IRF4	401	227	166578
YAP1	402	44	-165560
FOXL2	403	74	164291
MCRS1	404	89	163112
RFX2	405	35	163079
SIN3B	406	50	-158985
EBF1	407	152	156726
BCL11A	408	3	-156328
STAT2	409	141	153187
GABPA	410	226	-152715
USF1	411	225	152676
GRHL2	412	34	151592
ESRRG	413	1	-150249
NPAS3	414	134	-146993
ELL2	415	6	-144188
DMRTB1	416	62	143974
CHD2	417	223	142468
MXI1	418	226	-138023
FOXA2	419	212	-136220
PITX2	420	66	-136095
SFMBT1	421	15	135999
ZBTB17	422	8	-135956
NEUROD2	423	208	-133610
MAFK	424	226	-133573
EAR1	425	17	-131696
ESRRB	426	159	-131277
NKX2-2	427	20	130451
FOSL1	428	185	130086
NBN	429	10	127402
HEXIM1	430	4	124035
KLF3	431	87	122371
DPY30	432	114	122337
ATF5	433	42	121823
GATA6	434	89	120756
XBP1	435	143	-117287
SMAD2	436	197	116822
IRF8	437	166	116147
GTF3C4	438	1	115483
KDM5B	439	42	-111611
FLI1	440	228	-110866
MAX	441	226	108982
POU3F2	442	18	-106086
INO80	443	1	104409
NFE2	444	19	-99565.3
SPIB	445	111	-99099.8
ZFP42	446	18	-97668.8
RARG	447	12	-94915.6
NEUROD1	448	133	92712.2
JUNB	449	199	92257.8
MYO1C	450	1	89552.4
LYL1	451	30	89413.6
MED12	452	118	-86907
NLRC5	453	7	-86035
NKX3-1	454	71	-85339.9
KDM3A	455	1	82210.3
KDM5C	456	6	81721
T	457	52	81617.5
OVOL2	458	14	-79356.1
EOMES	459	66	77829.2
JARID2	460	134	75445.5
HAND1	461	6	-73719.4
ELK4	462	5	70901.1
SRY	463	48	-70689.4
NFATC1	464	9	-70274.8
CDX2	465	123	-70085.4
ZFP281	466	205	69646.4
GTF2E2	467	116	-64989.3
TBX19	468	70	-63956.1
NR0B2	469	13	63741.8
MYOD1	470	206	63461.8
PARP1	471	3	62615.4
BHLHE41	472	71	-62065.3
SMCHD1	473	2	-61055.4
NFYC	474	42	-59550.1
MYOG	475	187	59144.3
NFE2L2	476	36	-57999.6
MYCN	477	94	-57060.3
KDM4D	478	1	56699.6
OGT	479	28	-55084.8
GRHL3	480	27	53463.7
KLF1	481	24	-52035.9
MYT1L	482	1	-49414.8
NAP1L1	483	37	49406.3
JUN	484	226	48747
PHF13	485	1	-47842.2
MKL1	486	1	47115.1
MSGN1	487	8	-45963.2
GAD1	488	7	42648.8
NR1D1	489	201	41691.2
PBX1	490	152	-41635.7
KDM4A	491	49	41190.8
NR5A1	492	33	-40840.4
ZBED6	493	15	-40581.7
HES1	494	81	40111.7
BRWD1	495	10	39583.9
TAF1	496	2	-39188.8
ATOH1	497	155	38923.2
ZMYND8	498	12	26343.3
SREBF1	499	203	-25431.7
CRX	500	33	24450.2
E2F3	501	65	22557.7
GLI1	502	2	-22241.2
AICDA	503	2	-21497.6
ATF7IP	504	5	20982.1
PITX1	505	71	-20586.1
CRY1	506	2	20274.1
SMAD5	507	1	-20166.4
NFIL3	508	83	20080.8
CXXC1	509	128	-18419.6
AUTS2	510	21	-17730.7
RORC	511	111	-16421
KDM2A	512	60	13687.1
KCNH8	513	2	-13587.7
POU4F3	514	1	8690.58
CBFA2T2	515	1	-7342.35
TERF2IP	516	2	6230.92
ATRX	517	60	2442.93
MLLT3	518	1	612.481

## Sheet: RIF2_up
Regulator	Rank	Targets	Score
NUCKS1	1	16	-1.52594e+07
TRIM28	2	136	-1.0104e+07
HNRNPU	3	62	-8.37418e+06
NAP1L1	4	21	-8.36601e+06
TFE3	5	67	-6.57061e+06
GTF3C1	6	5	-6.52258e+06
WDR61	7	30	-6.43543e+06
MYC	8	243	-6.20761e+06
SUZ12	9	171	-6.14347e+06
PRDM4	10	13	-5.86879e+06
OGT	11	23	-5.85759e+06
SMARCA5	12	193	-5.8466e+06
PRDM1	13	54	-5.65679e+06
GMNN	14	32	-5.43046e+06
HCFC1	15	239	-5.42015e+06
MBD3	16	228	-5.32989e+06
DAXX	17	6	-5.24964e+06
DNAJC2	18	112	-5.24317e+06
E2F3	19	97	-5.105e+06
STAT3	20	233	-5.09445e+06
HDAC2	21	33	-5.08374e+06
SMC1A	22	225	-5.04312e+06
XBP1	23	211	-4.97612e+06
UBTF	24	239	-4.91744e+06
DPY30	25	189	-4.90707e+06
CTCF	26	239	-4.87067e+06
ATF5	27	56	-4.73256e+06
SIN3A	28	239	-4.7059e+06
MEF2C	29	2	-4.63742e+06
INO80	30	9	-4.62018e+06
SMARCC1	31	17	-4.61928e+06
NFYC	32	76	-4.59556e+06
KLF6	33	8	-4.53193e+06
MAZ	34	239	-4.36866e+06
KAT2A	35	239	-4.27263e+06
CDK9	36	139	-4.25984e+06
RPA1	37	27	-4.25925e+06
SMC3	38	239	-4.22597e+06
FOXO3	39	47	-4.20487e+06
NR3C1	40	231	-4.1118e+06
EZH1	41	5	-4.07861e+06
SIRT1	42	190	-4.06503e+06
RBBP5	43	124	-4.02844e+06
CCND1	44	51	-4.00962e+06
CHD1	45	239	-4.00838e+06
ETS1	46	239	-4.00548e+06
PKNOX1	47	88	-3.96615e+06
LEO1	48	50	-3.94497e+06
WDR5	49	116	-3.9427e+06
LYL1	50	15	-3.91368e+06
ELL2	51	9	-3.877e+06
CBFB	52	104	-3.87277e+06
TCEA1	53	98	-3.86324e+06
EZH2	54	182	-3.82988e+06
SMARCA4	55	231	-3.78975e+06
CHD2	56	239	-3.78358e+06
RCOR2	57	239	-3.76421e+06
PBX1	58	156	-3.7567e+06
CDKN2AIP	59	4	3.74339e+06
FOXP2	60	9	-3.73776e+06
GAD1	61	13	-3.64205e+06
CEBPD	62	53	-3.62437e+06
NFIC	63	109	-3.58043e+06
GABPA	64	239	-3.54357e+06
IRF7	65	27	-3.52412e+06
KDM2B	66	224	-3.50996e+06
TCF3	67	230	-3.49345e+06
ETV6	68	115	-3.48931e+06
BHLHE41	69	96	-3.48687e+06
CHD4	70	193	-3.4813e+06
MYBL2	71	69	-3.45648e+06
STAT2	72	158	-3.4559e+06
RNF2	73	216	-3.45191e+06
NACC1	74	16	-3.44155e+06
NRF1	75	238	-3.42172e+06
NOL3	76	239	-3.3987e+06
JUN	77	239	-3.38967e+06
AHR	78	70	-3.38815e+06
RBPJ	79	206	-3.36404e+06
PARP1	80	4	-3.3612e+06
CTNNB1	81	11	-3.35529e+06
STAG2	82	192	-3.33428e+06
HAND1	83	1	-3.30364e+06
TFAP4	84	225	-3.29915e+06
MEF2D	85	96	-3.29098e+06
BRD3	86	38	-3.26275e+06
E2F4	87	239	-3.22938e+06
CDK8	88	44	-3.22775e+06
HES1	89	82	-3.20435e+06
KLRG1	90	26	-3.10278e+06
KMT2C	91	220	-3.09833e+06
HSF1	92	65	-3.09174e+06
NFYB	93	111	-3.07007e+06
MEF2A	94	239	-3.0331e+06
GTF2E2	95	161	-3.01579e+06
KDM1A	96	229	-3.00561e+06
TCF7L1	97	15	-2.98042e+06
ASH2L	98	99	-2.9172e+06
ELF1	99	239	-2.90945e+06
SP1	100	218	-2.85189e+06
CREB1	101	233	-2.81515e+06
MSL1	102	40	-2.78964e+06
TCF12	103	239	-2.76571e+06
ETV2	104	7	-2.75838e+06
BRD4	105	229	-2.73389e+06
IRF4	106	237	-2.6992e+06
NFE2L1	107	32	-2.69628e+06
BCL6	108	215	-2.68731e+06
YY1	109	183	-2.67095e+06
TAF3	110	228	-2.65217e+06
SRF	111	211	-2.63723e+06
KDM5B	112	117	-2.56808e+06
ZMIZ1	113	239	-2.55194e+06
JUND	114	239	-2.53102e+06
CREM	115	135	-2.50724e+06
NELFA	116	227	-2.48884e+06
NFIL3	117	90	-2.48852e+06
RAD23B	118	221	-2.46738e+06
RAI1	119	182	-2.42405e+06
STAT4	120	131	-2.41556e+06
GATA2	121	238	-2.40773e+06
GATA6	122	69	-2.40462e+06
RARB	123	86	-2.40309e+06
MAF	124	118	-2.39205e+06
GTF3C4	125	1	-2.3756e+06
NR2F2	126	4	-2.37527e+06
PAXIP1	127	111	-2.37095e+06
RORA	128	77	-2.35109e+06
AFF4	129	47	-2.34355e+06
CEBPB	130	238	-2.33728e+06
RAD21	131	239	-2.28576e+06
HDAC1	132	73	-2.23236e+06
PPARG	133	234	-2.22216e+06
E2F1	134	231	-2.1851e+06
T	135	58	-2.17245e+06
RCOR3	136	39	-2.1382e+06
FOS	137	197	-2.1042e+06
MYB	138	239	-2.09014e+06
FLI1	139	238	-2.06344e+06
TCF4	140	80	-2.03948e+06
NSL1	141	94	-2.01073e+06
TAL1	142	239	-1.97504e+06
SATB1	143	174	-1.97259e+06
SUMO1	144	8	-1.94146e+06
PTF1A	145	208	-1.93589e+06
SMAD2	146	224	-1.91345e+06
NFYA	147	122	-1.88509e+06
ATF3	148	137	-1.88363e+06
KANSL3	149	193	-1.87704e+06
NFATC2	150	42	-1.87496e+06
GPS2	151	50	-1.87007e+06
SPIB	152	105	-1.85761e+06
RARG	153	6	-1.85322e+06
PAX5	154	236	-1.84924e+06
CBX2	155	31	-1.84408e+06
USF1	156	239	-1.82505e+06
KLF5	157	205	-1.82078e+06
LDB1	158	11	-1.8058e+06
NCOR2	159	214	-1.79121e+06
PMEPA1	160	123	-1.74768e+06
TBR1	161	24	-1.74483e+06
CEBPA	162	235	-1.73063e+06
CCNT1	163	120	-1.72502e+06
RBFOX2	164	229	-1.71179e+06
KDM2A	165	71	-1.71073e+06
BACH2	166	181	-1.7099e+06
THRB	167	177	-1.70957e+06
GRHL3	168	20	-1.68955e+06
FOSL2	169	173	-1.67479e+06
ASXL1	170	19	-1.6657e+06
ERG	171	231	-1.66122e+06
BCL3	172	16	-1.6362e+06
NOTCH1	173	186	-1.6325e+06
IRF1	174	174	-1.62751e+06
NCAPH2	175	30	-1.62118e+06
AFF3	176	177	-1.61731e+06
MED12	177	194	-1.6152e+06
MAPK8	178	145	-1.60424e+06
HIRA	179	3	-1.57824e+06
GRHL2	180	32	-1.56862e+06
NCOA2	181	204	-1.56775e+06
MNX1	182	26	-1.55444e+06
TBP	183	239	-1.54325e+06
GATA3	184	114	-1.53633e+06
JMJD6	185	56	-1.53119e+06
BRD2	186	227	-1.50337e+06
PCGF6	187	1	-1.4938e+06
CXXC1	188	206	-1.48385e+06
EBF1	189	129	-1.48194e+06
STAT1	190	231	-1.47377e+06
RXRA	191	236	-1.42511e+06
POLR2A	192	239	-1.41435e+06
ATOH1	193	126	-1.39968e+06
HNF4A	194	199	-1.38783e+06
NKX2-5	195	58	-1.38693e+06
PRDM14	196	33	-1.34467e+06
RUNX3	197	206	-1.33999e+06
TFAP2A	198	195	-1.32331e+06
ATF2	199	167	-1.30877e+06
RUNX1	200	232	-1.26656e+06
SOX4	201	137	-1.26095e+06
ZBTB16	202	169	-1.24689e+06
CHD8	203	202	-1.22054e+06
STAT5B	204	199	-1.21996e+06
EHMT2	205	2	-1.21509e+06
RELA	206	233	-1.21079e+06
SIN3B	207	95	-1.20961e+06
NR1D2	208	45	-1.20746e+06
LHX3	209	94	-1.20463e+06
NR5A2	210	13	-1.17923e+06
SMAD1	211	16	-1.16231e+06
ZFP335	212	9	-1.16001e+06
AEBP2	213	191	-1.15916e+06
CLOCK	214	226	-1.15668e+06
TGIF2	215	81	-1.134e+06
RELB	216	58	-1.12483e+06
EOMES	217	60	-1.11663e+06
VDR	218	226	-1.11502e+06
REL	219	49	-1.10196e+06
BHLHE40	220	240	-1.10174e+06
NLRC5	221	11	-1.07883e+06
SOX3	222	123	-1.07669e+06
ZFP36L1	223	3	-1.06623e+06
MORC3	224	19	-1.04987e+06
GFI1	225	228	-1.04842e+06
CDC73	226	86	-1.04594e+06
GTF2F1	227	1	-1.03707e+06
REST	228	168	-1.03131e+06
FOXO1	229	183	-1.01947e+06
TBPL1	230	206	-1.01372e+06
HEXIM1	231	13	999442
MECP2	232	190	-967441
TRP63	233	2	-963717
SP3	234	121	-942873
NCAPD3	235	9	-935405
OVOL2	236	8	-920132
NBN	237	11	-913161
ZFP384	238	138	-911190
HDAC3	239	164	-909361
SMARCD1	240	19	-904295
ZKSCAN1	241	239	-896009
ZBED6	242	14	-895221
SETDB1	243	117	-888953
EP400	244	134	-887669
RARA	245	233	-876984
MYOG	246	205	-874909
LHX6	247	1	-873141
AUTS2	248	48	-872746
FOSL1	249	207	-870726
SMAD3	250	230	-869815
POU2F2	251	5	-849219
KLF1	252	12	-848946
ATF4	253	126	-847290
TEAD1	254	165	-844210
KDM5A	255	229	-843603
SNAI2	256	31	-809373
YAP1	257	15	-800752
USP21	258	75	-788095
MTA2	259	218	-774912
KDM4C	260	229	-755795
MYF5	261	186	-753813
NELFE	262	239	-752958
MAFB	263	110	-752085
NR5A1	264	48	-732992
MSL2	265	113	-732723
NFATC1	266	7	-727630
SP2	267	2	-727434
NFKB1	268	42	-719409
MKL1	269	5	-714067
MEN1	270	222	-687439
FOXL2	271	60	-668139
FOXK1	272	74	-668098
STAT6	273	220	-665841
NCOR1	274	209	-663276
CDK7	275	104	-661919
RORC	276	81	659048
CBX7	277	21	-657524
SOX2	278	235	656908
ONECUT2	279	175	-656514
XRCC2	280	23	-648239
RFX1	281	202	-645673
KMT2D	282	230	-634386
KDM4A	283	28	-634378
TLE1	284	11	-631734
FGFR1	285	227	-629144
BATF3	286	26	-614724
JARID2	287	144	-611972
HOXA13	288	38	-606766
TRIM33	289	108	-604369
ETS2	290	178	-604276
GATA4	291	239	-603927
CWC15	292	230	-600148
TBX21	293	95	-599826
SRY	294	36	-598313
MXI1	295	239	-592148
KLF3	296	71	583351
NELFB	297	217	-581577
ZFP217	298	216	-580227
CRTC2	299	102	-578117
KAT8	300	132	-568643
POU4F3	301	1	565831
CEBPG	302	14	565779
OTX2	303	222	-561040
MCRS1	304	202	-550484
PAX7	305	41	-550394
ARNTL	306	193	-543598
NEUROD1	307	201	-543592
CRX	308	70	-542079
SREBF1	309	226	539089
PAF1	310	32	-538564
FOXF1	311	222	537752
LMO2	312	204	-534423
DPPA2	313	199	-530379
RUNX2	314	234	-519492
TFCP2L1	315	110	518408
TAF1	316	3	-516065
NKX3-2	317	65	-507718
IKZF2	318	53	-497680
NFIB	319	202	-495527
NKX6-1	320	80	492531
MYCN	321	200	-491939
MTF2	322	5	-489494
MAFF	323	36	-486618
SIX2	324	74	-482287
KDM5C	325	19	481433
TRIM24	326	9	-475262
PGR	327	210	-466489
POU3F2	328	7	-466202
LMNB1	329	2	-457527
ATF7IP	330	7	-449032
RFX3	331	145	-448434
FOXA1	332	214	445673
ZFP57	333	218	435677
ESRRB	334	193	-434791
ZFP281	335	227	-424233
NR1D1	336	231	-420878
INSM1	337	227	-417939
NR1H4	338	51	416539
SOX17	339	212	415255
ZFP322A	340	12	-405852
ZMYND8	341	73	-400712
JUNB	342	179	-396205
HNRNPL	343	3	-394276
SIX4	344	217	391162
ZFP42	345	45	385095
IRF2	346	23	-384745
POU3F1	347	45	-380709
MYBL1	348	198	-368371
TAF9B	349	9	-366404
NKX3-1	350	56	365109
KDM6A	351	184	356270
PAX3	352	6	-355106
KDM6B	353	185	-337718
GLI1	354	1	324517
NPAS3	355	185	-318122
NR6A1	356	79	-315574
SFMBT1	357	44	-314168
TBX3	358	8	-313454
ESRRG	359	2	310641
PITX2	360	69	-309315
EHF	361	69	298170
EAR1	362	37	289336
TGIF1	363	216	-284723
ELF5	364	183	282067
ZIC2	365	78	-280501
PAX6	366	25	278419
NIPBL	367	226	278277
MECOM	368	22	-276867
NANOG	369	240	276352
OLIG2	370	169	271952
NEUROG2	371	216	270341
ARID3A	372	188	-267762
NR1H2	373	12	-267010
NEUROD2	374	211	-262934
TCF7	375	197	262674
ATRX	376	106	-257651
UTF1	377	229	256529
EBF2	378	219	254415
EP300	379	239	-252705
SUPT5	380	226	249467
HOXB4	381	39	-246626
TWIST1	382	41	245840
VSX2	383	46	-242225
THRA	384	11	-242040
MYOD1	385	223	-241879
ZIC1	386	227	241745
ARID1A	387	2	-235385
TBX19	388	114	234642
IKZF1	389	229	-234561
ZBTB17	390	9	-232668
SMAD4	391	215	-227345
KLF4	392	188	-225605
ELK4	393	6	-223480
RFX2	394	35	-219888
NFE2L2	395	9	216983
ZIC3	396	66	-216734
CRY1	397	1	-216346
GTF3C2	398	4	216084
TBX20	399	8	-212649
NKX2-2	400	31	-209076
SIRT6	401	82	-202906
TEAD4	402	101	-197624
SIX1	403	1	-196443
IKZF3	404	8	-192837
FOSB	405	152	190814
TEAD2	406	8	189677
ESR1	407	226	-187348
E4F1	408	7	-184977
TBX5	409	168	-184028
BRD9	410	52	-183731
STAT5A	411	232	-183007
NR0B1	412	73	-182190
IRF2BP2	413	32	-177201
RTF1	414	2	-176078
DMRT1	415	95	-174675
PITX1	416	52	-169773
CUX2	417	5	-167002
ISL1	418	147	166429
KAT5	419	218	-160181
RBPJL	420	149	-158299
SNAI1	421	227	158050
RAG1	422	214	-155997
PRDM9	423	11	154013
MEIS1	424	227	-152792
POU2F1	425	229	151897
ASCL2	426	45	-151739
USF2	427	240	-148432
MKL2	428	6	146173
POU2AF1	429	188	-146104
BATF	430	149	143796
TET1	431	199	-139096
ERCC3	432	1	-134917
BRWD1	433	10	131615
FOXP3	434	101	-126063
CNOT3	435	38	-122151
TFAP2C	436	226	120633
MAFK	437	239	-119239
POU5F1	438	239	-114603
PDX1	439	27	-113853
NR1I2	440	6	-112519
MAX	441	239	111728
CBX8	442	21	-111361
THAP11	443	40	-111110
GFI1B	444	165	-109651
PCGF2	445	10	-109127
AKR1B7	446	205	107347
NFE2	447	34	100618
HOXA2	448	1	-100011
SALL4	449	132	99736.8
WT1	450	158	-97615.8
SOX10	451	78	96217.8
PHF13	452	1	-92220.7
GLI3	453	16	-89444.5
PPARA	454	50	-80394.1
GLI2	455	3	-78181.8
SREBF2	456	22	77365.1
CTR9	457	111	76773.2
NKX2-1	458	119	73176.6
BCL11A	459	1	-72814.3
TAF7L	460	229	-68940.8
NR1H3	461	92	68698
DMRTB1	462	91	-68445.9
EGR1	463	80	66396.3
CREBBP	464	227	66155.1
BMI1	465	7	63155.5
CBX3	466	164	-59948
ASCL1	467	161	54879.3
ELK1	468	3	54461.6
ZEB1	469	224	-54371.5
AICDA	470	6	-53479.8
NR4A1	471	151	43864.4
ONECUT1	472	147	-43720.3
SOX9	473	226	-42636.9
PRDM5	474	44	41913.7
HSF2	475	1	-41205.5
GATA1	476	239	-40937.2
CHD7	477	2	-36998.8
HOXC9	478	11	36962.9
PPARD	479	3	-36856.5
ETV4	480	1	-31316.8
TET3	481	8	31222.7
SOX6	482	4	30571
HNF1A	483	118	27331.4
LHX2	484	1	-26851.7
KMT2A	485	1	26029.1
IRF8	486	134	24991.6
TERF2IP	487	3	23490.7
GSK3B	488	1	21349.2
HIF1A	489	32	20732.3
CDX2	490	100	-17687.1
RAG2	491	229	16090.4
PRDM16	492	71	15204.6
KCNH8	493	2	13779.5
NR0B2	494	34	12743.8
HOXD13	495	41	12366.7
TRP53	496	135	-11378.7
KDM3A	497	2	-8869.3
GTF2B	498	223	6322.13
EGR2	499	225	5826.74
FOXA2	500	233	-4230.31
MSGN1	501	4	-1521.77
ESRRA	502	29	658.356

## Sheet: RIF2_down
Regulator	Rank	Targets	Score
TEAD2	1	5	-2.80339e+07
ZFP36L2	2	1	-8.43507e+06
TCF7L1	3	19	-6.61926e+06
PPARD	4	8	-6.00944e+06
HNRNPL	5	2	-5.70666e+06
BRD9	6	41	-5.64866e+06
TWIST1	7	45	-5.21945e+06
ZBTB20	8	1	5.06391e+06
HSF1	9	73	-5.03779e+06
EWSR1	10	1	-4.99801e+06
LMNB1	11	1	-4.72e+06
RFX1	12	124	-4.40819e+06
GFI1	13	185	-4.32806e+06
SUPT5	14	158	-4.0656e+06
STAT4	15	131	-4.01061e+06
STAT3	16	223	-3.76777e+06
PRDM1	17	86	-3.70471e+06
STAT1	18	217	-3.69542e+06
NFYA	19	66	-3.61627e+06
IRF1	20	179	-3.60072e+06
TRIM24	21	12	-3.58908e+06
ELK1	22	4	-3.51497e+06
ZFP57	23	205	-3.50248e+06
OGT	24	28	-3.49893e+06
NOTCH1	25	96	-3.48652e+06
RELA	26	222	-3.39164e+06
EZH1	27	8	-3.37531e+06
STAT6	28	199	-3.26718e+06
POU2F2	29	17	-3.22728e+06
TAF9B	30	6	-3.16306e+06
BRD3	31	11	-3.12331e+06
AFF4	32	26	-3.05347e+06
AEBP2	33	147	-3.03513e+06
ZFP36L1	34	4	-2.99372e+06
INSM1	35	183	-2.97284e+06
KAT2A	36	222	-2.92658e+06
SMARCC1	37	25	-2.9215e+06
CHD8	38	96	-2.87323e+06
FOXP2	39	14	-2.81986e+06
RORA	40	87	-2.8016e+06
SATB2	41	4	-2.65576e+06
NELFA	42	157	-2.64624e+06
HDAC2	43	37	-2.608e+06
CREBBP	44	183	-2.53299e+06
POU5F1	45	227	-2.52185e+06
NR4A1	46	167	-2.51833e+06
REL	47	87	-2.49827e+06
TCF7	48	171	-2.46211e+06
RUNX3	49	196	-2.4201e+06
BATF	50	170	-2.41781e+06
SP1	51	159	-2.41542e+06
ZFP148	52	1	-2.40223e+06
ETS2	53	104	-2.40148e+06
GPS2	54	47	-2.3846e+06
GATA3	55	144	-2.37603e+06
TRP53	56	113	-2.37253e+06
KMT2D	57	198	-2.35466e+06
CBX1	58	4	-2.33257e+06
CTR9	59	43	-2.30929e+06
STAT2	60	141	-2.28915e+06
GABPA	61	226	-2.2867e+06
IRF7	62	26	-2.22758e+06
VSX2	63	49	-2.17545e+06
MAF	64	154	-2.16804e+06
CBX3	65	78	-2.16327e+06
UBTF	66	226	-2.1552e+06
CRX	67	33	-2.14139e+06
XBP1	68	143	-2.11577e+06
NCOR1	69	195	-2.10646e+06
MEIS1	70	214	-2.09206e+06
NIPBL	71	185	-2.08456e+06
OTX2	72	200	-2.08365e+06
KDM6B	73	135	-2.08283e+06
TBX21	74	136	-2.05559e+06
PKNOX1	75	94	-2.05409e+06
NFYC	76	42	-2.05084e+06
CEBPB	77	228	-2.04677e+06
GFI1B	78	110	-2.01838e+06
SOX9	79	187	-2.01439e+06
SNAI1	80	160	-2.00828e+06
TAL1	81	227	-1.98607e+06
EP300	82	228	-1.972e+06
NUCKS1	83	25	-1.9629e+06
SMAD1	84	21	-1.9575e+06
MAZ	85	227	-1.95716e+06
WDR61	86	10	-1.9455e+06
SIN3A	87	226	-1.94021e+06
KLF4	88	155	-1.93405e+06
BRD2	89	152	-1.92118e+06
JMJD6	90	54	-1.91851e+06
IRF2	91	23	-1.90778e+06
NACC1	92	16	-1.89788e+06
NCOA2	93	150	-1.89258e+06
CHD2	94	223	-1.88669e+06
RFX3	95	91	-1.8825e+06
TLE1	96	12	-1.86621e+06
SOX3	97	91	-1.86078e+06
TFCP2L1	98	107	-1.85541e+06
FOSL2	99	185	-1.85507e+06
FUS	100	1	-1.85285e+06
ELF5	101	173	-1.8488e+06
RELB	102	108	-1.83185e+06
USP21	103	19	-1.80063e+06
SIX2	104	95	-1.78303e+06
AKR1B7	105	197	-1.77244e+06
ERG	106	223	-1.77007e+06
JARID2	107	134	-1.76969e+06
ZFP217	108	140	-1.76675e+06
BATF3	109	80	-1.75199e+06
GATA1	110	228	-1.73748e+06
POU2F1	111	173	-1.73595e+06
SATB1	112	185	-1.71662e+06
NFATC2	113	85	-1.70418e+06
PCGF6	114	1	-1.69201e+06
PRDM16	115	63	-1.69007e+06
CBX7	116	81	-1.68319e+06
NR1I2	117	13	-1.67861e+06
STAT5A	118	227	-1.66323e+06
MTA2	119	197	-1.65229e+06
POLR2A	120	228	-1.6495e+06
STAG2	121	176	-1.6421e+06
TOP2B	122	1	-1.62455e+06
CDC73	123	77	-1.62126e+06
SIX4	124	170	-1.61338e+06
MXI1	125	226	-1.60987e+06
E2F4	126	225	-1.60231e+06
PPARG	127	222	-1.60074e+06
KDM6A	128	97	-1.59719e+06
CLOCK	129	196	-1.59466e+06
SMAD4	130	169	-1.5911e+06
PAXIP1	131	107	-1.57982e+06
NFKB1	132	74	-1.57823e+06
KMT2C	133	127	-1.57657e+06
IRF4	134	227	-1.54427e+06
SOX2	135	212	-1.53737e+06
STAT5B	136	199	-1.51784e+06
UTF1	137	206	-1.50998e+06
PRDM14	138	44	-1.50812e+06
ATF4	139	137	-1.50034e+06
CRTC2	140	83	-1.49853e+06
NR1D1	141	201	-1.48027e+06
KDM2A	142	60	-1.47896e+06
CWC15	143	215	-1.47888e+06
GATA2	144	228	-1.46701e+06
JUNB	145	199	-1.46487e+06
FOXP3	146	132	-1.46456e+06
GTF2E2	147	116	-1.46282e+06
MYB	148	221	-1.45351e+06
TGIF2	149	49	-1.44468e+06
TAF3	150	176	-1.43955e+06
NR5A2	151	11	-1.43476e+06
PTF1A	152	166	-1.43247e+06
CHD4	153	178	-1.43093e+06
MYBL1	154	152	-1.42962e+06
PRDM5	155	49	-1.42855e+06
JUN	156	226	-1.41628e+06
EP400	157	31	-1.41147e+06
RARA	158	210	-1.41081e+06
CEBPA	159	226	-1.40979e+06
GTF3C2	160	5	-1.40916e+06
ARID3A	161	160	-1.40805e+06
SREBF1	162	203	-1.40721e+06
ASCL2	163	68	-1.40555e+06
MECOM	164	51	-1.40341e+06
FGFR1	165	199	-1.39102e+06
TBP	166	227	-1.37839e+06
TEAD1	167	175	-1.37704e+06
BRD4	168	216	-1.37037e+06
USF2	169	225	-1.37014e+06
ETS1	170	228	-1.35757e+06
MKL2	171	4	-1.35582e+06
JUND	172	225	-1.35514e+06
PAF1	173	23	-1.35152e+06
CNOT3	174	13	-1.35147e+06
ZFP322A	175	16	-1.33666e+06
KDM5A	176	184	-1.32832e+06
USF1	177	225	-1.32617e+06
LHX3	178	87	-1.3222e+06
RUNX2	179	213	-1.29873e+06
HDAC3	180	138	-1.29274e+06
SOX17	181	179	-1.29048e+06
CTNNB1	182	5	-1.2847e+06
MAPK8	183	54	-1.28291e+06
E2F3	184	65	-1.27405e+06
RAG2	185	205	-1.27116e+06
FOXA2	186	212	-1.26526e+06
NCOR2	187	209	-1.26106e+06
HOXC9	188	33	-1.25589e+06
FOXO1	189	181	-1.24826e+06
EBF2	190	203	-1.24691e+06
MEN1	191	176	-1.23871e+06
NKX2-1	192	136	-1.23687e+06
NR1H3	193	112	-1.23534e+06
TFAP4	194	194	-1.23497e+06
MAFB	195	123	-1.23484e+06
GSK3B	196	2	-1.23072e+06
TRIM33	197	148	-1.22263e+06
ZIC2	198	71	-1.21568e+06
CUX2	199	4	-1.21414e+06
NR6A1	200	87	-1.20264e+06
TCEA1	201	30	-1.20204e+06
RPA1	202	47	-1.20027e+06
RARB	203	100	-1.19774e+06
RAI1	204	117	-1.19511e+06
SOX10	205	52	-1.19479e+06
ASCL1	206	173	-1.18934e+06
MSL2	207	72	-1.18877e+06
THRA	208	18	-1.18787e+06
TFE3	209	74	-1.16863e+06
ZFP384	210	143	-1.16641e+06
HNF4A	211	176	-1.15538e+06
CDK8	212	28	-1.15213e+06
PAX3	213	4	-1.14965e+06
NR1D2	214	66	-1.14787e+06
MED12	215	118	-1.14318e+06
MAFK	216	226	-1.14245e+06
NFIL3	217	83	-1.14226e+06
TET1	218	182	-1.1402e+06
TBX3	219	11	-1.13487e+06
CDK7	220	35	-1.1317e+06
TFAP2C	221	203	-1.12977e+06
PPARA	222	51	-1.1293e+06
ARNTL	223	130	-1.12861e+06
XRCC2	224	24	-1.10914e+06
BACH2	225	150	-1.09284e+06
EOMES	226	66	-1.09202e+06
EBF1	227	152	-1.08919e+06
THRB	228	154	-1.08713e+06
MECP2	229	169	-1.08586e+06
FOXA1	230	192	-1.07746e+06
NFIB	231	182	-1.07239e+06
SMAD3	232	190	-1.07082e+06
WT1	233	186	-1.05989e+06
ESRRA	234	14	-1.04739e+06
RBPJ	235	144	-1.04367e+06
ESR1	236	214	-1.04239e+06
GATA4	237	224	-1.04104e+06
MYBL2	238	18	-1.04001e+06
SOX4	239	101	-1.03883e+06
TCF12	240	228	-1.03566e+06
EHF	241	95	-1.03561e+06
MAFF	242	61	-1.03266e+06
HOXD13	243	57	-1.02427e+06
HNF1A	244	95	-1.01948e+06
NR3C1	245	225	-1.00817e+06
MEF2D	246	85	-995329
GATA6	247	89	-993683
HOXB4	248	20	-992922
IKZF1	249	214	-992139
SRF	250	177	-990606
MYC	251	227	-987493
RAD23B	252	173	-981983
MNX1	253	33	-981165
IRF8	254	166	-977936
NELFB	255	133	-975885
LDB1	256	19	-970765
CREM	257	74	-968590
CCND1	258	23	-960275
FLI1	259	228	-959031
FOXF1	260	200	-949856
PMEPA1	261	120	-945490
TRIM28	262	108	-939162
POU3F1	263	34	-928839
CTCF	264	228	-927838
ZIC3	265	65	-927443
SNAI2	266	43	-926229
KLRG1	267	39	-924759
SRY	268	48	-922094
CCNT1	269	54	-919585
TBX20	270	17	-909003
SMAD2	271	197	-903519
NR1H4	272	60	-893017
BHLHE41	273	71	-892786
TAF7L	274	176	-888248
YY1	275	107	-876756
NANOG	276	225	-876592
POU2AF1	277	121	-871547
HCFC1	278	225	-866215
FOSB	279	112	-864906
DAXX	280	5	-864416
ZEB1	281	173	-862700
NOL3	282	228	-860775
MYF5	283	176	-860587
EGR2	284	199	-860203
E2F1	285	166	-858009
GTF2B	286	184	-855502
BMI1	287	12	-855194
TEAD4	288	141	-841228
RBFOX2	289	196	-840687
TFAP2A	290	179	-840507
ASH2L	291	87	-838768
VDR	292	201	-821455
NKX6-1	293	62	-814098
RAD21	294	226	-808868
TBPL1	295	88	-805925
FOXK1	296	47	-805414
ATF2	297	129	-805082
CHD1	298	226	-801901
ELF1	299	227	-801629
EGR1	300	102	-800296
PBX1	301	152	-799227
HOXA13	302	70	-794877
T	303	52	-790619
NFIC	304	136	-788773
SMC3	305	223	-776646
E4F1	306	4	-775896
ZMIZ1	307	226	-774511
ATRX	308	60	-766193
NELFE	309	225	-766004
ONECUT2	310	155	-762994
GLI3	311	18	-758593
NCAPH2	312	22	-758559
SETDB1	313	103	-756783
TCF4	314	45	-754583
KDM4C	315	213	-753668
LHX2	316	1	-747913
DMRT1	317	109	-744187
FOS	318	155	-743126
RUNX1	319	227	-740584
GRHL2	320	34	-740494
ZFP281	321	205	-737843
RBPJL	322	94	-735289
REST	323	127	-734387
EAR1	324	17	-728938
TBX5	325	164	-727914
AHR	326	85	-722272
BCL6	327	208	-721434
KLF1	328	24	-718028
RCOR3	329	48	-705382
NEUROD2	330	208	-703909
ATOH1	331	155	-702495
EZH2	332	179	-697058
DNAJC2	333	94	-696184
KLF5	334	178	-692262
TET3	335	6	-685753
SIRT6	336	24	-684267
MYOG	337	187	-681753
GLI2	338	5	-674269
HIF1A	339	17	-672576
HES1	340	81	-667009
DNMT1	341	3	-664298
ETV6	342	44	-662302
PGR	343	175	-661290
KLF6	344	9	-658674
BHLHE40	345	226	-654846
FOXL2	346	74	-653823
SALL4	347	110	-653573
GMNN	348	50	-653385
DMRTB1	349	62	-652457
PITX1	350	71	-649558
LMO2	351	175	-646840
PITX2	352	66	-644806
MAX	353	226	-644131
SMARCA5	354	142	-643480
OLIG2	355	180	-643364
ATF3	356	154	-640749
RORC	357	111	-637848
TGIF1	358	177	-632971
MEF2A	359	224	-630074
SFMBT1	360	15	-629269
CBFB	361	101	-627931
GRHL3	362	27	-627733
SMC1A	363	205	-622897
SP3	364	68	-621377
AFF3	365	111	-619113
LYL1	366	30	-617627
FOSL1	367	185	-614543
NR1H2	368	18	-612741
MBD3	369	152	-612421
RBBP5	370	67	-604509
DPPA2	371	172	-603563
SUZ12	372	184	-602849
ONECUT1	373	155	-595248
TCF3	374	222	-592848
SMARCA4	375	222	-583397
NR0B1	376	60	-582544
KLF3	377	87	-579319
YAP1	378	44	-574497
SPIB	379	111	-574423
IRF2BP2	380	48	-574064
ZBTB16	381	80	-567637
NKX2-5	382	59	-558539
PAX5	383	224	-553358
CDKN2AIP	384	1	-547970
CREB1	385	201	-542835
RXRA	386	227	-535653
HDAC1	387	41	-534539
CEBPD	388	64	-526612
ZKSCAN1	389	224	-523943
RNF2	390	193	-520979
ESRRB	391	159	-517400
MYCN	392	94	-513735
ETV2	393	15	-511536
ISL1	394	116	-510516
KDM2B	395	188	-503649
NRF1	396	227	-502485
CDX2	397	123	-494095
NPAS3	398	134	-492092
SIRT1	399	117	-488865
NFYB	400	62	-484865
HIRA	401	2	-484751
NEUROG2	402	189	-471959
ERCC3	403	2	-463918
ZFP42	404	18	-461999
NR5A1	405	33	-461719
NKX2-2	406	20	-459229
LEO1	407	35	-447831
RAG1	408	175	-445687
NFE2L2	409	36	-438175
MYOD1	410	206	-437464
KAT5	411	66	-437127
NFE2	412	19	-435544
RFX2	413	35	-429800
DPY30	414	114	-429560
NKX3-1	415	71	-422012
ZIC1	416	183	-418795
NKX3-2	417	71	-411166
TBR1	418	20	-406536
CXXC1	419	128	-387438
KANSL3	420	80	-387062
RCOR2	421	226	-374305
PRDM9	422	12	-370496
PAX6	423	24	-366698
ELK4	424	5	-358206
SMARCD1	425	36	-356542
NEUROD1	426	133	-351149
KCNH8	427	2	-345566
THAP11	428	15	-336171
SOX6	429	9	-327729
GTF3C1	430	6	-326037
MEF2C	431	4	-323335
ASXL1	432	12	-319668
KDM1A	433	206	-310047
IKZF2	434	27	-308857
MSL1	435	22	-302777
SRSF1	436	2	-299575
CEBPG	437	7	-298607
SIN3B	438	50	-296054
KDM5B	439	42	-292585
NAP1L1	440	37	-291902
MCRS1	441	89	-286989
MTF2	442	44	-286948
NFE2L1	443	24	-286091
PDX1	444	10	-285930
CDK9	445	81	-280235
CBX8	446	9	-276176
PRDM4	447	8	-275777
KDM4A	448	49	-274867
BCL3	449	11	-274536
PAX7	450	38	-273514
HNRNPU	451	58	-240594
ATF5	452	42	-238489
WDR5	453	24	-237708
CBX2	454	33	-236603
PCGF2	455	34	-229058
POU3F2	456	18	-217377
TBX19	457	70	-217277
CHD7	458	4	-206975
ZBED6	459	15	-200905
NSL1	460	13	-191936
FOXO3	461	44	-187056
ZMYND8	462	12	-183045
AUTS2	463	21	-183003
SREBF2	464	29	-179707
KAT8	465	27	-175725
SIX1	466	3	-166800
ZBTB17	467	8	-165627
MORC3	468	7	-164302
HSF2	469	4	-159374
GAD1	470	7	-159111
AICDA	471	2	-156899
ELF3	472	1	-156726
KDM5C	473	6	-151299
HAND1	474	6	-151129
OVOL2	475	14	-146938
MKL1	476	1	-131872
NLRC5	477	7	-130600
SMCHD1	478	2	-129850
KDM4D	479	1	-120958
TRP63	480	3	-120382
KMT2A	481	2	117939
NFATC1	482	9	-114154
INO80	483	1	-113771
HEXIM1	484	4	-109893
PARP1	485	3	-108068
NBN	486	10	-106876
TAF1	487	2	-105450
GTF3C4	488	1	104425
ATF7IP	489	5	-104321
SP2	490	1	-103788
BRWD1	491	10	-73932
MYT1L	492	1	-73426.5
MSGN1	493	8	-69903.7
IKZF3	494	14	-69065.5
ESRRG	495	1	-59957.3
BCL11A	496	3	-55413.8
RARG	497	12	-50284.1
NR2F2	498	4	-49823.9
PHF13	499	1	-49087.3
ELL2	500	6	-42950.6
RTF1	501	1	-42714.5
ETV4	502	1	-40808.8
NONO	503	1	-40045.2
BAZ1B	504	1	-37919.6
LHX6	505	2	-36543.2
GLI1	506	2	-32563.6
NR0B2	507	13	-24531.9
SUMO1	508	6	-18117.5
SMAD5	509	1	-18037.4
KDM3A	510	1	-17641.4
CBFA2T2	511	1	-11531.7
MYO1C	512	1	11379.5
ARID1A	513	1	-8763.11
POU4F3	514	1	-8757.2
CRY1	515	2	-8407.98
TERF2IP	516	2	-3800.26
EHMT2	517	3	-2191.76
MLLT3	518	1	-29.6089

[truncated: 8 more sheets: TDD_up, TDD_down, TED_up, TED_down, TFactS_up, TFactS_down, TFRank_up, TFRank_down]
