# Supplementary material for: REGGAE: a novel approach for the identification of key transcriptional regulators
Source: Bioinformatics. 2018 May 7;34(20):3503–10. doi: 10.1093/bioinformatics/bty372 (PMC6184769; doi:10.1093/bioinformatics/bty372)
Supplement: Supplementary Data [file bty372_suppl_data.zip › Supplement_S10_Bioinformatics.xlsx]

## Sheet: NANOG_CSA_up
Regulator	Rank	Targets	Score	P-value	Adjusted p-value
ARRB1	1	2	0.965793	1e-06	7.47138e-06
PAX2	2	2	0.953022	1e-06	7.47138e-06
FOXQ1	3	3	0.94904	1e-06	7.47138e-06
ARID1A	4	2	0.939428	1e-06	7.47138e-06
TRPS1	5	3	0.937394	1e-06	7.47138e-06
EMX1	6	3	0.929755	1e-06	7.47138e-06
ZFP36L2	7	6	0.919423	1e-06	7.47138e-06
MDM2	8	2	0.916279	1e-06	7.47138e-06
MYBL1	9	5	0.913007	1e-06	7.47138e-06
EGFR	10	2	0.911561	1e-06	7.47138e-06
MAPK1	11	2	0.911561	1e-06	7.47138e-06
ZC3H11A	12	2	0.909564	1e-06	7.47138e-06
NKX2-8	13	2	0.909404	1e-06	7.47138e-06
SON	14	5	0.906042	1e-06	7.47138e-06
TDRD3	15	3	0.90219	1e-06	7.47138e-06
MEIS2	16	8	0.894877	1e-06	7.47138e-06
CBX7	17	3	0.891216	1e-06	7.47138e-06
MSX1	18	2	0.890341	1e-06	7.47138e-06
HOXB1	19	2	0.888997	1e-06	7.47138e-06
SRPK1	20	3	0.887328	1e-06	7.47138e-06
IRX5	21	2	0.884414	1e-06	7.47138e-06
LMX1B	22	4	0.87748	1e-06	7.47138e-06
ATF7	23	6	0.875644	1e-06	7.47138e-06
INO80	24	6	0.875518	1e-06	7.47138e-06
IRX3	25	6	0.867955	1e-06	7.47138e-06
DNMT3A	26	11	0.866889	1e-06	7.47138e-06
BCL10	27	2	0.863102	1e-06	7.47138e-06
LHX3	28	2	0.862142	1e-06	7.47138e-06
PRKDC	29	21	0.861687	1e-06	7.47138e-06
PPARA	30	2	0.861162	1e-06	7.47138e-06
IRF8	31	2	0.858627	1e-06	7.47138e-06
RAX2	32	5	0.857412	1e-06	7.47138e-06
HIVEP3	33	2	0.856262	1e-06	7.47138e-06
DLX2	34	5	0.85396	1e-06	7.47138e-06
FOXF2	35	7	0.852883	1e-06	7.47138e-06
FANCD2	36	2	0.852708	1e-06	7.47138e-06
HDAC4	37	9	0.851084	1e-06	7.47138e-06
ASH1L	38	4	0.850331	1e-06	7.47138e-06
JDP2	39	4	0.839933	1e-06	7.47138e-06
HOXA2	40	12	0.839217	1e-06	7.47138e-06
TRRAP	41	22	0.838656	1e-06	7.47138e-06
BRD9	42	21	0.83846	1e-06	7.47138e-06
CTR9	43	2	0.836675	1e-06	7.47138e-06
CIITA	44	16	0.836309	1e-06	7.47138e-06
MEIS1	45	2	0.836268	1e-06	7.47138e-06
IKZF5	46	2	0.835232	1e-06	7.47138e-06
GPS2	47	3	0.834594	1e-06	7.47138e-06
TCF7L1	48	5	0.833445	1e-06	7.47138e-06
WIZ	49	24	0.832739	1e-06	7.47138e-06
ELF5	50	12	0.832709	1e-06	7.47138e-06
CBFA2T2	51	11	0.832323	1e-06	7.47138e-06
THAP4	52	3	0.832074	1e-06	7.47138e-06
EZH1	53	8	0.831452	1e-06	7.47138e-06
AMH	54	5	0.830882	1e-06	7.47138e-06
NFIB	55	4	0.830143	1e-06	7.47138e-06
CBX4	56	7	0.82904	1e-06	7.47138e-06
ARNT2	57	4	0.828787	1e-06	7.47138e-06
PLAG1	58	10	0.828096	1e-06	7.47138e-06
NCAPG	59	37	0.826757	1e-06	7.47138e-06
HSF4	60	3	0.824417	1e-06	7.47138e-06
SOX10	61	15	0.824314	1e-06	7.47138e-06
PITX1	62	3	0.824185	1e-06	7.47138e-06
ALX4	63	6	0.823985	1e-06	7.47138e-06
LIN54	64	16	0.823596	1e-06	7.47138e-06
NFIA	65	2	0.82194	1e-06	7.47138e-06
ID2	66	4	0.820859	1e-06	7.47138e-06
KAT5	67	30	0.820384	1e-06	7.47138e-06
ISL1	68	5	0.820209	1e-06	7.47138e-06
OVOL2	69	30	0.81969	1e-06	7.47138e-06
ZMYND11	70	6	0.818321	1e-06	7.47138e-06
BRD7	71	11	0.817782	1e-06	7.47138e-06
RFX7	72	7	0.817669	1e-06	7.47138e-06
KLF3	73	8	0.817584	1e-06	7.47138e-06
TCFL5	74	4	0.816491	1e-06	7.47138e-06
HSF2	75	5	0.815738	1e-06	7.47138e-06
PPARGC1A	76	15	0.815053	1e-06	7.47138e-06
ID1	77	12	0.814983	1e-06	7.47138e-06
CDK6	78	55	0.814603	1e-06	7.47138e-06
POU2AF1	79	5	0.813907	1e-06	7.47138e-06
NPAT	80	76	0.813868	1e-06	7.47138e-06
CDK12	81	16	0.813421	1e-06	7.47138e-06
SIX1	82	21	0.813218	1e-06	7.47138e-06
GLIS3	83	10	0.809319	1e-06	7.47138e-06
BPTF	84	92	0.808767	1e-06	7.47138e-06
AGO2	85	8	0.808705	1e-06	7.47138e-06
ERCC6	86	5	0.808002	1e-06	7.47138e-06
SOX9	87	106	0.807671	1e-06	7.47138e-06
INSM1	88	12	0.807364	1e-06	7.47138e-06
BRD2	89	94	0.805743	1e-06	7.47138e-06
FOXP3	90	22	0.805276	1e-06	7.47138e-06
TWIST1	91	2	0.805215	1e-06	7.47138e-06
PRDM14	92	77	0.803856	1e-06	7.47138e-06
CD74	93	8	0.803329	1e-06	7.47138e-06
NOTCH1	94	107	0.803279	1e-06	7.47138e-06
ZBTB16	95	9	0.802945	1e-06	7.47138e-06
CCND2	96	87	0.802831	1e-06	7.47138e-06
LHX4	97	6	0.802266	1e-06	7.47138e-06
HEXIM1	98	83	0.802257	1e-06	7.47138e-06
ZNF92	99	66	0.801851	1e-06	7.47138e-06
STAT6	100	21	0.801748	1e-06	7.47138e-06
DYRK1A	101	3	0.801319	1e-06	7.47138e-06
AFF1	102	31	0.800776	1e-06	7.47138e-06
SETD1A	103	53	0.800523	1e-06	7.47138e-06
RREB1	104	9	0.800296	1e-06	7.47138e-06
ONECUT1	105	7	0.800019	1e-06	7.47138e-06
ZFHX3	106	19	0.799488	1e-06	7.47138e-06
LEO1	107	125	0.799397	1e-06	7.47138e-06
BARX2	108	5	0.799375	1e-06	7.47138e-06
PSIP1	109	107	0.798741	1e-06	7.47138e-06
APOBEC3B	110	42	0.798318	1e-06	7.47138e-06
MED26	111	88	0.798309	1e-06	7.47138e-06
RBL2	112	53	0.798109	1e-06	7.47138e-06
ICE2	113	3	0.797622	1e-06	7.47138e-06
SOX4	114	51	0.797452	1e-06	7.47138e-06
INTS3	115	109	0.797335	1e-06	7.47138e-06
ZNF8	116	21	0.795654	1e-06	7.47138e-06
RBL1	117	91	0.79562	1e-06	7.47138e-06
MZF1	118	53	0.795422	1e-06	7.47138e-06
SETX	119	7	0.795375	1e-06	7.47138e-06
CDC73	120	18	0.795069	1e-06	7.47138e-06
NELFE	121	124	0.795006	1e-06	7.47138e-06
HEYL	122	5	0.794824	1e-06	7.47138e-06
ZBTB7B	123	17	0.794191	1e-06	7.47138e-06
PRAME	124	64	0.793514	1e-06	7.47138e-06
CSNK2A2	125	39	0.793469	1e-06	7.47138e-06
NR1D1	126	20	0.793216	1e-06	7.47138e-06
NCAPG2	127	23	0.793174	1e-06	7.47138e-06
GLI2	128	115	0.792786	1e-06	7.47138e-06
KLF6	129	59	0.79234	1e-06	7.47138e-06
BRD1	130	119	0.792153	1e-06	7.47138e-06
NKX6-1	131	2	0.792017	1e-06	7.47138e-06
KDM5C	132	62	0.791952	1e-06	7.47138e-06
BRD3	133	157	0.791896	1e-06	7.47138e-06
RBPJ	134	128	0.791867	1e-06	7.47138e-06
DMC1	135	105	0.791815	1e-06	7.47138e-06
ZBTB44	136	6	0.791666	1e-06	7.47138e-06
STAT5A	137	138	0.791601	1e-06	7.47138e-06
MAF	138	2	0.791307	1e-06	7.47138e-06
HDAC3	139	55	0.790919	1e-06	7.47138e-06
KDM6B	140	150	0.790521	1e-06	7.47138e-06
BACH2	141	49	0.790194	1e-06	7.47138e-06
C17ORF49	142	25	0.789904	1e-06	7.47138e-06
DDX5	143	4	0.789809	1e-06	7.47138e-06
BARX1	144	50	0.789571	1e-06	7.47138e-06
ING5	145	132	0.789549	1e-06	7.47138e-06
TERF1	146	57	0.789233	1e-06	7.47138e-06
HOXA6	147	124	0.789109	1e-06	7.47138e-06
KDM5D	148	50	0.788346	1e-06	7.47138e-06
HES4	149	49	0.78834	1e-06	7.47138e-06
E2F3	150	141	0.788192	1e-06	7.47138e-06
MYCN	151	30	0.787822	1e-06	7.47138e-06
ATOH1	152	66	0.787812	1e-06	7.47138e-06
CBX6	153	4	0.78773	1e-06	7.47138e-06
CXXC1	154	165	0.787457	1e-06	7.47138e-06
TAF3	155	112	0.787219	1e-06	7.47138e-06
CCNT2	156	180	0.78716	1e-06	7.47138e-06
ETV5	157	82	0.78713	1e-06	7.47138e-06
TOP2B	158	33	0.786991	1e-06	7.47138e-06
CASZ1	159	6	0.786966	1e-06	7.47138e-06
ERF	160	25	0.78689	1e-06	7.47138e-06
RAG2	161	166	0.78664	1e-06	7.47138e-06
TAF2	162	14	0.786439	1e-06	7.47138e-06
CDK7	163	146	0.786392	1e-06	7.47138e-06
VDR	164	111	0.786191	1e-06	7.47138e-06
DLX1	165	84	0.785825	1e-06	7.47138e-06
MEF2C	166	52	0.785712	1e-06	7.47138e-06
NR1H2	167	91	0.785362	1e-06	7.47138e-06
NFATC1	168	139	0.785343	1e-06	7.47138e-06
GTF2B	169	147	0.785264	1e-06	7.47138e-06
STAT5B	170	63	0.785238	1e-06	7.47138e-06
KDM4C	171	143	0.784883	1e-06	7.47138e-06
KMT2C	172	119	0.78473	1e-06	7.47138e-06
ASCL2	173	61	0.784469	1e-06	7.47138e-06
VEZF1	174	65	0.784417	1e-06	7.47138e-06
LDB1	175	51	0.784349	1e-06	7.47138e-06
PIAS1	176	132	0.783747	1e-06	7.47138e-06
FOXE1	177	29	0.783197	1e-06	7.47138e-06
ZNF750	178	97	0.782979	1e-06	7.47138e-06
ZNF552	179	110	0.782637	1e-06	7.47138e-06
ZNF84	180	22	0.782142	1e-06	7.47138e-06
NR5A1	181	76	0.782066	1e-06	7.47138e-06
HOXA4	182	136	0.781756	1e-06	7.47138e-06
BATF	183	107	0.781444	1e-06	7.47138e-06
KAT2A	184	55	0.781366	1e-06	7.47138e-06
CDK9	185	178	0.781055	1e-06	7.47138e-06
GRHL2	186	152	0.780942	1e-06	7.47138e-06
HMGN3	187	187	0.780938	1e-06	7.47138e-06
HEY1	188	147	0.780729	1e-06	7.47138e-06
BRPF3	189	149	0.780655	1e-06	7.47138e-06
LIN9	190	34	0.780536	1e-06	7.47138e-06
HID1	191	143	0.780493	1e-06	7.47138e-06
ELK4	192	79	0.78032	1e-06	7.47138e-06
CCNT1	193	80	0.780154	1e-06	7.47138e-06
MYH11	194	170	0.779427	1e-06	7.47138e-06
MXD3	195	11	0.779386	1e-06	7.47138e-06
SLC25A2	196	49	0.77933	1e-06	7.47138e-06
NFYA	197	148	0.779261	1e-06	7.47138e-06
RUNX3	198	169	0.779077	1e-06	7.47138e-06
ZBED4	199	34	0.778472	1e-06	7.47138e-06
AFF4	200	151	0.778464	1e-06	7.47138e-06
MYBL2	201	134	0.778253	1e-06	7.47138e-06
CAMTA1	202	4	0.778236	1e-06	7.47138e-06
XRN2	203	29	0.777897	1e-06	7.47138e-06
KMT2D	204	158	0.777822	1e-06	7.47138e-06
SH2D3C	205	13	0.777752	1e-06	7.47138e-06
BCL6	206	186	0.777736	1e-06	7.47138e-06
ASXL1	207	180	0.77763	1e-06	7.47138e-06
NCOR2	208	43	0.777553	1e-06	7.47138e-06
KCNH8	209	80	0.77722	1e-06	7.47138e-06
FOXK1	210	79	0.776636	1e-06	7.47138e-06
PML	211	163	0.776584	1e-06	7.47138e-06
CDK8	212	130	0.776488	1e-06	7.47138e-06
FOXD2	213	56	0.776067	1e-06	7.47138e-06
ZNF250	214	54	0.776055	1e-06	7.47138e-06
PRKCQ	215	25	0.775962	1e-06	7.47138e-06
HOXA1	216	50	0.775691	1e-06	7.47138e-06
TCF3	217	196	0.775641	1e-06	7.47138e-06
NEUROD1	218	52	0.775587	1e-06	7.47138e-06
SUPT5H	219	195	0.775404	1e-06	7.47138e-06
NFAT5	220	80	0.774855	1e-06	7.47138e-06
LYL1	221	100	0.774664	1e-06	7.47138e-06
SIX2	222	119	0.774625	1e-06	7.47138e-06
SMARCB1	223	146	0.77444	1e-06	7.47138e-06
KLF5	224	187	0.774406	1e-06	7.47138e-06
PRDM11	225	56	0.773932	1e-06	7.47138e-06
RORA	226	8	0.773928	1e-06	7.47138e-06
SUMO2	227	225	0.773907	1e-06	7.47138e-06
PHF2	228	78	0.773899	1e-06	7.47138e-06
ZFP42	229	158	0.773876	1e-06	7.47138e-06
PITX3	230	87	0.77374	1e-06	7.47138e-06
SMARCC1	231	136	0.773623	1e-06	7.47138e-06
SP4	232	123	0.773524	1e-06	7.47138e-06
ING3	233	164	0.773485	1e-06	7.47138e-06
NFIC	234	196	0.773467	1e-06	7.47138e-06
WRNIP1	235	149	0.773436	1e-06	7.47138e-06
PTPN18	236	5	0.773436	1e-06	7.47138e-06
TP73	237	117	0.772772	1e-06	7.47138e-06
KDM4A	238	230	0.772592	1e-06	7.47138e-06
NFKB1	239	135	0.772336	1e-06	7.47138e-06
ASCL1	240	92	0.772296	1e-06	7.47138e-06
CNOT3	241	224	0.772134	1e-06	7.47138e-06
KDM2B	242	220	0.771953	1e-06	7.47138e-06
JARID2	243	166	0.771929	1e-06	7.47138e-06
ARNTL	244	200	0.771925	1e-06	7.47138e-06
NFKB2	245	80	0.771859	1e-06	7.47138e-06
PMEPA1	246	201	0.771795	1e-06	7.47138e-06
PGR	247	172	0.771475	1e-06	7.47138e-06
MED12	248	65	0.771442	1e-06	7.47138e-06
GLI3	249	55	0.771433	1e-06	7.47138e-06
LARP7	250	223	0.7714	1e-06	7.47138e-06
E2F7	251	156	0.771389	1e-06	7.47138e-06
KMT2A	252	219	0.771331	1e-06	7.47138e-06
NR1H3	253	143	0.77108	1e-06	7.47138e-06
MAFB	254	53	0.770992	1e-06	7.47138e-06
ZNF507	255	217	0.77075	1e-06	7.47138e-06
NKX2-2	256	71	0.770659	1e-06	7.47138e-06
HOXC6	257	52	0.770331	1e-06	7.47138e-06
TET2	258	145	0.770054	1e-06	7.47138e-06
HIF1A	259	227	0.770033	1e-06	7.47138e-06
NFYB	260	166	0.76997	1e-06	7.47138e-06
SSRP1	261	219	0.769929	1e-06	7.47138e-06
CHD8	262	226	0.769649	1e-06	7.47138e-06
PDX1	263	93	0.76956	1e-06	7.47138e-06
TOX4	264	5	0.769367	1e-06	7.47138e-06
T	265	112	0.769226	1e-06	7.47138e-06
CREBBP	266	231	0.768754	1e-06	7.47138e-06
JMJD1C	267	153	0.768572	1e-06	7.47138e-06
NKRF	268	221	0.768557	1e-06	7.47138e-06
MECP2	269	68	0.768434	1e-06	7.47138e-06
SUPT20H	270	29	0.768107	1e-06	7.47138e-06
TOE1	271	223	0.768009	1e-06	7.47138e-06
JMJD6	272	33	0.767979	1e-06	7.47138e-06
SMAD4	273	198	0.767772	1e-06	7.47138e-06
MBD4	274	216	0.76768	1e-06	7.47138e-06
HOXA5	275	34	0.767674	1e-06	7.47138e-06
NELFA	276	90	0.767659	1e-06	7.47138e-06
CHAMP1	277	203	0.767575	1e-06	7.47138e-06
SMARCE1	278	220	0.767395	1e-06	7.47138e-06
HMBOX1	279	229	0.767393	1e-06	7.47138e-06
TSC22D4	280	229	0.767284	1e-06	7.47138e-06
HMGN1	281	13	0.767175	1e-06	7.47138e-06
TLX1	282	45	0.767159	1e-06	7.47138e-06
E2F8	283	63	0.767033	1e-06	7.47138e-06
NR5A2	284	56	0.767033	1e-06	7.47138e-06
RFX2	285	28	0.767011	1e-06	7.47138e-06
ZC3H8	286	222	0.766484	1e-06	7.47138e-06
FOXJ2	287	220	0.766463	1e-06	7.47138e-06
ZNF121	288	233	0.766425	1e-06	7.47138e-06
NKX2-1	289	171	0.766421	1e-06	7.47138e-06
HOXA13	290	43	0.76641	1e-06	7.47138e-06
ZNF512	291	216	0.766315	1e-06	7.47138e-06
ARID1B	292	213	0.766194	1e-06	7.47138e-06
MIER2	293	231	0.765899	1e-06	7.47138e-06
SNAI2	294	225	0.765871	1e-06	7.47138e-06
HIC1	295	227	0.765853	1e-06	7.47138e-06
RELB	296	214	0.76584	1e-06	7.47138e-06
THAP11	297	233	0.765809	1e-06	7.47138e-06
NCOA1	298	237	0.765644	1e-06	7.47138e-06
FOXO1	299	79	0.76555	1e-06	7.47138e-06
SAP130	300	227	0.765525	1e-06	7.47138e-06
RUNX1T1	301	131	0.765513	1e-06	7.47138e-06
PPARG	302	188	0.765502	1e-06	7.47138e-06
ZZZ3	303	210	0.76545	1e-06	7.47138e-06
LMNB1	304	133	0.765427	1e-06	7.47138e-06
MGAM	305	227	0.765406	1e-06	7.47138e-06
ZNF169	306	236	0.765363	1e-06	7.47138e-06
STAT4	307	65	0.765362	1e-06	7.47138e-06
MECOM	308	78	0.765337	1e-06	7.47138e-06
TFAP2C	309	214	0.765318	1e-06	7.47138e-06
LEF1	310	238	0.765249	1e-06	7.47138e-06
CSDE1	311	232	0.765248	1e-06	7.47138e-06
CEBPD	312	236	0.765244	1e-06	7.47138e-06
BCOR	313	228	0.765241	1e-06	7.47138e-06
HES1	314	231	0.765206	1e-06	7.47138e-06
TEAD2	315	230	0.76518	1e-06	7.47138e-06
GTF2I	316	154	0.764962	1e-06	7.47138e-06
DIDO1	317	230	0.764929	1e-06	7.47138e-06
ZNF766	318	233	0.764904	1e-06	7.47138e-06
TEAD3	319	234	0.764879	1e-06	7.47138e-06
FEV	320	28	0.764853	1e-06	7.47138e-06
NIPBL	321	181	0.764721	1e-06	7.47138e-06
DPEP3	322	216	0.764717	1e-06	7.47138e-06
HOXC8	323	9	0.764694	1e-06	7.47138e-06
SMC1A	324	221	0.764684	1e-06	7.47138e-06
TFAP4	325	238	0.764647	1e-06	7.47138e-06
THRAP3	326	210	0.764484	1e-06	7.47138e-06
NFIL3	327	235	0.764431	1e-06	7.47138e-06
TAF15	328	239	0.764419	1e-06	7.47138e-06
TP53BP1	329	233	0.764386	1e-06	7.47138e-06
ZSCAN9	330	236	0.764317	1e-06	7.47138e-06
PHB2	331	225	0.764293	1e-06	7.47138e-06
ZNF747	332	236	0.76424	1e-06	7.47138e-06
TFAP2A	333	230	0.764237	1e-06	7.47138e-06
ZNF511	334	237	0.76411	1e-06	7.47138e-06
GMEB1	335	47	0.764105	1e-06	7.47138e-06
IRF2	336	239	0.764054	1e-06	7.47138e-06
IRF9	337	228	0.76401	1e-06	7.47138e-06
CDC5L	338	230	0.763892	1e-06	7.47138e-06
ILK	339	228	0.763883	1e-06	7.47138e-06
HOMEZ	340	232	0.763769	1e-06	7.47138e-06
PRPF4	341	230	0.763749	1e-06	7.47138e-06
ZNF2	342	235	0.763733	1e-06	7.47138e-06
ETV1	343	238	0.763693	1e-06	7.47138e-06
ERG	344	234	0.763552	1e-06	7.47138e-06
FLI1	345	197	0.763509	1e-06	7.47138e-06
KAT8	346	241	0.763476	1e-06	7.47138e-06
KDM4B	347	236	0.763416	1e-06	7.47138e-06
ZGPAT	348	231	0.763389	1e-06	7.47138e-06
THAP1	349	239	0.763376	1e-06	7.47138e-06
DPF2	350	237	0.763343	1e-06	7.47138e-06
ZBTB2	351	226	0.763325	1e-06	7.47138e-06
INSM2	352	241	0.763277	1e-06	7.47138e-06
ZNF501	353	232	0.763241	1e-06	7.47138e-06
HLTF	354	221	0.763215	1e-06	7.47138e-06
MITF	355	240	0.763213	1e-06	7.47138e-06
E2F5	356	228	0.762994	1e-06	7.47138e-06
MEF2D	357	228	0.762993	1e-06	7.47138e-06
ZNF493	358	238	0.762992	1e-06	7.47138e-06
ZSCAN23	359	235	0.762939	1e-06	7.47138e-06
RBFOX2	360	233	0.762919	1e-06	7.47138e-06
ZNF263	361	240	0.76289	1e-06	7.47138e-06
PTRF	362	230	0.762829	1e-06	7.47138e-06
KLF13	363	235	0.762765	1e-06	7.47138e-06
ZMYND8	364	145	0.762714	1e-06	7.47138e-06
ZNF407	365	231	0.762657	1e-06	7.47138e-06
POLR2H	366	174	0.762617	1e-06	7.47138e-06
RXRB	367	235	0.762582	1e-06	7.47138e-06
PPARD	368	60	0.762541	1e-06	7.47138e-06
ZNF426	369	231	0.762454	1e-06	7.47138e-06
GATAD1	370	238	0.762454	1e-06	7.47138e-06
TBX21	371	219	0.762443	1e-06	7.47138e-06
GTF2A2	372	232	0.762441	1e-06	7.47138e-06
DRAP1	373	236	0.762427	1e-06	7.47138e-06
ESR2	374	122	0.762417	1e-06	7.47138e-06
BCL11A	375	237	0.762392	1e-06	7.47138e-06
ZBTB17	376	233	0.762387	1e-06	7.47138e-06
ARID4B	377	235	0.762372	1e-06	7.47138e-06
MIER3	378	237	0.762253	1e-06	7.47138e-06
AR	379	242	0.762228	1e-06	7.47138e-06
SMARCA5	380	204	0.762204	1e-06	7.47138e-06
ZSCAN29	381	234	0.762183	1e-06	7.47138e-06
YAP1	382	176	0.762178	1e-06	7.47138e-06
ZIC2	383	238	0.76211	1e-06	7.47138e-06
ZNF3	384	233	0.762084	1e-06	7.47138e-06
SMAD3	385	155	0.762023	1e-06	7.47138e-06
CREB3L1	386	237	0.761965	1e-06	7.47138e-06
MIXL1	387	231	0.761949	1e-06	7.47138e-06
PROX1	388	55	0.761926	1e-06	7.47138e-06
SPIB	389	85	0.761897	1e-06	7.47138e-06
PTBP1	390	238	0.761871	1e-06	7.47138e-06
KLF17	391	236	0.761796	1e-06	7.47138e-06
DEAF1	392	235	0.761794	1e-06	7.47138e-06
MLX	393	237	0.761774	1e-06	7.47138e-06
ZNF197	394	232	0.761661	1e-06	7.47138e-06
THRB	395	241	0.761659	1e-06	7.47138e-06
DNMT3B	396	235	0.761654	1e-06	7.47138e-06
GATAD2A	397	226	0.761651	1e-06	7.47138e-06
E2F6	398	241	0.761643	1e-06	7.47138e-06
ZNF280C	399	238	0.7616	1e-06	7.47138e-06
SCRT1	400	238	0.761573	1e-06	7.47138e-06
CREB3	401	232	0.761526	1e-06	7.47138e-06
ZNF547	402	240	0.761505	1e-06	7.47138e-06
RCOR2	403	232	0.761504	1e-06	7.47138e-06
SIRT6	404	218	0.761489	1e-06	7.47138e-06
ZNF776	405	218	0.761443	1e-06	7.47138e-06
MXD1	406	41	0.761412	1e-06	7.47138e-06
ZNF391	407	240	0.761372	1e-06	7.47138e-06
ZNF83	408	234	0.761365	1e-06	7.47138e-06
RELA	409	239	0.761363	1e-06	7.47138e-06
ZFP3	410	239	0.76136	1e-06	7.47138e-06
ZFHX2	411	238	0.761342	1e-06	7.47138e-06
L3MBTL2	412	241	0.76128	1e-06	7.47138e-06
FOXA3	413	235	0.761268	1e-06	7.47138e-06
HSF1	414	241	0.761176	1e-06	7.47138e-06
SOX5	415	234	0.761092	1e-06	7.47138e-06
NFXL1	416	226	0.761084	1e-06	7.47138e-06
MIER1	417	224	0.760963	1e-06	7.47138e-06
HNF1A	418	240	0.760899	1e-06	7.47138e-06
ZNF785	419	236	0.760894	1e-06	7.47138e-06
FOSL2	420	236	0.760887	1e-06	7.47138e-06
ZNF148	421	230	0.760879	1e-06	7.47138e-06
SLC30A9	422	234	0.76087	1e-06	7.47138e-06
HIVEP1	423	28	0.760841	1e-06	7.47138e-06
GTF2E2	424	221	0.760836	1e-06	7.47138e-06
GLIS1	425	238	0.760831	1e-06	7.47138e-06
TFDP1	426	241	0.760815	1e-06	7.47138e-06
ZNF223	427	234	0.7608	1e-06	7.47138e-06
LMNA	428	116	0.760719	1e-06	7.47138e-06
ZNF645	429	236	0.760709	1e-06	7.47138e-06
EGR2	430	240	0.760668	1e-06	7.47138e-06
PATZ1	431	235	0.760661	1e-06	7.47138e-06
E2F1	432	242	0.760651	1e-06	7.47138e-06
DAXX	433	117	0.760619	1e-06	7.47138e-06
HNF1B	434	31	0.760592	1e-06	7.47138e-06
ZNF12	435	19	0.760586	1e-06	7.47138e-06
FEZF1	436	239	0.760584	1e-06	7.47138e-06
ZNF76	437	239	0.760577	1e-06	7.47138e-06
NFE2L1	438	230	0.760537	1e-06	7.47138e-06
PTTG1	439	230	0.760531	1e-06	7.47138e-06
TSHZ1	440	242	0.760525	1e-06	7.47138e-06
MYNN	441	242	0.760525	1e-06	7.47138e-06
ZNF155	442	238	0.760521	1e-06	7.47138e-06
ZNF707	443	241	0.760497	1e-06	7.47138e-06
SETDB1	444	241	0.760477	1e-06	7.47138e-06
ZNF560	445	233	0.760432	1e-06	7.47138e-06
ZEB1	446	239	0.760389	1e-06	7.47138e-06
ZNF316	447	236	0.760353	1e-06	7.47138e-06
TAL1	448	240	0.760342	1e-06	7.47138e-06
ID3	449	236	0.760334	1e-06	7.47138e-06
ZNF266	450	240	0.760325	1e-06	7.47138e-06
BANP	451	25	0.760324	1e-06	7.47138e-06
ZMYM3	452	242	0.760305	1e-06	7.47138e-06
NBN	453	242	0.760289	1e-06	7.47138e-06
NR2C1	454	235	0.760241	1e-06	7.47138e-06
IRF4	455	241	0.760235	1e-06	7.47138e-06
TFE3	456	238	0.760209	1e-06	7.47138e-06
ZNF579	457	235	0.760203	1e-06	7.47138e-06
MEF2A	458	241	0.760162	1e-06	7.47138e-06
SCRT2	459	237	0.760154	1e-06	7.47138e-06
PRDM4	460	238	0.760145	1e-06	7.47138e-06
ZNF687	461	229	0.760135	1e-06	7.47138e-06
OVOL3	462	239	0.760122	1e-06	7.47138e-06
ZNF416	463	239	0.760115	1e-06	7.47138e-06
USF2	464	242	0.760103	1e-06	7.47138e-06
ETV4	465	239	0.760099	1e-06	7.47138e-06
EMSY	466	228	0.760072	1e-06	7.47138e-06
HDAC8	467	242	0.760071	1e-06	7.47138e-06
ZBED1	468	241	0.760048	1e-06	7.47138e-06
NFYC	469	241	0.760048	1e-06	7.47138e-06
MYOD1	470	174	0.760042	1e-06	7.47138e-06
HDGF	471	241	0.759997	1e-06	7.47138e-06
RB1	472	241	0.759994	1e-06	7.47138e-06
HINFP	473	237	0.759951	1e-06	7.47138e-06
TGIF2	474	236	0.759947	1e-06	7.47138e-06
AEBP2	475	236	0.759944	1e-06	7.47138e-06
SNAPC1	476	5	0.759942	1e-06	7.47138e-06
SPDEF	477	186	0.759942	1e-06	7.47138e-06
ZXDB	478	235	0.759932	1e-06	7.47138e-06
SP5	479	241	0.759896	1e-06	7.47138e-06
ZNF514	480	239	0.759868	1e-06	7.47138e-06
TEAD1	481	238	0.759867	1e-06	7.47138e-06
ZNF318	482	241	0.759859	1e-06	7.47138e-06
MTA1	483	234	0.759857	1e-06	7.47138e-06
ZNF654	484	235	0.759842	1e-06	7.47138e-06
TCF4	485	165	0.759842	1e-06	7.47138e-06
ZNF592	486	241	0.75983	1e-06	7.47138e-06
ZNF157	487	237	0.759822	1e-06	7.47138e-06
ZNF585B	488	236	0.759816	1e-06	7.47138e-06
ZNF843	489	238	0.759809	1e-06	7.47138e-06
ZNF600	490	234	0.759788	1e-06	7.47138e-06
NFRKB	491	240	0.759765	1e-06	7.47138e-06
ZNF324	492	238	0.75974	1e-06	7.47138e-06
KDM3A	493	48	0.759727	1e-06	7.47138e-06
CLOCK	494	59	0.7597	1e-06	7.47138e-06
HDAC6	495	242	0.759687	1e-06	7.47138e-06
RUNX1	496	242	0.759683	1e-06	7.47138e-06
GLI4	497	240	0.759646	1e-06	7.47138e-06
TBX3	498	242	0.759642	1e-06	7.47138e-06
ZNF354C	499	239	0.759628	1e-06	7.47138e-06
ZNF433	500	238	0.75962	1e-06	7.47138e-06
STAT2	501	242	0.759588	1e-06	7.47138e-06
CBX5	502	242	0.759588	1e-06	7.47138e-06
MCM7	503	242	0.759588	1e-06	7.47138e-06
ZFX	504	242	0.759588	1e-06	7.47138e-06
YY2	505	236	0.759582	1e-06	7.47138e-06
FOXH1	506	99	0.759582	1e-06	7.47138e-06
ZNF300	507	234	0.759546	1e-06	7.47138e-06
ZNF16	508	239	0.759543	1e-06	7.47138e-06
BCL3	509	235	0.75954	1e-06	7.47138e-06
ZNF837	510	241	0.75954	1e-06	7.47138e-06
RARA	511	239	0.759525	1e-06	7.47138e-06
WHSC1	512	240	0.759524	1e-06	7.47138e-06
PEX2	513	231	0.75945	1e-06	7.47138e-06
ZNF518A	514	240	0.759418	1e-06	7.47138e-06
ZBTB10	515	235	0.759415	1e-06	7.47138e-06
ELK1	516	243	0.759405	1e-06	7.47138e-06
ZFP64	517	243	0.759405	1e-06	7.47138e-06
CEBPB	518	243	0.759405	1e-06	7.47138e-06
SMAD5	519	243	0.759405	1e-06	7.47138e-06
FOXK2	520	243	0.759405	1e-06	7.47138e-06
SMAD2	521	243	0.759405	1e-06	7.47138e-06
BMI1	522	243	0.759405	1e-06	7.47138e-06
MTA2	523	243	0.759405	1e-06	7.47138e-06
CEBPZ	524	243	0.759405	1e-06	7.47138e-06
RCOR1	525	243	0.759405	1e-06	7.47138e-06
FOXA1	526	243	0.759405	1e-06	7.47138e-06
STAT3	527	243	0.759405	1e-06	7.47138e-06
KLF1	528	243	0.759405	1e-06	7.47138e-06
NCOR1	529	243	0.759405	1e-06	7.47138e-06
FOXP2	530	243	0.759405	1e-06	7.47138e-06
SFPQ	531	243	0.759405	1e-06	7.47138e-06
YY1	532	243	0.759405	1e-06	7.47138e-06
SNRNP70	533	243	0.759405	1e-06	7.47138e-06
PKNOX1	534	243	0.759405	1e-06	7.47138e-06
UBTF	535	243	0.759405	1e-06	7.47138e-06
PBX3	536	243	0.759405	1e-06	7.47138e-06
SREBF2	537	243	0.759405	1e-06	7.47138e-06
BHLHE40	538	243	0.759405	1e-06	7.47138e-06
KLF9	539	243	0.759405	1e-06	7.47138e-06
CHD7	540	243	0.759405	1e-06	7.47138e-06
CHD2	541	243	0.759405	1e-06	7.47138e-06
SREBF1	542	243	0.759405	1e-06	7.47138e-06
CEBPG	543	243	0.759405	1e-06	7.47138e-06
CHD1	544	243	0.759405	1e-06	7.47138e-06
RBBP5	545	243	0.759405	1e-06	7.47138e-06
NR3C1	546	243	0.759405	1e-06	7.47138e-06
IRF3	547	243	0.759405	1e-06	7.47138e-06
ETV6	548	243	0.759405	1e-06	7.47138e-06
IRF1	549	243	0.759405	1e-06	7.47138e-06
HNF4A	550	243	0.759405	1e-06	7.47138e-06
HNF4G	551	243	0.759405	1e-06	7.47138e-06
MXI1	552	243	0.759405	1e-06	7.47138e-06
TCF12	553	243	0.759405	1e-06	7.47138e-06
MBD2	554	243	0.759405	1e-06	7.47138e-06
ZBTB7A	555	243	0.759405	1e-06	7.47138e-06
CUX1	556	243	0.759405	1e-06	7.47138e-06
NR4A1	557	243	0.759405	1e-06	7.47138e-06
ETS1	558	243	0.759405	1e-06	7.47138e-06
SRF	559	243	0.759405	1e-06	7.47138e-06
NR2F6	560	243	0.759405	1e-06	7.47138e-06
ZBTB11	561	243	0.759405	1e-06	7.47138e-06
ZBTB26	562	243	0.759405	1e-06	7.47138e-06
ZBTB33	563	243	0.759405	1e-06	7.47138e-06
TEAD4	564	243	0.759405	1e-06	7.47138e-06
RNF2	565	243	0.759405	1e-06	7.47138e-06
DROSHA	566	243	0.759405	1e-06	7.47138e-06
NR2F2	567	243	0.759405	1e-06	7.47138e-06
ZBTB40	568	243	0.759405	1e-06	7.47138e-06
MAFK	569	243	0.759405	1e-06	7.47138e-06
NFE2	570	243	0.759405	1e-06	7.47138e-06
MAFF	571	243	0.759405	1e-06	7.47138e-06
CREB1	572	243	0.759405	1e-06	7.47138e-06
WDR5	573	243	0.759405	1e-06	7.47138e-06
NANOG	574	243	0.759405	1e-06	7.47138e-06
REST	575	243	0.759405	1e-06	7.47138e-06
ATF3	576	243	0.759405	1e-06	7.47138e-06
USF1	577	243	0.759405	1e-06	7.47138e-06
HDAC2	578	243	0.759405	1e-06	7.47138e-06
FOXA2	579	243	0.759405	1e-06	7.47138e-06
PHF8	580	243	0.759405	1e-06	7.47138e-06
TBL1XR1	581	243	0.759405	1e-06	7.47138e-06
E2F4	582	243	0.759405	1e-06	7.47138e-06
GATA4	583	243	0.759405	1e-06	7.47138e-06
STAT1	584	243	0.759405	1e-06	7.47138e-06
MIA3	585	243	0.759405	1e-06	7.47138e-06
TBP	586	243	0.759405	1e-06	7.47138e-06
CTCF	587	243	0.759405	1e-06	7.47138e-06
HNRNPL	588	243	0.759405	1e-06	7.47138e-06
GATA2	589	243	0.759405	1e-06	7.47138e-06
ARID3A	590	243	0.759405	1e-06	7.47138e-06
FOS	591	243	0.759405	1e-06	7.47138e-06
ZMIZ1	592	243	0.759405	1e-06	7.47138e-06
ESR1	593	243	0.759405	1e-06	7.47138e-06
GATA1	594	243	0.759405	1e-06	7.47138e-06
TCF7	595	243	0.759405	1e-06	7.47138e-06
JUND	596	243	0.759405	1e-06	7.47138e-06
TARDBP	597	243	0.759405	1e-06	7.47138e-06
KMT2B	598	243	0.759405	1e-06	7.47138e-06
ZNF207	599	243	0.759405	1e-06	7.47138e-06
KDM5A	600	243	0.759405	1e-06	7.47138e-06
SMARCA4	601	243	0.759405	1e-06	7.47138e-06
KDM5B	602	243	0.759405	1e-06	7.47138e-06
EP300	603	243	0.759405	1e-06	7.47138e-06
ZHX1	604	243	0.759405	1e-06	7.47138e-06
ZHX2	605	243	0.759405	1e-06	7.47138e-06
U2AF1	606	243	0.759405	1e-06	7.47138e-06
U2AF2	607	243	0.759405	1e-06	7.47138e-06
BRD4	608	243	0.759405	1e-06	7.47138e-06
ZNF610	609	243	0.759405	1e-06	7.47138e-06
ZNF580	610	243	0.759405	1e-06	7.47138e-06
GTF2F1	611	243	0.759405	1e-06	7.47138e-06
ZNF341	612	243	0.759405	1e-06	7.47138e-06
CBX3	613	243	0.759405	1e-06	7.47138e-06
CBX2	614	243	0.759405	1e-06	7.47138e-06
CBX1	615	243	0.759405	1e-06	7.47138e-06
SUZ12	616	243	0.759405	1e-06	7.47138e-06
DAND5	617	243	0.759405	1e-06	7.47138e-06
RING1	618	243	0.759405	1e-06	7.47138e-06
GDNF	619	243	0.759405	1e-06	7.47138e-06
POU5F1	620	243	0.759405	1e-06	7.47138e-06
KLF16	621	243	0.759405	1e-06	7.47138e-06
NONO	622	243	0.759405	1e-06	7.47138e-06
ZNF143	623	243	0.759405	1e-06	7.47138e-06
ZSCAN16	624	243	0.759405	1e-06	7.47138e-06
TRIM28	625	243	0.759405	1e-06	7.47138e-06
CTBP1	626	243	0.759405	1e-06	7.47138e-06
KAT2B	627	243	0.759405	1e-06	7.47138e-06
MAX	628	243	0.759405	1e-06	7.47138e-06
MAZ	629	243	0.759405	1e-06	7.47138e-06
ESRRA	630	243	0.759405	1e-06	7.47138e-06
MNT	631	243	0.759405	1e-06	7.47138e-06
ZEB2	632	243	0.759405	1e-06	7.47138e-06
RFX1	633	243	0.759405	1e-06	7.47138e-06
CBX8	634	243	0.759405	1e-06	7.47138e-06
RXRA	635	243	0.759405	1e-06	7.47138e-06
RAD51	636	243	0.759405	1e-06	7.47138e-06
NRF1	637	243	0.759405	1e-06	7.47138e-06
BACH1	638	243	0.759405	1e-06	7.47138e-06
MYB	639	243	0.759405	1e-06	7.47138e-06
MYC	640	243	0.759405	1e-06	7.47138e-06
TCF7L2	641	243	0.759405	1e-06	7.47138e-06
ZNF274	642	243	0.759405	1e-06	7.47138e-06
KDM1A	643	243	0.759405	1e-06	7.47138e-06
RAD21	644	243	0.759405	1e-06	7.47138e-06
KDM6A	645	243	0.759405	1e-06	7.47138e-06
HNRNPUL1	646	243	0.759405	1e-06	7.47138e-06
SIN3A	647	243	0.759405	1e-06	7.47138e-06
JUN	648	243	0.759405	1e-06	7.47138e-06
ZNF384	649	243	0.759405	1e-06	7.47138e-06
GABPA	650	243	0.759405	1e-06	7.47138e-06
IKZF1	651	243	0.759405	1e-06	7.47138e-06
SMC3	652	243	0.759405	1e-06	7.47138e-06
ELF1	653	243	0.759405	1e-06	7.47138e-06
ZKSCAN1	654	243	0.759405	1e-06	7.47138e-06
NFE2L2	655	243	0.759405	1e-06	7.47138e-06
YBX1	656	243	0.759405	1e-06	7.47138e-06
RFX5	657	243	0.759405	1e-06	7.47138e-06
HCFC1	658	243	0.759405	1e-06	7.47138e-06
SIX5	659	243	0.759405	1e-06	7.47138e-06
ZNF644	660	243	0.759405	1e-06	7.47138e-06
BCLAF1	661	243	0.759405	1e-06	7.47138e-06
EZH2	662	243	0.759405	1e-06	7.47138e-06
PAX5	663	243	0.759405	1e-06	7.47138e-06
POLR2A	664	243	0.759405	1e-06	7.47138e-06
TAF1	665	243	0.759405	1e-06	7.47138e-06
CREM	666	243	0.759405	1e-06	7.47138e-06
FOSL1	667	243	0.759405	1e-06	7.47138e-06
TAF7	668	243	0.759405	1e-06	7.47138e-06
TRIM22	669	243	0.759405	1e-06	7.47138e-06
SRSF1	670	243	0.759405	1e-06	7.47138e-06
EGR1	671	243	0.759405	1e-06	7.47138e-06
SIN3B	672	243	0.759405	1e-06	7.47138e-06
PYGO2	673	237	0.759405	1e-06	7.47138e-06
KLF8	674	239	0.7594	1e-06	7.47138e-06
ZNF140	675	240	0.75939	1e-06	7.47138e-06
ZNF584	676	236	0.759382	1e-06	7.47138e-06
EHMT2	677	237	0.759378	1e-06	7.47138e-06
ZNF704	678	240	0.759338	1e-06	7.47138e-06
CEBPA	679	240	0.759333	1e-06	7.47138e-06
RFXANK	680	240	0.759332	1e-06	7.47138e-06
ZNF366	681	233	0.759313	1e-06	7.47138e-06
HDAC1	682	242	0.759301	1e-06	7.47138e-06
ZSCAN5A	683	242	0.759301	1e-06	7.47138e-06
ZNF24	684	242	0.759301	1e-06	7.47138e-06
FOXP1	685	239	0.759299	1e-06	7.47138e-06
MLLT1	686	242	0.759289	1e-06	7.47138e-06
ZNF175	687	242	0.759289	1e-06	7.47138e-06
TRIM24	688	242	0.759289	1e-06	7.47138e-06
KLF4	689	240	0.759216	1e-06	7.47138e-06
ZNF664	690	237	0.759181	1e-06	7.47138e-06
EBF1	691	240	0.759176	1e-06	7.47138e-06
RERE	692	240	0.75915	1e-06	7.47138e-06
ZNF740	693	240	0.759149	1e-06	7.47138e-06
IKZF2	694	231	0.759145	1e-06	7.47138e-06
SP7	695	239	0.75914	1e-06	7.47138e-06
ZBTB48	696	239	0.759089	1e-06	7.47138e-06
ZNF354B	697	220	0.759082	1e-06	7.47138e-06
EED	698	233	0.75907	1e-06	7.47138e-06
PRDM1	699	239	0.759033	1e-06	7.47138e-06
CBFB	700	241	0.759033	1e-06	7.47138e-06
DEK	701	237	0.759009	1e-06	7.47138e-06
ZNF18	702	238	0.758999	1e-06	7.47138e-06
SAP30	703	242	0.758985	1e-06	7.47138e-06
SPI1	704	242	0.758985	1e-06	7.47138e-06
CTCFL	705	242	0.758985	1e-06	7.47138e-06
ELF3	706	239	0.758979	1e-06	7.47138e-06
ZKSCAN8	707	242	0.758954	1e-06	7.47138e-06
GLIS2	708	242	0.758954	1e-06	7.47138e-06
ELF4	709	241	0.758951	1e-06	7.47138e-06
IRF5	710	240	0.75895	1e-06	7.47138e-06
ZNF146	711	242	0.758941	1e-06	7.47138e-06
FUS	712	237	0.758885	1e-06	7.47138e-06
OSR2	713	239	0.758884	1e-06	7.47138e-06
ZNF488	714	242	0.758882	1e-06	7.47138e-06
PCBP1	715	242	0.758882	1e-06	7.47138e-06
ZNF524	716	242	0.758882	1e-06	7.47138e-06
ZNF48	717	242	0.758882	1e-06	7.47138e-06
RNASEH2A	718	242	0.758869	1e-06	7.47138e-06
HLF	719	239	0.758862	1e-06	7.47138e-06
REPIN1	720	239	0.75884	1e-06	7.47138e-06
ZNF639	721	241	0.758832	1e-06	7.47138e-06
ZNF548	722	238	0.758828	1e-06	7.47138e-06
ZNF652	723	242	0.758828	1e-06	7.47138e-06
SP2	724	241	0.758826	1e-06	7.47138e-06
BCL11B	725	234	0.758822	1e-06	7.47138e-06
HHEX	726	238	0.758787	1e-06	7.47138e-06
BRCA1	727	242	0.75877	1e-06	7.47138e-06
NR2C2	728	242	0.75877	1e-06	7.47138e-06
DNMT1	729	224	0.758756	1e-06	7.47138e-06
ZBTB21	730	236	0.758733	1e-06	7.47138e-06
KLF7	731	242	0.758726	1e-06	7.47138e-06
HMG20A	732	233	0.758703	1e-06	7.47138e-06
CHD4	733	242	0.7587	1e-06	7.47138e-06
TRIM25	734	224	0.758695	1e-06	7.47138e-06
ZNF791	735	235	0.758693	1e-06	7.47138e-06
ZNF292	736	239	0.758688	1e-06	7.47138e-06
ZNF658	737	236	0.758667	1e-06	7.47138e-06
KLF11	738	241	0.758659	1e-06	7.47138e-06
ZFP41	739	241	0.758655	1e-06	7.47138e-06
ZNF792	740	241	0.758652	1e-06	7.47138e-06
ETS2	741	237	0.75861	1e-06	7.47138e-06
ATF4	742	241	0.758597	1e-06	7.47138e-06
MAFG	743	232	0.75859	1e-06	7.47138e-06
ZBTB8A	744	240	0.758544	1e-06	7.47138e-06
ZNF670	745	238	0.758536	1e-06	7.47138e-06
MTA3	746	236	0.758499	1e-06	7.47138e-06
ZNF623	747	240	0.758484	1e-06	7.47138e-06
ZNF701	748	241	0.758458	1e-06	7.47138e-06
ZNF19	749	240	0.758419	1e-06	7.47138e-06
ZNF23	750	237	0.758417	1e-06	7.47138e-06
HBP1	751	240	0.758397	1e-06	7.47138e-06
FOXM1	752	235	0.758374	1e-06	7.47138e-06
MXD4	753	239	0.758366	1e-06	7.47138e-06
GFI1B	754	240	0.758349	1e-06	7.47138e-06
CDX2	755	231	0.758347	1e-06	7.47138e-06
ZNF133	756	238	0.758336	1e-06	7.47138e-06
PRDM10	757	237	0.75832	1e-06	7.47138e-06
SALL1	758	240	0.758313	1e-06	7.47138e-06
DMAP1	759	241	0.758308	1e-06	7.47138e-06
DDX20	760	240	0.758302	1e-06	7.47138e-06
ZNF302	761	240	0.758282	1e-06	7.47138e-06
SOX13	762	236	0.758245	1e-06	7.47138e-06
ZNF34	763	228	0.758243	1e-06	7.47138e-06
ZNF423	764	240	0.758233	1e-06	7.47138e-06
ZSCAN18	765	240	0.758175	1e-06	7.47138e-06
WT1	766	237	0.758147	1e-06	7.47138e-06
PRDM12	767	238	0.758124	1e-06	7.47138e-06
ASH2L	768	239	0.758105	1e-06	7.47138e-06
ZFP69B	769	238	0.758102	1e-06	7.47138e-06
SIX4	770	232	0.758094	1e-06	7.47138e-06
ELF2	771	43	0.758068	1e-06	7.47138e-06
ZNF530	772	237	0.758036	1e-06	7.47138e-06
ZSCAN4	773	240	0.75797	1e-06	7.47138e-06
YBX3	774	230	0.757959	1e-06	7.47138e-06
GMEB2	775	240	0.757919	1e-06	7.47138e-06
ZBTB1	776	239	0.757828	1e-06	7.47138e-06
ZBTB49	777	234	0.757814	1e-06	7.47138e-06
ZNF404	778	237	0.757676	1e-06	7.47138e-06
GARS	779	223	0.75766	1e-06	7.47138e-06
ZNF558	780	236	0.757651	1e-06	7.47138e-06
RBAK	781	235	0.757626	1e-06	7.47138e-06
ZNF26	782	233	0.757622	1e-06	7.47138e-06
ZNF239	783	237	0.757591	1e-06	7.47138e-06
GATA6	784	224	0.75758	1e-06	7.47138e-06
ZNF211	785	239	0.757558	1e-06	7.47138e-06
GATA3	786	239	0.757504	1e-06	7.47138e-06
ADNP	787	209	0.757462	1e-06	7.47138e-06
SOX17	788	68	0.757452	1e-06	7.47138e-06
ZNF101	789	237	0.757422	1e-06	7.47138e-06
MCM5	790	238	0.757379	1e-06	7.47138e-06
ZNF680	791	236	0.757318	1e-06	7.47138e-06
ZNF138	792	232	0.757151	1e-06	7.47138e-06
HOXC9	793	119	0.75715	1e-06	7.47138e-06
ZFP37	794	232	0.757146	1e-06	7.47138e-06
ZNF781	795	235	0.75704	1e-06	7.47138e-06
ZNF692	796	237	0.757027	1e-06	7.47138e-06
PRDM2	797	229	0.756952	1e-06	7.47138e-06
ZBTB20	798	236	0.756899	1e-06	7.47138e-06
POU2F2	799	236	0.756726	1e-06	7.47138e-06
FOXG1	800	38	0.756565	1e-06	7.47138e-06
PLRG1	801	228	0.756369	1e-06	7.47138e-06
POU2F1	802	16	0.756187	1e-06	7.47138e-06
ZNF589	803	228	0.756095	1e-06	7.47138e-06
ZNF555	804	192	0.756053	1e-06	7.47138e-06
ZNF280D	805	231	0.75604	1e-06	7.47138e-06
FOXO3	806	16	0.755953	1e-06	7.47138e-06
GATAD2B	807	232	0.75589	1e-06	7.47138e-06
TP63	808	200	0.755835	1e-06	7.47138e-06
ZNF202	809	228	0.755767	1e-06	7.47138e-06
COPS2	810	210	0.75576	1e-06	7.47138e-06
SATB1	811	19	0.755745	1e-06	7.47138e-06
HOXB13	812	43	0.755692	1e-06	7.47138e-06
ZNF335	813	236	0.755692	1e-06	7.47138e-06
AGO1	814	227	0.755667	1e-06	7.47138e-06
DACH1	815	24	0.755467	1e-06	7.47138e-06
ZNF697	816	224	0.755437	1e-06	7.47138e-06
SCML2	817	23	0.755406	1e-06	7.47138e-06
ZNF362	818	227	0.755267	1e-06	7.47138e-06
EOMES	819	201	0.754971	1e-06	7.47138e-06
OTX2	820	228	0.754792	1e-06	7.47138e-06
RARG	821	82	0.754691	1e-06	7.47138e-06
ZNF217	822	121	0.754529	1e-06	7.47138e-06
SUMO1	823	22	0.754417	1e-06	7.47138e-06
BARHL1	824	52	0.754415	1e-06	7.47138e-06
SOX2	825	229	0.754406	1e-06	7.47138e-06
ISL2	826	5	0.753959	1e-06	7.47138e-06
MAML3	827	8	0.753595	1e-06	7.47138e-06
SMARCC2	828	104	0.753153	1e-06	7.47138e-06
CTNNB1	829	114	0.752948	1e-06	7.47138e-06
PBX1	830	156	0.752253	1e-06	7.47138e-06
NKX2-5	831	18	0.752203	1e-06	7.47138e-06
CREB3L4	832	12	0.751317	1e-06	7.47138e-06
MCM3	833	210	0.751108	1e-06	7.47138e-06
ICE1	834	108	0.750744	1e-06	7.47138e-06
CAMTA2	835	25	0.750629	1e-06	7.47138e-06
GC	836	50	0.750528	1e-06	7.47138e-06
ELL2	837	69	0.7503	1e-06	7.47138e-06
AHR	838	59	0.749729	1e-06	7.47138e-06
HAND1	839	93	0.748489	1e-06	7.47138e-06
TCF21	840	86	0.748292	1e-06	7.47138e-06
TOP1	841	77	0.747841	1e-06	7.47138e-06
CTBP2	842	165	0.747825	1e-06	7.47138e-06
LMO2	843	77	0.747368	1e-06	7.47138e-06
ATF5	844	37	0.746974	1e-06	7.47138e-06
E2F2	845	62	0.746548	1e-06	7.47138e-06
RUNX2	846	57	0.745914	1e-06	7.47138e-06
SALL4	847	53	0.745878	1e-06	7.47138e-06
WWTR1	848	48	0.745781	1e-06	7.47138e-06
MBD1	849	68	0.74533	1e-06	7.47138e-06
SNAI1	850	5	0.744613	1e-06	7.47138e-06
PADI4	851	6	0.74242	1e-06	7.47138e-06
PCGF2	852	30	0.74195	1e-06	7.47138e-06
DLX6	853	17	0.74187	1e-06	7.47138e-06
HES2	854	48	0.741023	1e-06	7.47138e-06
HIRA	855	36	0.740123	1e-06	7.47138e-06
NR1H4	856	8	0.739158	1e-06	7.47138e-06
LMO3	857	38	0.739	1e-06	7.47138e-06
SOX3	858	13	0.73719	1e-06	7.47138e-06
DNAJC2	859	16	0.734373	1e-06	7.47138e-06
BBX	860	2	0.732876	1e-06	7.47138e-06
HTT	861	4	0.732753	1e-06	7.47138e-06
GTF3C2	862	25	0.731399	1e-06	7.47138e-06
TFDP2	863	16	0.730443	1e-06	7.47138e-06
EHF	864	54	0.728708	1e-06	7.47138e-06
HOXD11	865	7	0.727909	1e-06	7.47138e-06
HOXB8	866	3	0.727134	1e-06	7.47138e-06
HOXA10	867	46	0.726878	1e-06	7.47138e-06
SOX11	868	16	0.726041	1e-06	7.47138e-06
TERF2	869	8	0.725678	1e-06	7.47138e-06
PAX6	870	56	0.724418	1e-06	7.47138e-06
NEUROG3	871	21	0.723597	1e-06	7.47138e-06
HOXC13	872	3	0.722999	1e-06	7.47138e-06
HOXC11	873	4	0.722758	1e-06	7.47138e-06
ZNF281	874	28	0.72249	1e-06	7.47138e-06
HOXA7	875	29	0.720316	1e-06	7.47138e-06
ERCC3	876	22	0.718961	1e-06	7.47138e-06
DUX4L1	877	35	0.718219	1e-06	7.47138e-06
TFEB	878	12	0.71722	1e-06	7.47138e-06
ETV7	879	11	0.714751	1e-06	7.47138e-06
FOXI1	880	9	0.711453	1e-06	7.47138e-06
POU3F2	881	25	0.711298	1e-06	7.47138e-06
ZBTB24	882	10	0.709142	1e-06	7.47138e-06
LHX2	883	41	0.708217	1e-06	7.47138e-06
NR3C2	884	3	0.701999	1e-06	7.47138e-06
DCP1A	885	10	0.700636	1e-06	7.47138e-06
NHLH1	886	6	0.700175	1e-06	7.47138e-06
HAND2	887	23	0.698307	1e-06	7.47138e-06
GRHL1	888	5	0.698268	1e-06	7.47138e-06
ZNF581	889	6	0.697441	1e-06	7.47138e-06
HOXB7	890	27	0.690801	1e-06	7.47138e-06
KLF15	891	2	0.686967	1e-06	7.47138e-06
CEBPE	892	3	0.685218	1e-06	7.47138e-06
CREBL2	893	2	0.682987	1e-06	7.47138e-06
EPAS1	894	21	0.681376	1e-06	7.47138e-06
TFAM	895	10	0.680621	1e-06	7.47138e-06
UBP1	896	5	0.678051	1e-06	7.47138e-06
HOXB6	897	4	0.671225	1e-06	7.47138e-06
HOXD4	898	2	0.670002	1e-06	7.47138e-06
POLR3A	899	18	0.66959	1e-06	7.47138e-06
ZFHX4	900	2	0.65044	1e-06	7.47138e-06
ATRX	901	4	0.642645	1e-06	7.47138e-06
NKX3-1	902	7	0.634071	1e-06	7.47138e-06
FOXO4	903	5	0.633154	1e-06	7.47138e-06
NFATC4	904	4	0.629012	1e-06	7.47138e-06
NKX2-3	905	3	0.627096	1e-06	7.47138e-06
HES7	906	2	0.620699	1e-06	7.47138e-06
ZFP36L1	907	2	0.61581	1e-06	7.47138e-06
GLI1	908	6	0.57697	1e-06	7.47138e-06
ZNF486	909	6	0.57379	1e-06	7.47138e-06
NFATC3	910	4	0.569498	1e-06	7.47138e-06
FERD3L	911	2	0.551271	1e-06	7.47138e-06
CDX1	912	2	0.525017	1e-06	7.47138e-06
GLYR1	913	2	0.519329	1e-06	7.47138e-06
USP7	914	2	0.496412	1e-06	7.47138e-06
TFCP2	915	2	0.48361	1e-06	7.47138e-06
ARNTL2	916	2	0.191363	1e-06	7.47138e-06
RBMS1	917	1	0	1e-06	7.47138e-06
TGFBR1	918	1	0	1e-06	7.47138e-06
POLR3G	919	1	0	1e-06	7.47138e-06
HOXD10	920	1	0	1e-06	7.47138e-06
FOXD1	921	1	0	1e-06	7.47138e-06
FOXC1	922	1	0	1e-06	7.47138e-06
ISX	923	1	0	1e-06	7.47138e-06
IRX2	924	1	0	1e-06	7.47138e-06
BTRC	925	1	0	1e-06	7.47138e-06
GABPAP	926	1	0	1e-06	7.47138e-06
HIC2	927	1	0	1e-06	7.47138e-06
DDIT3	928	1	0	1e-06	7.47138e-06
NR4A2	929	1	0	1e-06	7.47138e-06
PARK2	930	1	0	1e-06	7.47138e-06
TET3	931	1	0	1e-06	7.47138e-06
MEOX2	932	1	0	1e-06	7.47138e-06
NR1I2	933	1	0	1e-06	7.47138e-06
ATF6	934	1	0	1e-06	7.47138e-06
HECTD1	935	1	0	1e-06	7.47138e-06
PARP1	936	1	0	1e-06	7.47138e-06
MLLT3	937	1	0	1e-06	7.47138e-06
LTF	938	1	0	1e-06	7.47138e-06
EGR4	939	1	0	1e-06	7.47138e-06
SFMBT1	940	1	0	1e-06	7.47138e-06
ARX	941	1	0	1e-06	7.47138e-06
ZNF236	942	1	0	1e-06	7.47138e-06
ING4	943	1	0	1e-06	7.47138e-06
PAX8	944	1	0	1e-06	7.47138e-06
SLC25A37	945	1	0	1e-06	7.47138e-06
RARB	946	1	0	1e-06	7.47138e-06
CRTC1	947	1	0	1e-06	7.47138e-06
KLLN	948	1	0	1e-06	7.47138e-06
MTF1	949	1	0	1e-06	7.47138e-06
ILF3	950	1	0	1e-06	7.47138e-06
SIRT3	951	1	0	1e-06	7.47138e-06
ZBTB4	952	1	0	1e-06	7.47138e-06
PHF6	953	1	0	1e-06	7.47138e-06
LMTK3	954	1	0	1e-06	7.47138e-06
SKI	955	1	0	1e-06	7.47138e-06
POU3F1	956	1	0	1e-06	7.47138e-06
MYF6	957	1	0	1e-06	7.47138e-06
LHX5	958	1	0	1e-06	7.47138e-06
EFNA1	959	1	0	1e-06	7.47138e-06
EFNA5	960	1	0	1e-06	7.47138e-06
HOXA11	961	1	0	1e-06	7.47138e-06
DMRT2	962	1	0	1e-06	7.47138e-06
CIC	963	1	0	1e-06	7.47138e-06
HOXD9	964	1	0	1e-06	7.47138e-06
NCOA2	965	1	0	1e-06	7.47138e-06
DPPA3	966	1	0	1e-06	7.47138e-06
HOXB2	967	1	0	1e-06	7.47138e-06
SOX30	968	1	0	1e-06	7.47138e-06
DR1	969	1	0	1e-06	7.47138e-06
MAP2K1	970	1	0	1e-06	7.47138e-06
ELL	971	1	0	1e-06	7.47138e-06
NR0B1	972	1	0	1e-06	7.47138e-06
ESRRB	973	1	0	1e-06	7.47138e-06
CDKN1B	974	1	0	1e-06	7.47138e-06
LCORL	975	1	0	1e-06	7.47138e-06
SRPK2	976	1	0	1e-06	7.47138e-06
MBD3L2	977	1	0	1e-06	7.47138e-06
ALKBH3	978	1	0	1e-06	7.47138e-06
NFE2L3	979	1	0	1e-06	7.47138e-06
RLF	980	1	0	1e-06	7.47138e-06
REL	981	1	0	1e-06	7.47138e-06
ZNF350	982	1	0	1e-06	7.47138e-06
SMARCA2	983	1	0	1e-06	7.47138e-06
ARID2	984	1	0	1e-06	7.47138e-06
RNF112	985	1	0	1e-06	7.47138e-06
EP400	986	1	0	1e-06	7.47138e-06

## Sheet: NANOG_CSA_down
Regulator	Rank	Targets	Score	P-value	Adjusted p-value
INO80	1	2	0.97324	1	1
DDX5	2	2	0.961867	1	1
ARRB1	3	3	0.956639	1	1
SRPK1	4	3	0.942549	1	1
ZFP36L1	5	2	0.939399	1	1
POLR3G	6	3	0.936647	1	1
FOXO4	7	3	0.93512	1	1
SLC25A37	8	2	0.934541	1	1
DYRK1A	9	3	0.925173	1	1
KLF10	10	2	0.92484	1	1
LHX3	11	3	0.919018	1	1
CBFA2T2	12	5	0.917559	1	1
NFATC4	13	4	0.913145	1	1
ATF7	14	2	0.912066	1	1
ATF6	15	3	0.910209	1	1
KLF15	16	2	0.908942	1	1
THAP4	17	3	0.908799	1	1
HEYL	18	4	0.908481	1	1
ARID3B	19	2	0.906054	1	1
BATF3	20	3	0.903948	1	1
ZBTB24	21	2	0.902189	1	1
ALKBH3	22	5	0.898645	1	1
LHX4	23	2	0.893304	1	1
ICE2	24	2	0.892703	1	1
CBX6	25	2	0.892703	1	1
HSF4	26	4	0.891861	1	1
NKX3-1	27	3	0.891295	1	1
CIITA	28	7	0.891181	1	1
CREB3L4	29	16	0.887125	1	1
TRRAP	30	18	0.886473	1	1
DLX2	31	8	0.884855	1	1
HOXC13	32	3	0.884188	1	1
ZBTB16	33	19	0.883369	1	1
NR1D1	34	16	0.88148	1	1
EZH1	35	14	0.88121	1	1
ARNT2	36	14	0.880762	1	1
HTT	37	5	0.880551	1	1
ONECUT1	38	7	0.880074	1	1
ID2	39	6	0.879958	1	1
MAML3	40	2	0.879686	1	1
NFATC3	41	3	0.878116	1	1
PARP1	42	2	0.877651	1	1
CBX4	43	6	0.876638	1	1
C17ORF49	44	30	0.876401	1	1
KLF3	45	13	0.875952	1	1
PRAME	46	65	0.875909	1	1
FOXP3	47	21	0.875779	1	1
BRD9	48	11	0.87528	1	1
SUMO1	49	13	0.87427	1	1
MYCN	50	27	0.874217	1	1
INSM1	51	6	0.873517	1	1
ID1	52	12	0.87338	1	1
NCAPG	53	17	0.873328	1	1
MEIS3	54	3	0.872503	1	1
ETV7	55	6	0.872239	1	1
HOXD11	56	5	0.871931	1	1
RORA	57	23	0.871224	1	1
HMGN1	58	23	0.871176	1	1
SON	59	5	0.870278	1	1
RAX2	60	2	0.869805	1	1
ELK4	61	100	0.86958	1	1
TERF2	62	6	0.869415	1	1
GLI1	63	4	0.868848	1	1
POU3F2	64	20	0.868654	1	1
BPTF	65	97	0.86819	1	1
SETD1A	66	42	0.868172	1	1
SLC25A2	67	40	0.868029	1	1
STAT6	68	14	0.86801	1	1
GLYR1	69	2	0.867302	1	1
E2F8	70	70	0.867254	1	1
MED12	71	74	0.867192	1	1
CDK12	72	14	0.867183	1	1
SIX1	73	16	0.86714	1	1
AFF1	74	42	0.866864	1	1
ZNF281	75	21	0.866773	1	1
KAT5	76	25	0.866725	1	1
KLF6	77	71	0.866481	1	1
MED26	78	90	0.86638	1	1
HOXB7	79	21	0.866137	1	1
FOXK1	80	71	0.865901	1	1
ZNF8	81	19	0.865489	1	1
CCND2	82	85	0.865363	1	1
KDM5C	83	35	0.864699	1	1
KDM5D	84	41	0.864477	1	1
PRKDC	85	14	0.864081	1	1
XRN2	86	22	0.863841	1	1
HDAC3	87	46	0.863693	1	1
HEXIM1	88	72	0.863301	1	1
NOTCH1	89	113	0.863292	1	1
RBL1	90	117	0.863129	1	1
CDK7	91	141	0.862952	1	1
TAF2	92	22	0.862384	1	1
LIN9	93	34	0.862189	1	1
FOXO1	94	91	0.862132	1	1
MAF	95	7	0.861944	1	1
PIAS1	96	121	0.861771	1	1
PADI4	97	11	0.861731	1	1
PTPN18	98	7	0.861185	1	1
AHR	99	51	0.861108	1	1
BRD2	100	103	0.860956	1	1
KAT2A	101	41	0.860774	1	1
EMX1	102	6	0.860555	1	1
BARX1	103	55	0.860441	1	1
SOX9	104	106	0.860343	1	1
SUPT20H	105	33	0.860334	1	1
NELFA	106	101	0.860314	1	1
PPARGC1A	107	7	0.8603	1	1
INTS3	108	121	0.86024	1	1
HOXA5	109	36	0.860193	1	1
ARNTL2	110	2	0.860146	1	1
CSNK2A2	111	32	0.859966	1	1
LMO2	112	66	0.859776	1	1
CEBPE	113	3	0.859718	1	1
APOBEC3B	114	37	0.859476	1	1
BATF	115	103	0.859378	1	1
CXXC1	116	161	0.859292	1	1
SMARCC2	117	79	0.859177	1	1
ASXL1	118	166	0.859017	1	1
CCNT1	119	84	0.858969	1	1
LEO1	120	122	0.858917	1	1
VDR	121	120	0.858897	1	1
ETV5	122	108	0.858845	1	1
BRD3	123	155	0.858667	1	1
NR5A2	124	34	0.858649	1	1
RUNX3	125	175	0.858353	1	1
PML	126	163	0.858265	1	1
POU2F1	127	16	0.858218	1	1
ZMYND8	128	143	0.858179	1	1
ELL2	129	74	0.858034	1	1
NELFE	130	134	0.857853	1	1
NEUROG3	131	21	0.857696	1	1
DNAJC2	132	15	0.857691	1	1
HOXA13	133	70	0.857559	1	1
FOXI1	134	7	0.857491	1	1
DUX4L1	135	45	0.857345	1	1
ZBED4	136	46	0.857285	1	1
KCNH8	137	93	0.857197	1	1
TFAM	138	11	0.856883	1	1
TLX1	139	42	0.856838	1	1
LYL1	140	103	0.856802	1	1
NFYB	141	159	0.856739	1	1
ERCC3	142	29	0.8566	1	1
PPARD	143	49	0.856583	1	1
TAF3	144	133	0.856341	1	1
ASCL1	145	92	0.856191	1	1
DLX6	146	13	0.856118	1	1
BANP	147	26	0.856026	1	1
NFYA	148	142	0.856021	1	1
GLI2	149	130	0.855923	1	1
FOXE1	150	19	0.855521	1	1
RREB1	151	7	0.855517	1	1
MYBL2	152	136	0.855353	1	1
NFATC1	153	150	0.855284	1	1
NFKB1	154	130	0.855282	1	1
HOXA2	155	27	0.85522	1	1
HOXA6	156	143	0.855146	1	1
ELF5	157	16	0.854933	1	1
PRDM11	158	51	0.854897	1	1
SOX17	159	45	0.854823	1	1
CAMTA1	160	11	0.854757	1	1
CDK9	161	175	0.854665	1	1
GRHL1	162	14	0.854641	1	1
CREBL2	163	2	0.854605	1	1
HDAC4	164	6	0.854516	1	1
RBPJ	165	131	0.854475	1	1
HSF2	166	10	0.854281	1	1
FOXG1	167	61	0.854113	1	1
NIPBL	168	188	0.854091	1	1
MECP2	169	91	0.854086	1	1
JMJD6	170	18	0.854074	1	1
KMT2C	171	129	0.853931	1	1
ICE1	172	120	0.853849	1	1
KDM4C	173	157	0.853584	1	1
LDB1	174	47	0.853573	1	1
LMNB1	175	149	0.853447	1	1
SPIB	176	94	0.853329	1	1
LMO3	177	31	0.853276	1	1
CHD8	178	199	0.853202	1	1
SATB1	179	23	0.853176	1	1
POLR2H	180	193	0.852938	1	1
BRPF3	181	159	0.852913	1	1
DACH1	182	21	0.852905	1	1
PLAG1	183	6	0.852846	1	1
CAMTA2	184	24	0.852785	1	1
SOX3	185	30	0.852579	1	1
ING5	186	151	0.852508	1	1
STAT5A	187	147	0.852451	1	1
MYH11	188	163	0.852419	1	1
ATF5	189	57	0.852401	1	1
SMARCB1	190	148	0.852356	1	1
ZNF552	191	96	0.852314	1	1
SIX2	192	120	0.852198	1	1
BCL6	193	191	0.852075	1	1
TOP2B	194	25	0.852028	1	1
GTF2B	195	158	0.852004	1	1
CCNT2	196	188	0.85189	1	1
ELF2	197	57	0.851883	1	1
SH2D3C	198	15	0.85179	1	1
BRD1	199	138	0.851751	1	1
HOXC9	200	111	0.851688	1	1
SETX	201	4	0.851381	1	1
ING3	202	171	0.851364	1	1
REL	203	3	0.851343	1	1
JMJD1C	204	147	0.851323	1	1
MZF1	205	63	0.851102	1	1
JDP2	206	12	0.851094	1	1
CDK8	207	141	0.851062	1	1
MEIS2	208	7	0.850973	1	1
SP4	209	114	0.85081	1	1
KMT2D	210	164	0.85069	1	1
GC	211	66	0.85061	1	1
TCF3	212	196	0.850377	1	1
DMC1	213	81	0.850372	1	1
PHF2	214	95	0.850136	1	1
RARG	215	89	0.850124	1	1
HOXB13	216	65	0.85011	1	1
DLX1	217	111	0.850084	1	1
BACH2	218	60	0.849804	1	1
ZNF217	219	131	0.849797	1	1
ALX4	220	7	0.849765	1	1
PRDM14	221	26	0.849754	1	1
DNMT3A	222	13	0.84973	1	1
HID1	223	110	0.849719	1	1
THRAP3	224	213	0.849698	1	1
BRD7	225	5	0.84966	1	1
TOP1	226	74	0.849503	1	1
KDM6B	227	154	0.849435	1	1
WRNIP1	228	165	0.849397	1	1
RUNX1T1	229	128	0.849355	1	1
PSIP1	230	125	0.849176	1	1
PROX1	231	61	0.849113	1	1
PDX1	232	81	0.849005	1	1
KLF5	233	190	0.848873	1	1
HOXC8	234	12	0.848821	1	1
ZC3H11A	235	6	0.848813	1	1
CDK6	236	51	0.848765	1	1
NKX2-2	237	97	0.848753	1	1
RAG2	238	182	0.848718	1	1
PMEPA1	239	200	0.848713	1	1
WIZ	240	24	0.848542	1	1
ZFP36L2	241	8	0.848462	1	1
FOXC1	242	3	0.848438	1	1
NKX2-1	243	183	0.848381	1	1
GMEB1	244	68	0.848192	1	1
HMGN3	245	183	0.848184	1	1
NFKB2	246	81	0.848005	1	1
KDM2B	247	201	0.847868	1	1
PITX3	248	73	0.847855	1	1
HOXC6	249	75	0.847828	1	1
PPARG	250	190	0.847827	1	1
YAP1	251	157	0.847814	1	1
TP73	252	122	0.84778	1	1
ZFHX4	253	3	0.847705	1	1
HNF1B	254	35	0.847663	1	1
MYBL1	255	7	0.847658	1	1
HOXA4	256	157	0.847653	1	1
NR1H3	257	156	0.847618	1	1
FOXH1	258	84	0.847579	1	1
HOXA1	259	79	0.847314	1	1
WWTR1	260	35	0.847254	1	1
STAT4	261	66	0.847248	1	1
CHAMP1	262	200	0.847246	1	1
E2F3	263	160	0.847229	1	1
SUMO2	264	208	0.847168	1	1
ZNF280D	265	229	0.847155	1	1
PAX6	266	53	0.847152	1	1
VEZF1	267	75	0.847047	1	1
PPARA	268	4	0.846916	1	1
SMARCC1	269	130	0.846778	1	1
HEY1	270	159	0.846657	1	1
ISL1	271	8	0.846542	1	1
HAND2	272	10	0.846496	1	1
NCOR2	273	31	0.846453	1	1
MXD1	274	76	0.846441	1	1
MBD1	275	66	0.846307	1	1
SMAD4	276	180	0.846146	1	1
ARNTL	277	204	0.846068	1	1
AEBP2	278	233	0.845909	1	1
TOE1	279	224	0.845891	1	1
NR5A1	280	70	0.845688	1	1
ZZZ3	281	219	0.845644	1	1
FLI1	282	199	0.845588	1	1
TFAP2C	283	210	0.845502	1	1
GATA6	284	224	0.845403	1	1
DPEP3	285	206	0.845381	1	1
ZNF592	286	236	0.845282	1	1
LMNA	287	105	0.845206	1	1
HOXA10	288	48	0.845193	1	1
MEF2C	289	75	0.845178	1	1
SPDEF	290	169	0.845152	1	1
TFAP2A	291	218	0.845114	1	1
NR1H2	292	95	0.845111	1	1
GTF2A2	293	224	0.845092	1	1
ARID1B	294	217	0.845016	1	1
EMSY	295	228	0.845005	1	1
ZNF687	296	233	0.844991	1	1
NKX2-3	297	4	0.844984	1	1
ZNF354B	298	217	0.844901	1	1
HIF1A	299	221	0.844814	1	1
PRPF4	300	227	0.84478	1	1
GTF3C2	301	33	0.844706	1	1
ZNF407	302	230	0.844683	1	1
CREBBP	303	217	0.84467	1	1
AMH	304	6	0.844669	1	1
MECOM	305	107	0.844666	1	1
KLF8	306	230	0.844651	1	1
TRIM25	307	230	0.844632	1	1
MTA1	308	228	0.844621	1	1
SUPT5H	309	208	0.844606	1	1
ZNF169	310	229	0.844489	1	1
ZNF250	311	73	0.844486	1	1
TERF1	312	60	0.844387	1	1
TP63	313	185	0.844327	1	1
HIVEP1	314	44	0.844319	1	1
ERG	315	225	0.844272	1	1
KMT2A	316	202	0.844262	1	1
OTX2	317	212	0.844228	1	1
ZNF747	318	225	0.844181	1	1
HLTF	319	222	0.844141	1	1
MBD4	320	216	0.844117	1	1
ZXDB	321	230	0.844109	1	1
NPAT	322	91	0.844041	1	1
RELB	323	228	0.84387	1	1
ZNF92	324	58	0.843816	1	1
AGO1	325	228	0.843751	1	1
NKX2-5	326	37	0.843746	1	1
MYOD1	327	152	0.843745	1	1
RBAK	328	231	0.843743	1	1
ZNF750	329	79	0.843725	1	1
BARHL1	330	88	0.843689	1	1
ZNF664	331	232	0.843685	1	1
ZNF558	332	225	0.843667	1	1
RUNX2	333	50	0.843656	1	1
ZNF2	334	232	0.843645	1	1
RFXANK	335	238	0.843632	1	1
NFE2L1	336	232	0.843624	1	1
ZNF23	337	231	0.843576	1	1
MAFB	338	58	0.843565	1	1
MTA3	339	237	0.843557	1	1
TCF21	340	68	0.843556	1	1
ZNF155	341	229	0.843549	1	1
ZBTB49	342	234	0.843543	1	1
HLF	343	231	0.843391	1	1
PHB2	344	222	0.843389	1	1
ZNF138	345	224	0.843387	1	1
SOX13	346	231	0.843385	1	1
CASZ1	347	8	0.843361	1	1
ZNF223	348	235	0.84336	1	1
E2F5	349	228	0.843332	1	1
ZNF18	350	232	0.843325	1	1
ZNF133	351	230	0.843324	1	1
ZNF354C	352	238	0.843322	1	1
KDM4A	353	218	0.843305	1	1
ZNF654	354	231	0.843298	1	1
SMC1A	355	201	0.843259	1	1
ILK	356	224	0.84319	1	1
GATAD1	357	232	0.843186	1	1
ELF4	358	239	0.843183	1	1
ZNF121	359	231	0.843175	1	1
MAFG	360	229	0.843151	1	1
E2F7	361	154	0.843145	1	1
ZNF302	362	234	0.843139	1	1
FANCD2	363	2	0.843137	1	1
ATRX	364	2	0.843137	1	1
ZFX	365	236	0.843124	1	1
CREB3	366	234	0.843121	1	1
YBX3	367	229	0.843054	1	1
SOX4	368	56	0.843051	1	1
ZNF512	369	228	0.843049	1	1
ZNF292	370	237	0.843048	1	1
ZNF83	371	232	0.843046	1	1
HNF1A	372	231	0.843011	1	1
INSM2	373	235	0.843006	1	1
ZNF518A	374	235	0.842998	1	1
TAF15	375	236	0.842994	1	1
T	376	98	0.842993	1	1
ASH2L	377	237	0.842968	1	1
AR	378	236	0.842962	1	1
GTF2E2	379	226	0.842942	1	1
AFF4	380	156	0.842931	1	1
ZNF781	381	225	0.842927	1	1
CDX2	382	208	0.842903	1	1
ZNF766	383	228	0.842894	1	1
ZNF639	384	237	0.842878	1	1
NHLH1	385	5	0.842875	1	1
ZFP42	386	127	0.84287	1	1
ZNF579	387	229	0.842867	1	1
PYGO2	388	234	0.842866	1	1
CREB3L1	389	232	0.842855	1	1
ZNF239	390	229	0.842852	1	1
ZNF140	391	236	0.84285	1	1
DDX20	392	235	0.842821	1	1
ZNF589	393	230	0.84278	1	1
ZSCAN4	394	233	0.842779	1	1
ZNF623	395	235	0.842777	1	1
HDAC1	396	238	0.842775	1	1
WT1	397	230	0.842767	1	1
GFI1B	398	232	0.84276	1	1
ZNF584	399	235	0.842759	1	1
BCL11A	400	234	0.842752	1	1
KDM4B	401	233	0.842736	1	1
USF2	402	239	0.842736	1	1
MAFF	403	239	0.842736	1	1
ZNF644	404	239	0.842736	1	1
SP7	405	226	0.842732	1	1
ZNF19	406	236	0.842719	1	1
ZNF560	407	225	0.842707	1	1
PBX3	408	238	0.842678	1	1
HES1	409	225	0.842678	1	1
HNRNPL	410	239	0.842668	1	1
ZNF707	411	237	0.842659	1	1
COPS2	412	197	0.842642	1	1
RNASEH2A	413	238	0.842638	1	1
PBX1	414	150	0.84262	1	1
SOX5	415	230	0.842614	1	1
SAP30	416	239	0.842613	1	1
TFDP1	417	236	0.842604	1	1
ZNF507	418	222	0.842598	1	1
PAX5	419	239	0.842595	1	1
MBD2	420	239	0.842595	1	1
ZNF341	421	236	0.842594	1	1
HSF1	422	236	0.84259	1	1
PTTG1	423	229	0.842576	1	1
TP53BP1	424	235	0.842569	1	1
ZNF488	425	237	0.842555	1	1
MIXL1	426	237	0.842554	1	1
ZNF157	427	233	0.842554	1	1
ZNF600	428	216	0.842542	1	1
IKZF2	429	228	0.842542	1	1
L3MBTL2	430	238	0.842538	1	1
ZNF426	431	227	0.842531	1	1
PCBP1	432	232	0.842531	1	1
ATF4	433	238	0.842529	1	1
ZNF652	434	237	0.842528	1	1
GRHL2	435	147	0.842525	1	1
ZBTB1	436	237	0.842516	1	1
KLF7	437	235	0.842514	1	1
ZBTB10	438	234	0.842514	1	1
E2F6	439	238	0.8425	1	1
IRF4	440	238	0.842498	1	1
ETS2	441	235	0.842497	1	1
ZNF404	442	229	0.842497	1	1
ZNF837	443	237	0.84249	1	1
ZFP37	444	227	0.842484	1	1
LARP7	445	223	0.842477	1	1
HINFP	446	231	0.842464	1	1
FOXP1	447	238	0.842454	1	1
RERE	448	237	0.842449	1	1
MEF2D	449	234	0.842443	1	1
ARID3A	450	240	0.842436	1	1
WHSC1	451	240	0.842436	1	1
ESR1	452	240	0.842436	1	1
ELK1	453	240	0.842436	1	1
CHD7	454	240	0.842436	1	1
CHD1	455	240	0.842436	1	1
CHD4	456	240	0.842436	1	1
YY1	457	240	0.842436	1	1
WDR5	458	240	0.842436	1	1
USF1	459	240	0.842436	1	1
TEAD4	460	240	0.842436	1	1
ZBTB40	461	240	0.842436	1	1
RNF2	462	240	0.842436	1	1
ZBTB33	463	240	0.842436	1	1
ZBTB11	464	240	0.842436	1	1
TARDBP	465	240	0.842436	1	1
SRF	466	240	0.842436	1	1
CBX8	467	240	0.842436	1	1
CBX5	468	240	0.842436	1	1
SUZ12	469	240	0.842436	1	1
DAND5	470	240	0.842436	1	1
RING1	471	240	0.842436	1	1
ZNF274	472	240	0.842436	1	1
CBFB	473	240	0.842436	1	1
KDM1A	474	240	0.842436	1	1
ZNF207	475	240	0.842436	1	1
KDM5A	476	240	0.842436	1	1
KDM5B	477	240	0.842436	1	1
KMT2B	478	240	0.842436	1	1
CBX3	479	240	0.842436	1	1
CBX2	480	240	0.842436	1	1
MTA2	481	240	0.842436	1	1
SMC3	482	240	0.842436	1	1
HNRNPUL1	483	240	0.842436	1	1
ZHX2	484	240	0.842436	1	1
CREM	485	240	0.842436	1	1
SIX5	486	240	0.842436	1	1
EZH2	487	240	0.842436	1	1
BRD4	488	240	0.842436	1	1
TRIM28	489	240	0.842436	1	1
TRIM22	490	240	0.842436	1	1
NFE2L2	491	240	0.842436	1	1
TCF12	492	240	0.842436	1	1
CTCF	493	240	0.842436	1	1
STAT1	494	240	0.842436	1	1
ZKSCAN1	495	240	0.842436	1	1
POLR2A	496	240	0.842436	1	1
ZMYM3	497	240	0.842436	1	1
REST	498	240	0.842436	1	1
NFRKB	499	240	0.842436	1	1
E2F4	500	240	0.842436	1	1
BHLHE40	501	240	0.842436	1	1
SREBF1	502	240	0.842436	1	1
SREBF2	503	240	0.842436	1	1
MXI1	504	240	0.842436	1	1
HNF4G	505	240	0.842436	1	1
PKNOX1	506	240	0.842436	1	1
ETV6	507	240	0.842436	1	1
GATA2	508	240	0.842436	1	1
GATA3	509	240	0.842436	1	1
PHF8	510	240	0.842436	1	1
BCLAF1	511	240	0.842436	1	1
SIN3B	512	240	0.842436	1	1
SIN3A	513	240	0.842436	1	1
SMAD2	514	240	0.842436	1	1
BMI1	515	240	0.842436	1	1
SFPQ	516	240	0.842436	1	1
ETS1	517	240	0.842436	1	1
NCOR1	518	240	0.842436	1	1
FOXK2	519	240	0.842436	1	1
RCOR1	520	240	0.842436	1	1
TAF1	521	240	0.842436	1	1
TAF7	522	240	0.842436	1	1
MIA3	523	240	0.842436	1	1
FOXA1	524	240	0.842436	1	1
CEBPZ	525	240	0.842436	1	1
CEBPB	526	240	0.842436	1	1
CEBPG	527	240	0.842436	1	1
UBTF	528	240	0.842436	1	1
GDNF	529	240	0.842436	1	1
GTF2F1	530	240	0.842436	1	1
U2AF2	531	240	0.842436	1	1
U2AF1	532	240	0.842436	1	1
SRSF1	533	240	0.842436	1	1
FOS	534	240	0.842436	1	1
JUND	535	240	0.842436	1	1
NR3C1	536	240	0.842436	1	1
NR2F6	537	240	0.842436	1	1
NR2F2	538	240	0.842436	1	1
ATF3	539	240	0.842436	1	1
HDAC2	540	240	0.842436	1	1
FUS	541	240	0.842436	1	1
IRF1	542	240	0.842436	1	1
TCF7	543	240	0.842436	1	1
MAFK	544	240	0.842436	1	1
DROSHA	545	240	0.842436	1	1
ZBED1	546	240	0.842436	1	1
CTBP1	547	240	0.842436	1	1
RAD51	548	240	0.842436	1	1
RAD21	549	240	0.842436	1	1
JUN	550	240	0.842436	1	1
ZNF384	551	240	0.842436	1	1
YBX1	552	240	0.842436	1	1
EP300	553	240	0.842436	1	1
NRF1	554	240	0.842436	1	1
MAX	555	240	0.842436	1	1
MAZ	556	240	0.842436	1	1
RXRA	557	240	0.842436	1	1
ZNF175	558	240	0.842436	1	1
NONO	559	240	0.842436	1	1
BACH1	560	240	0.842436	1	1
ZNF792	561	240	0.842436	1	1
ESRRA	562	240	0.842436	1	1
RBBP5	563	240	0.842436	1	1
GABPA	564	240	0.842436	1	1
HCFC1	565	240	0.842436	1	1
PRDM1	566	233	0.842426	1	1
ZNF335	567	227	0.842426	1	1
POU5F1	568	238	0.842425	1	1
MCM7	569	239	0.842423	1	1
STAT3	570	241	0.842422	1	1
NANOG	571	241	0.842422	1	1
MYC	572	241	0.842422	1	1
NKRF	573	228	0.842421	1	1
ZBTB8A	574	233	0.842417	1	1
ZNF610	575	232	0.842414	1	1
ZBTB48	576	232	0.842412	1	1
HNF4A	577	239	0.84241	1	1
ZMIZ1	578	239	0.84239	1	1
ZNF511	579	236	0.842385	1	1
TBX3	580	239	0.842379	1	1
ZBTB26	581	239	0.842378	1	1
NBN	582	239	0.842378	1	1
KLF1	583	239	0.842378	1	1
ELF1	584	239	0.842378	1	1
RFX1	585	239	0.842378	1	1
SNRNP70	586	239	0.842378	1	1
ZFP64	587	239	0.842378	1	1
DMAP1	588	239	0.842378	1	1
MNT	589	239	0.842378	1	1
EGR1	590	239	0.842378	1	1
ZNF580	591	239	0.842378	1	1
FOSL1	592	239	0.842378	1	1
DPF2	593	237	0.842377	1	1
CTNNB1	594	97	0.842377	1	1
YY2	595	222	0.842363	1	1
CUX1	596	240	0.842363	1	1
IRF2	597	232	0.842361	1	1
RXRB	598	233	0.84236	1	1
NFYC	599	236	0.842327	1	1
NCOA1	600	235	0.842326	1	1
ZBTB21	601	232	0.842318	1	1
ZNF843	602	232	0.842316	1	1
NR2C1	603	234	0.842309	1	1
GATAD2B	604	234	0.842296	1	1
SMARCA4	605	237	0.842295	1	1
RB1	606	235	0.84229	1	1
DNMT3B	607	235	0.842283	1	1
ZNF416	608	232	0.842281	1	1
SETDB1	609	234	0.842281	1	1
CHD2	610	239	0.842278	1	1
SPI1	611	239	0.842278	1	1
MLLT1	612	239	0.842278	1	1
KAT2B	613	239	0.842278	1	1
ZHX1	614	239	0.842278	1	1
KLF16	615	239	0.842278	1	1
RUNX1	616	239	0.842278	1	1
GATA1	617	239	0.842278	1	1
GATA4	618	239	0.842278	1	1
NR2C2	619	239	0.842278	1	1
ZNF143	620	239	0.842278	1	1
ZNF740	621	239	0.842278	1	1
SAP130	622	230	0.842271	1	1
EHMT2	623	237	0.84227	1	1
KDM6A	624	240	0.842264	1	1
FOXA2	625	240	0.842264	1	1
GLI4	626	235	0.842258	1	1
ZFP3	627	238	0.842234	1	1
CTCFL	628	238	0.842219	1	1
RFX5	629	238	0.842219	1	1
STAT2	630	238	0.842219	1	1
DNMT1	631	227	0.842215	1	1
TFAP4	632	235	0.842215	1	1
RELA	633	237	0.842212	1	1
HDAC8	634	234	0.842205	1	1
ZSCAN23	635	233	0.842205	1	1
TCF7L2	636	239	0.842196	1	1
NR4A1	637	239	0.842196	1	1
ZEB2	638	239	0.842196	1	1
SCRT1	639	232	0.842195	1	1
KLF11	640	236	0.84219	1	1
TBP	641	238	0.842179	1	1
KLF4	642	239	0.842178	1	1
HIC1	643	232	0.842172	1	1
ZNF26	644	227	0.842171	1	1
REPIN1	645	236	0.842157	1	1
KLF13	646	228	0.842148	1	1
BRCA1	647	237	0.842145	1	1
CNOT3	648	209	0.842139	1	1
ZBTB7A	649	238	0.842139	1	1
TBL1XR1	650	239	0.842136	1	1
ELF3	651	234	0.842134	1	1
ZSCAN16	652	239	0.842132	1	1
CSDE1	653	235	0.842129	1	1
ZNF514	654	235	0.842129	1	1
PEX2	655	237	0.842122	1	1
CLOCK	656	86	0.842113	1	1
HOMEZ	657	228	0.842111	1	1
EBF1	658	237	0.8421	1	1
MYB	659	238	0.842097	1	1
ETV4	660	235	0.842093	1	1
RBFOX2	661	230	0.842086	1	1
ZNF366	662	225	0.842076	1	1
ZGPAT	663	230	0.842068	1	1
ZNF146	664	239	0.842056	1	1
HMG20A	665	234	0.842052	1	1
SMARCA5	666	212	0.842052	1	1
TEAD1	667	235	0.842042	1	1
IKZF1	668	238	0.842035	1	1
TAL1	669	236	0.842034	1	1
DRAP1	670	235	0.842033	1	1
FOSL2	671	233	0.842019	1	1
KLF9	672	239	0.842012	1	1
ZNF501	673	229	0.842012	1	1
THRB	674	237	0.842007	1	1
ZNF530	675	232	0.842006	1	1
SALL1	676	236	0.842005	1	1
HES2	677	47	0.842004	1	1
MITF	678	234	0.841998	1	1
THAP1	679	234	0.841996	1	1
TET2	680	136	0.841989	1	1
MIER3	681	233	0.841988	1	1
ZNF101	682	234	0.841979	1	1
PRDM10	683	229	0.84197	1	1
ZSCAN9	684	234	0.841968	1	1
ZNF34	685	225	0.841953	1	1
ZNF318	686	235	0.841949	1	1
KAT8	687	239	0.841943	1	1
SMAD5	688	239	0.841943	1	1
IRF3	689	239	0.841943	1	1
NFE2	690	239	0.841943	1	1
ZNF24	691	239	0.841943	1	1
ZNF701	692	233	0.841937	1	1
DIDO1	693	228	0.841934	1	1
PRDM12	694	235	0.841933	1	1
ZKSCAN8	695	238	0.841928	1	1
ZNF704	696	236	0.84192	1	1
IRF5	697	235	0.841906	1	1
PRDM4	698	236	0.841897	1	1
ZNF266	699	235	0.84189	1	1
TEAD2	700	229	0.841886	1	1
MEF2A	701	238	0.841884	1	1
HDGF	702	237	0.841884	1	1
ZSCAN29	703	235	0.841881	1	1
ARID4B	704	228	0.841877	1	1
ZNF48	705	238	0.841876	1	1
TRIM24	706	237	0.841875	1	1
MCM5	707	232	0.841875	1	1
SLC30A9	708	232	0.841875	1	1
EOMES	709	194	0.841859	1	1
MLX	710	236	0.841853	1	1
PTBP1	711	232	0.841853	1	1
ZNF547	712	231	0.84183	1	1
LEF1	713	235	0.841828	1	1
ZNF202	714	228	0.841824	1	1
TSC22D4	715	234	0.841814	1	1
ZNF645	716	231	0.841812	1	1
NFIL3	717	237	0.841811	1	1
ETV1	718	234	0.841811	1	1
SP2	719	236	0.841809	1	1
CEBPD	720	236	0.841805	1	1
CREB1	721	239	0.841805	1	1
HDAC6	722	237	0.841804	1	1
ZNF316	723	236	0.8418	1	1
OVOL3	724	236	0.841788	1	1
GLIS2	725	232	0.841776	1	1
ZNF263	726	234	0.841769	1	1
TEAD3	727	234	0.84176	1	1
HMBOX1	728	231	0.841757	1	1
THAP11	729	231	0.841754	1	1
SSRP1	730	215	0.841754	1	1
ZNF524	731	229	0.84175	1	1
ZNF670	732	237	0.841749	1	1
HHEX	733	234	0.841748	1	1
ZNF423	734	238	0.841748	1	1
ZNF391	735	231	0.841745	1	1
ZSCAN18	736	235	0.841743	1	1
ZNF211	737	233	0.841728	1	1
ZNF680	738	236	0.841722	1	1
GMEB2	739	237	0.841722	1	1
CDC5L	740	230	0.841715	1	1
ZNF197	741	228	0.84171	1	1
ZNF3	742	232	0.841709	1	1
MYNN	743	238	0.841701	1	1
TBX21	744	225	0.841699	1	1
IRF9	745	230	0.841695	1	1
GATAD2A	746	225	0.841677	1	1
ZNF493	747	236	0.841657	1	1
BCL11B	748	235	0.84164	1	1
PTRF	749	227	0.841634	1	1
RCOR2	750	234	0.841616	1	1
OSR2	751	233	0.841608	1	1
CBX1	752	237	0.841606	1	1
MIER2	753	232	0.841597	1	1
GLIS1	754	233	0.841591	1	1
ZBTB20	755	228	0.84159	1	1
TFE3	756	235	0.841583	1	1
EHF	757	73	0.841573	1	1
EGR2	758	236	0.841542	1	1
E2F1	759	237	0.841541	1	1
ZFP41	760	232	0.841527	1	1
FOXP2	761	235	0.841517	1	1
ZNF658	762	234	0.841513	1	1
NFAT5	763	94	0.841498	1	1
PLRG1	764	227	0.841474	1	1
HBP1	765	235	0.841462	1	1
SIX4	766	228	0.841456	1	1
RARA	767	235	0.841436	1	1
ZNF585B	768	231	0.841425	1	1
NFIC	769	192	0.841412	1	1
ZNF433	770	233	0.841407	1	1
FOXM1	771	232	0.841397	1	1
BCL3	772	237	0.841396	1	1
FEZF1	773	231	0.84139	1	1
ZNF791	774	227	0.841388	1	1
SNAI2	775	214	0.841377	1	1
ZNF16	776	236	0.841342	1	1
ZNF324	777	234	0.841342	1	1
TSHZ1	778	231	0.841341	1	1
MXD4	779	234	0.841327	1	1
ZNF692	780	229	0.841309	1	1
KLF17	781	233	0.841306	1	1
FOXQ1	782	2	0.841293	1	1
SP5	783	234	0.841289	1	1
POU2F2	784	235	0.841276	1	1
CEBPA	785	235	0.841237	1	1
SOX2	786	223	0.841219	1	1
DEAF1	787	231	0.841159	1	1
SMARCE1	788	227	0.841149	1	1
SCRT2	789	229	0.841139	1	1
ZNF280C	790	233	0.841105	1	1
ZNF76	791	236	0.841069	1	1
SALL4	792	65	0.841065	1	1
MGAM	793	228	0.841063	1	1
LHX2	794	39	0.841013	1	1
ZNF548	795	232	0.841003	1	1
ZNF776	796	221	0.840983	1	1
ID3	797	232	0.840965	1	1
ZNF148	798	230	0.840937	1	1
PRDM2	799	233	0.840913	1	1
BCOR	800	224	0.84091	1	1
FOXA3	801	225	0.840895	1	1
FOXJ2	802	232	0.840882	1	1
ZNF697	803	232	0.840852	1	1
MIER1	804	222	0.84084	1	1
ZC3H8	805	226	0.840826	1	1
KDM3A	806	39	0.840788	1	1
ZNF555	807	209	0.840784	1	1
ZSCAN5A	808	234	0.840777	1	1
SMAD3	809	158	0.840764	1	1
ZNF362	810	230	0.8407	1	1
ZNF785	811	233	0.840676	1	1
PATZ1	812	229	0.840676	1	1
NFXL1	813	228	0.840631	1	1
ZBTB2	814	225	0.840617	1	1
GARS	815	226	0.840603	1	1
TGIF2	816	226	0.840549	1	1
ADNP	817	220	0.840497	1	1
ZFP69B	818	228	0.840428	1	1
SIRT6	819	212	0.840412	1	1
ZEB1	820	229	0.840364	1	1
STAT5B	821	81	0.840348	1	1
ZFHX2	822	221	0.840174	1	1
EED	823	227	0.840167	1	1
DEK	824	230	0.840066	1	1
ZNF300	825	226	0.839802	1	1
TCF4	826	153	0.839712	1	1
ZIC2	827	222	0.839569	1	1
ERCC6	828	9	0.83944	1	1
GTF2I	829	151	0.839438	1	1
ZBTB17	830	222	0.839315	1	1
CDC73	831	18	0.83918	1	1
PGR	832	171	0.838851	1	1
HOXA7	833	35	0.838591	1	1
E2F2	834	74	0.838424	1	1
FOXF2	835	5	0.838246	1	1
ASCL2	836	60	0.838161	1	1
RBL2	837	51	0.837676	1	1
FOXD2	838	59	0.837638	1	1
ZNF12	839	30	0.837593	1	1
EPAS1	840	15	0.837231	1	1
ZNF486	841	6	0.836663	1	1
FEV	842	32	0.836631	1	1
RFX2	843	30	0.836606	1	1
MCM3	844	197	0.836415	1	1
CTBP2	845	136	0.836217	1	1
LMTK3	846	2	0.83585	1	1
HAND1	847	68	0.835266	1	1
HOXB6	848	3	0.83506	1	1
ATOH1	849	69	0.834219	1	1
ZNF581	850	6	0.83384	1	1
HES4	851	65	0.833317	1	1
GLI3	852	73	0.833106	1	1
POLR3A	853	21	0.832968	1	1
ZNF84	854	23	0.83274	1	1
ESR2	855	106	0.832634	1	1
ZFHX3	856	30	0.832201	1	1
IRX3	857	4	0.832071	1	1
JARID2	858	123	0.831403	1	1
DAXX	859	127	0.831253	1	1
MXD3	860	8	0.831107	1	1
SFMBT1	861	2	0.829227	1	1
RFX7	862	12	0.829186	1	1
LMX1B	863	3	0.828283	1	1
TFEB	864	24	0.828178	1	1
ERF	865	23	0.828022	1	1
SCML2	866	32	0.827516	1	1
TCF7L1	867	3	0.826853	1	1
SOX10	868	6	0.826724	1	1
DCP1A	869	12	0.82654	1	1
LIN54	870	13	0.82592	1	1
SOX11	871	13	0.825624	1	1
GBX2	872	2	0.824563	1	1
ZBTB44	873	3	0.824012	1	1
ZBTB7B	874	32	0.823806	1	1
PITX1	875	6	0.823557	1	1
PCGF2	876	19	0.823252	1	1
FOXO3	877	21	0.821688	1	1
GLIS3	878	14	0.8206	1	1
ZNF236	879	2	0.8196	1	1
USP7	880	2	0.819266	1	1
OVOL2	881	28	0.818607	1	1
RLF	882	3	0.818285	1	1
PRKCQ	883	15	0.81825	1	1
UBP1	884	11	0.817799	1	1
NCAPG2	885	14	0.816502	1	1
TFDP2	886	12	0.81325	1	1
HOXC11	887	9	0.813172	1	1
BARX2	888	9	0.809285	1	1
POU2AF1	889	5	0.805914	1	1
PURA	890	2	0.804839	1	1
ZMYND11	891	4	0.804643	1	1
ISL2	892	2	0.804126	1	1
NR1H4	893	5	0.799693	1	1
NEUROD1	894	30	0.796496	1	1
CD74	895	3	0.796174	1	1
ASH1L	896	11	0.794552	1	1
HIRA	897	27	0.788848	1	1
NR1I2	898	3	0.777867	1	1
NFIB	899	2	0.7719	1	1
HOXB8	900	3	0.76848	1	1
IRX5	901	3	0.764008	1	1
AGO2	902	4	0.755084	1	1
HOXB2	903	2	0.739303	1	1
NFKBIA	904	2	0.731421	1	1
TDRD3	905	3	0.728966	1	1
MTF1	906	5	0.71746	1	1
SNAPC1	907	3	0.644339	1	1
SNAI1	908	2	0.640946	1	1
DLX5	909	1	0	1	1
NKX6-1	910	1	0	1	1
DNTTIP1	911	1	0	1	1
SKI	912	1	0	1	1
SNAPC5	913	1	0	1	1
TOX4	914	1	0	1	1
PAX8	915	1	0	1	1
ING4	916	1	0	1	1
PAX2	917	1	0	1	1
MSX1	918	1	0	1	1
ZBTB4	919	1	0	1	1
HIVEP3	920	1	0	1	1
ADAR	921	1	0	1	1
ENO1	922	1	0	1	1
FUBP1	923	1	0	1	1
GSK3B	924	1	0	1	1
NFE2L3	925	1	0	1	1
GABPAP	926	1	0	1	1
HOXD13	927	1	0	1	1
HNRNPK	928	1	0	1	1
CTR9	929	1	0	1	1
BAMBI	930	1	0	1	1
HMGA1	931	1	0	1	1
NR6A1	932	1	0	1	1
STAG2	933	1	0	1	1
DNAJC5	934	1	0	1	1
OVOL1	935	1	0	1	1
NKX2-8	936	1	0	1	1
LFNG	937	1	0	1	1
LCOR	938	1	0	1	1
AKT1	939	1	0	1	1
CNBP	940	1	0	1	1
SMAD7	941	1	0	1	1
SMAD6	942	1	0	1	1
HES7	943	1	0	1	1
LCORL	944	1	0	1	1
CIC	945	1	0	1	1
BBX	946	1	0	1	1
LYAR	947	1	0	1	1
DR1	948	1	0	1	1
NME2	949	1	0	1	1
ELL	950	1	0	1	1
ACVR2B	951	1	0	1	1
HOXD1	952	1	0	1	1
HOXA9	953	1	0	1	1
DPPA3	954	1	0	1	1
MAPK1	955	1	0	1	1
MAPK3	956	1	0	1	1
TET3	957	1	0	1	1
GFI1	958	1	0	1	1
NR3C2	959	1	0	1	1
IRF8	960	1	0	1	1
IRX2	961	1	0	1	1
FERD3L	962	1	0	1	1
FOXF1	963	1	0	1	1
NR4A2	964	1	0	1	1
HIC2	965	1	0	1	1
IKZF5	966	1	0	1	1
ZNF711	967	1	0	1	1
OTX1	968	1	0	1	1
SVIL	969	1	0	1	1
ZFAT	970	1	0	1	1
MAPK14	971	1	0	1	1
DMRT1	972	1	0	1	1
PUF60	973	1	0	1	1
GPS2	974	1	0	1	1

## Sheet: NANOG_REGGAE_down
Regulator	Rank	Targets	Score	P-value	Adjusted p-value
KDM6A	1	240	24.8115	3.36752e-136	2.44657e-132
HLTF	2	222	23.8506	4.9965e-126	1.81503e-122
SLC30A9	3	232	23.6683	3.82367e-124	9.25992e-121
BCL3	4	237	23.4785	3.3796e-122	6.13837e-119
CTCFL	5	238	23.3016	2.13292e-120	3.09922e-117
TCF7L2	6	239	22.8442	8.34467e-116	1.01043e-112
FOXJ2	7	232	22.6425	8.26206e-114	8.57507e-111
AEBP2	8	233	22.6259	1.20443e-113	1.09381e-110
CBX3	9	240	22.5799	3.41507e-113	2.7568e-110
ZKSCAN1	10	240	22.5386	8.68413e-113	6.3092e-110
TEAD4	11	240	22.4153	1.39597e-111	9.21998e-109
GTF2E2	12	226	22.0997	1.59208e-108	9.639e-106
ELF3	13	234	21.9948	1.61606e-107	9.03156e-105
ASH2L	14	237	21.8176	7.89696e-106	4.09807e-103
ESR1	15	240	21.7376	4.52251e-105	2.19046e-102
POU5F1	16	238	21.4517	2.2026e-102	1.00015e-99
CEBPZ	17	240	21.0051	2.94349e-98	1.25795e-95
STAT1	18	240	20.9194	1.78171e-97	7.19139e-95
ZNF133	19	230	20.892	3.1627e-97	1.20935e-94
SIN3B	20	240	20.7151	1.26507e-95	4.5955e-93
KLF9	21	239	20.5782	2.15307e-94	7.4488e-92
EGR2	22	236	20.5369	5.04009e-94	1.66442e-91
ZNF16	23	236	20.5294	5.88279e-94	1.85825e-91
TFE3	24	235	20.2269	2.83712e-91	8.58845e-89
SMARCA5	25	212	20.155	1.21646e-90	3.53513e-88
KDM5B	26	240	20.1467	1.43726e-90	4.01614e-88
SMARCA4	27	237	19.7919	1.74948e-87	4.70753e-85
ZNF792	28	240	19.761	3.22294e-87	8.3626e-85
ZNF518A	29	235	19.7316	5.76728e-87	1.44484e-84
NCOA1	30	235	19.4803	8.06478e-85	1.95307e-82
KDM4C	31	157	19.4486	1.497e-84	3.5084e-82
CSDE1	32	235	19.4252	2.36181e-84	5.3622e-82
FOSL1	33	239	19.3029	2.53668e-83	5.58469e-81
ZBTB11	34	240	19.3006	2.65258e-83	5.66809e-81
HMG20A	35	234	19.1866	2.39401e-82	4.96941e-80
ZNF146	36	239	19.1642	3.68406e-82	7.43485e-80
MEF2D	37	234	19.0634	2.54063e-81	4.9887e-79
CEBPA	38	235	19.054	3.0446e-81	5.82096e-79
ZNF175	39	240	19.046	3.54263e-81	6.59947e-79
ZNF697	40	232	18.9139	4.37845e-80	7.95259e-78
DNMT3B	41	235	18.8144	2.87926e-79	5.10206e-77
PHB2	42	222	18.4853	1.35584e-76	2.34534e-74
TRIM25	43	230	18.4835	1.40187e-76	2.36857e-74
JMJD1C	44	147	18.4619	2.09007e-76	3.45109e-74
MYNN	45	238	18.4264	4.03477e-76	6.51409e-74
HBP1	46	235	18.2527	9.84795e-75	1.55538e-72
ZNF138	47	224	18.2066	2.28694e-74	3.53512e-72
PTTG1	48	229	18.197	2.72727e-74	4.12795e-72
WRNIP1	49	165	17.9903	1.15971e-72	1.7195e-70
KDM4A	50	218	17.7987	3.61462e-71	5.25218e-69
CDK7	51	141	17.7712	5.90778e-71	8.41592e-69
TFAP2C	52	210	17.5928	1.39852e-69	1.95395e-67
STAT5A	53	147	17.5592	2.5305e-69	3.4688e-67
ZNF404	54	229	17.553	2.81862e-69	3.79219e-67
NFXL1	55	228	17.3434	1.10585e-67	1.4542e-65
ZNF645	56	231	17.342	1.13257e-67	1.4542e-65
REPIN1	57	236	17.3416	1.14091e-67	1.4542e-65
GABPA	58	240	17.2644	4.36217e-67	5.46415e-65
MLX	59	236	17.0891	8.93996e-66	1.10086e-63
RAD21	60	240	16.9998	4.11769e-65	4.98597e-63
ZNF34	61	225	16.8626	4.23909e-64	5.04883e-62
DEK	62	230	16.6268	2.2299e-62	2.61302e-60
ZNF23	63	231	16.2009	2.48584e-59	2.86669e-57
ZNF426	64	227	16.1886	3.03583e-59	3.44623e-57
SIX4	65	228	16.1784	3.57914e-59	4.00049e-57
KDM5A	66	240	16.1655	4.41298e-59	4.85776e-57
RBAK	67	231	16.1335	7.41945e-59	8.04535e-57
ZNF391	68	231	16.1218	8.96679e-59	9.58023e-57
CREB3L1	69	232	16.1047	1.18148e-58	1.24401e-56
ELK1	70	240	16.0712	2.03071e-58	2.10765e-56
RBPJ	71	131	16.0297	3.96531e-58	4.05758e-56
ETS2	72	235	16.0231	4.41009e-58	4.45003e-56
DROSHA	73	240	15.8529	6.70999e-57	6.678e-55
PGR	74	171	15.8156	1.21448e-56	1.19235e-54
ZNF121	75	231	15.8013	1.52275e-56	1.47508e-54
LEO1	76	122	15.7345	4.38411e-56	4.19098e-54
ZNF157	77	233	15.6672	1.26801e-55	1.19641e-53
ZNF644	78	239	15.6515	1.62288e-55	1.51161e-53
SIX2	79	120	15.62	2.65985e-55	2.44612e-53
ZNF701	80	233	15.5709	5.73706e-55	5.21012e-53
MAFF	81	239	15.421	5.91506e-54	5.30544e-52
KAT8	82	239	15.3464	1.87211e-53	1.65869e-51
CDC5L	83	230	15.2427	9.20135e-53	8.05418e-51
HDAC2	84	240	15.1871	2.1517e-52	1.86102e-50
TEAD3	85	234	15.1341	4.82671e-52	4.12553e-50
MYC	86	241	15.0244	2.54244e-51	2.14783e-49
PKNOX1	87	240	14.9145	1.32676e-50	1.10795e-48
CNOT3	88	209	14.6336	8.57495e-49	7.0794e-47
ZZZ3	89	219	14.6317	8.81987e-49	7.19979e-47
ZBTB1	90	237	14.4547	1.17124e-47	9.45474e-46
NANOG	91	241	14.4268	1.7538e-47	1.40019e-45
GLI4	92	235	14.3819	3.35881e-47	2.65244e-45
ZNF416	93	232	14.3563	4.86394e-47	3.79973e-45
FOXP1	94	238	14.2694	1.69795e-46	1.31234e-44
ZNF558	95	225	14.2062	4.19164e-46	3.20559e-44
WDR5	96	240	14.0753	2.6949e-45	2.03948e-43
ZNF680	97	236	13.9006	3.14146e-44	2.35292e-42
BCL6	98	191	13.8635	5.2736e-44	3.90957e-42
NKX2-1	99	183	13.7638	2.10341e-43	1.5436e-41
JARID2	100	123	13.7182	3.95206e-43	2.87125e-41
MAX	101	240	13.6854	6.20941e-43	4.4666e-41
GFI1B	102	232	13.6838	6.34117e-43	4.51666e-41
TSC22D4	103	234	13.5568	3.61034e-42	2.54659e-40
HID1	104	110	13.3403	6.74484e-41	4.71179e-39
ZNF610	105	232	13.3133	9.68027e-41	6.69801e-39
SP4	106	114	13.2597	1.98163e-40	1.3582e-38
ZFP42	107	127	13.168	6.70282e-40	4.55115e-38
ETV1	108	234	13.0698	2.45041e-39	1.6484e-37
PSIP1	109	125	13.0179	4.8373e-39	3.22422e-37
PTRF	110	227	12.9801	7.93267e-39	5.23931e-37
NELFE	111	134	12.9433	1.28183e-38	8.38984e-37
MAZ	112	240	12.8773	3.01962e-38	1.95876e-36
MBD4	113	216	12.8331	5.35204e-38	3.44103e-36
TBL1XR1	114	239	12.8021	7.97438e-38	5.08206e-36
NFKB2	115	81	12.8001	8.19022e-38	5.17422e-36
PBX1	116	150	12.6731	4.16611e-37	2.60928e-35
ZFHX2	117	221	12.6254	7.64569e-37	4.74765e-35
ZNF488	118	237	12.6179	8.41722e-37	5.18244e-35
SCRT2	119	229	12.4856	4.47097e-36	2.72962e-34
NFIL3	120	237	12.4548	6.58345e-36	3.98584e-34
RCOR1	121	240	12.4234	9.75451e-36	5.8569e-34
ADNP	122	220	12.2518	8.218e-35	4.89389e-33
ZNF791	123	227	12.2435	9.10416e-35	5.37752e-33
KDM2B	124	201	12.2314	1.05655e-34	6.19036e-33
ZNF263	125	234	12.193	1.69313e-34	9.84074e-33
ZNF318	126	235	12.0723	7.39401e-34	4.26341e-32
CCNT2	127	188	11.9665	2.66258e-33	1.52316e-31
YY2	128	222	11.9315	4.05722e-33	2.30286e-31
SPIB	129	94	11.8733	8.14151e-33	4.58525e-31
ZSCAN4	130	233	11.7749	2.62861e-32	1.46903e-30
RFX1	131	239	11.7444	3.77418e-32	2.07797e-30
MYBL2	132	136	11.7443	3.77541e-32	2.07797e-30
ARID1B	133	217	11.5944	2.20029e-31	1.20192e-29
DPEP3	134	206	11.5791	2.63129e-31	1.42663e-29
ZMYM3	135	240	11.5464	3.84999e-31	2.07192e-29
PAX5	136	239	11.4744	8.87055e-31	4.7387e-29
STAT3	137	241	11.35	3.70983e-30	1.96735e-28
KMT2D	138	164	11.2209	1.61051e-29	8.47877e-28
YAP1	139	157	11.1421	3.91369e-29	2.04559e-27
HLF	140	231	11.069	8.86683e-29	4.60138e-27
ZNF26	141	227	11.0573	1.0107e-28	5.20776e-27
ZNF366	142	225	11.0157	1.6048e-28	8.21072e-27
NELFA	143	101	10.9745	2.53535e-28	1.2881e-26
FUS	144	240	10.8361	1.16135e-27	5.85933e-26
MIER2	145	232	10.6421	9.49497e-27	4.75744e-25
ESRRA	146	240	10.5967	1.54345e-26	7.68045e-25
IRF5	147	235	10.3859	1.43706e-25	7.1024e-24
TERF1	148	60	10.365	1.78905e-25	8.78229e-24
MNT	149	239	10.2173	8.29078e-25	4.04257e-23
ZNF507	150	222	10.1839	1.17034e-24	5.66852e-23
TCF7	151	240	10.179	1.23069e-24	5.92133e-23
TAL1	152	236	10.1374	1.88449e-24	9.00736e-23
KLF17	153	233	10.1248	2.14514e-24	1.01862e-22
PRDM10	154	229	10.1189	2.27762e-24	1.0745e-22
ELL2	155	74	10.0983	2.80921e-24	1.31674e-22
AFF1	156	42	10.0954	2.89407e-24	1.34782e-22
SUPT5H	157	208	10.0681	3.82314e-24	1.76917e-22
ZNF654	158	231	9.91863	1.72735e-23	7.94277e-22
ASCL1	159	92	9.87288	2.72863e-23	1.2468e-21
TP73	160	122	9.85093	3.39557e-23	1.54185e-21
ZNF776	161	221	9.80148	5.54735e-23	2.50327e-21
ZNF511	162	236	9.7802	6.84727e-23	3.07079e-21
SOX4	163	56	9.7119	1.34143e-22	5.97901e-21
ASCL2	164	60	9.66464	2.13065e-22	9.43878e-21
COPS2	165	197	9.62741	3.0626e-22	1.34851e-20
MTA3	166	237	9.54672	6.69354e-22	2.92951e-20
ETV4	167	235	9.44846	1.71926e-21	7.47949e-20
GLIS1	168	233	9.28688	7.94375e-21	3.4353e-19
POU2F2	169	235	9.22679	1.39435e-20	5.99421e-19
RELB	170	228	9.17307	2.29868e-20	9.82375e-19
KLF16	171	239	9.1324	3.34972e-20	1.42318e-18
FOXA3	172	225	9.12495	3.5885e-20	1.51576e-18
HOXA4	173	157	9.06073	6.47919e-20	2.72096e-18
ARNTL	174	204	8.97847	1.37282e-19	5.73208e-18
CEBPD	175	236	8.935	2.03584e-19	8.45187e-18
ZNF547	176	231	8.93363	2.06125e-19	8.50874e-18
MEF2A	177	238	8.92201	2.28952e-19	9.39763e-18
ZNF552	178	96	8.92093	2.31189e-19	9.43616e-18
SMAD5	179	239	8.82571	5.4385e-19	2.20736e-17
ZNF560	180	225	8.74812	1.0847e-18	4.37808e-17
ELF2	181	57	8.73031	1.2699e-18	5.09727e-17
YY1	182	240	8.7069	1.56146e-18	6.23313e-17
GRHL2	183	147	8.64937	2.58911e-18	1.02789e-16
MXD1	184	76	8.61549	3.4821e-18	1.3749e-16
HMGN3	185	183	8.5668	5.31986e-18	2.08918e-16
ATOH1	186	69	8.44358	1.53882e-17	6.01068e-16
SAP30	187	239	8.40963	2.05657e-17	7.99007e-16
PITX3	188	73	8.34346	3.60725e-17	1.39401e-15
FOXK2	189	240	8.30128	5.14985e-17	1.97961e-15
BARX1	190	55	8.22642	9.64496e-17	3.68803e-15
TBX21	191	225	8.0973	2.80973e-16	1.06876e-14
ETS1	192	240	8.04804	4.20648e-16	1.59171e-14
ZNF197	193	228	7.94798	9.47907e-16	3.56826e-14
RBBP5	194	240	7.87371	1.7214e-15	6.44655e-14
KDM3A	195	39	7.83779	2.29267e-15	8.54191e-14
ATF3	196	240	7.79438	3.23639e-15	1.19964e-13
NR3C1	197	240	7.75305	4.48548e-15	1.65421e-13
FOSL2	198	233	7.72661	5.52232e-15	2.0263e-13
ZNF501	199	229	7.66021	9.28154e-15	3.38856e-13
RUNX2	200	50	7.54934	2.18738e-14	7.94587e-13
ZNF354B	201	217	7.4799	3.71887e-14	1.3442e-12
FOXO1	202	91	7.4732	3.91327e-14	1.40746e-12
ETV5	203	108	7.37466	8.23815e-14	2.94837e-12
RXRB	204	233	7.339	1.07601e-13	3.83206e-12
ZMYND8	205	143	7.33	1.1508e-13	4.07843e-12
PRDM14	206	26	7.31568	1.28038e-13	4.51563e-12
GATAD1	207	232	7.12305	5.27813e-13	1.8525e-11
NKX2-2	208	97	7.02273	1.08785e-12	3.79973e-11
TRIM28	209	240	6.94949	1.83305e-12	6.37201e-11
YBX1	210	240	6.89173	2.75596e-12	9.53459e-11
SUPT20H	211	33	6.88398	2.91009e-12	1.00201e-10
HES2	212	47	6.82476	4.40355e-12	1.50909e-10
NFYB	213	159	6.81705	4.64629e-12	1.5848e-10
RNF2	214	240	6.80038	5.2172e-12	1.77122e-10
MGAM	215	228	6.69494	1.07879e-11	3.6454e-10
FOS	216	240	6.66401	1.33229e-11	4.4812e-10
NFATC1	217	150	6.628	1.70136e-11	5.69619e-10
PPARG	218	190	6.5804	2.34598e-11	7.81835e-10
POLR3A	219	21	6.5639	2.62087e-11	8.69459e-10
ICE1	220	120	6.53963	3.08362e-11	1.01832e-09
ZNF19	221	236	6.51721	3.58142e-11	1.17736e-09
ZNF493	222	236	6.48678	4.38442e-11	1.43485e-09
YBX3	223	229	6.34435	1.1168e-10	3.63848e-09
DAND5	224	240	6.32394	1.27491e-10	4.13504e-09
CDX2	225	208	6.29287	1.55829e-10	5.0317e-09
AHR	226	51	6.19932	2.83541e-10	9.11498e-09
FOXA1	227	240	6.17895	3.22657e-10	1.03267e-08
ZNF281	228	21	6.15571	3.73718e-10	1.19085e-08
ZNF766	229	228	6.14537	3.98897e-10	1.26553e-08
NR2C2	230	239	6.1416	4.0848e-10	1.2903e-08
MED26	231	90	6.13042	4.38232e-10	1.37829e-08
NR4A1	232	239	6.02485	8.4633e-10	2.65033e-08
TAF3	233	133	6.02253	8.58566e-10	2.6771e-08
SOX17	234	45	5.95906	1.26844e-09	3.93824e-08
CDK8	235	141	5.86344	2.26684e-09	7.0081e-08
SLC25A2	236	40	5.84476	2.53652e-09	7.80862e-08
ZNF580	237	239	5.83845	2.63436e-09	8.07558e-08
KLF4	238	239	5.83433	2.70034e-09	8.24308e-08
ZNF687	239	233	5.81794	2.97887e-09	9.05527e-08
KCNH8	240	93	5.80656	3.18851e-09	9.65215e-08
TARDBP	241	240	5.7504	4.45176e-09	1.34203e-07
ERG	242	225	5.74534	4.5868e-09	1.37702e-07
CREB1	243	239	5.69476	6.17713e-09	1.84684e-07
ZNF585B	244	231	5.61787	9.66626e-09	2.87817e-07
HNF1B	245	35	5.509	1.80435e-08	5.3506e-07
KLF6	246	71	5.4937	1.96799e-08	5.81213e-07
UBTF	247	240	5.44421	2.60186e-08	7.65304e-07
GLIS2	248	232	5.43337	2.76496e-08	8.09998e-07
HDAC3	249	46	5.33372	4.81093e-08	1.40371e-06
ZNF600	250	216	5.26614	6.96604e-08	2.02439e-06
HNF1A	251	231	5.24949	7.62621e-08	2.20741e-06
TET2	252	136	5.15202	1.2885e-07	3.71478e-06
PCBP1	253	232	5.06691	2.02162e-07	5.80532e-06
CSNK2A2	254	32	4.98583	3.08474e-07	8.82333e-06
DIDO1	255	228	4.97105	3.32949e-07	9.48604e-06
DUX4L1	256	45	4.93999	3.90636e-07	1.10861e-05
RUNX3	257	175	4.87153	5.53695e-07	1.56525e-05
CTNNB1	258	97	4.83656	6.60513e-07	1.85998e-05
ILK	259	224	4.80074	7.90396e-07	2.21714e-05
ARID4B	260	228	4.63483	1.78617e-06	4.99111e-05
PRKCQ	261	15	4.57696	2.35896e-06	6.56641e-05
ZXDB	262	230	4.51539	3.16004e-06	8.76272e-05
FOXH1	263	84	4.5144	3.17474e-06	8.77002e-05
T	264	98	4.48335	3.67399e-06	0.000101107
HIF1A	265	221	4.45876	4.12177e-06	0.000113002
CUX1	266	240	4.45486	4.19738e-06	0.000114642
RARA	267	235	4.43953	4.50778e-06	0.000122659
ZNF555	268	209	4.40785	5.22016e-06	0.000141513
MIER1	269	222	4.34621	6.92559e-06	0.000187048
SPI1	270	239	4.32453	7.6429e-06	0.000205656
ONECUT1	271	7	4.31501	7.97986e-06	0.000213931
IRF4	272	238	4.29329	8.80215e-06	0.000235108
XRN2	273	22	4.24093	1.113e-05	0.000296196
SOX5	274	230	4.20713	1.29319e-05	0.000342895
SH2D3C	275	15	4.19992	1.33506e-05	0.000352707
ZNF12	276	30	4.19475	1.36587e-05	0.00035954
WWTR1	277	35	4.15726	1.61044e-05	0.000422389
NRF1	278	240	4.12196	1.87832e-05	0.000490876
SATB1	279	23	4.06813	2.36962e-05	0.000617054
NR5A2	280	34	4.05795	2.47526e-05	0.000642259
TOP2B	281	25	4.03635	2.71446e-05	0.000701819
SCRT1	282	232	4.00798	3.062e-05	0.000788868
SRSF1	283	240	3.95574	3.81486e-05	0.000979355
CAMTA1	284	11	3.93428	4.17233e-05	0.00106735
PEX2	285	237	3.93166	4.21806e-05	0.00107526
PPARGC1A	286	7	3.83307	6.32764e-05	0.0016074
HNF4A	287	239	3.79427	7.40394e-05	0.00187426
ZNF581	288	6	3.78129	7.8008e-05	0.00196786
THAP1	289	234	3.72656	9.70554e-05	0.00243989
LMNA	290	105	3.71067	0.000103357	0.00258934
CHD4	291	240	3.69486	0.000110005	0.00274642
NCAPG2	292	14	3.68062	0.000116334	0.00289448
PPARD	293	49	3.67387	0.000119451	0.00296189
LIN9	294	34	3.66673	0.000122838	0.00302825
KMT2C	295	129	3.66647	0.000122961	0.00302825
DNMT3A	296	13	3.66295	0.000124665	0.00305985
HNF4G	297	240	3.60485	0.000156169	0.0038202
ZNF335	298	227	3.50171	0.00023114	0.00563516
TOP1	299	74	3.48542	0.000245683	0.00596065
ZNF101	300	234	3.48493	0.000246132	0.00596065
VDR	301	120	3.46273	0.000267361	0.00645326
UBP1	302	11	3.40737	0.000327959	0.00788969
ZNF843	303	232	3.37581	0.000367994	0.00882361
ZNF223	304	235	3.35623	0.000395065	0.00944154
MAFK	305	240	3.34104	0.000417323	0.00994077
NFAT5	306	94	3.33208	0.000430992	0.0102328
SETDB1	307	234	3.28605	0.000508011	0.0120222
ZNF92	308	58	3.24944	0.000578154	0.0136377
HOXC6	309	75	3.22178	0.000636994	0.014977
ZNF584	310	235	3.19776	0.00069249	0.0162293
GATA6	311	224	3.15923	0.000790923	0.0184766
ZNF530	312	232	3.15059	0.000814715	0.0189253
TFEB	313	24	3.15036	0.00081534	0.0189253
GRHL1	314	14	3.1213	0.000900261	0.0208299
ZNF658	315	234	3.07367	0.0010572	0.0243834
TAF1	316	240	3.05248	0.00113479	0.0260902
CAMTA2	317	24	3.02003	0.00126375	0.0289633
PRDM11	318	51	2.97929	0.00144459	0.033004
DLX6	319	13	2.97216	0.00147855	0.0336739
CREB3L4	320	16	2.92852	0.00170289	0.0386619
NR2C1	321	234	2.92749	0.00170857	0.03867
ING5	322	151	2.8903	0.00192437	0.0434191
BATF3	323	3	2.85991	0.00211879	0.0476576
PDX1	324	81	2.83389	0.00229926	0.0515574
ZNF785	325	233	2.80615	0.0025069	0.0560403
CREB3	326	234	2.78608	0.00266746	0.0594466
INSM1	327	6	2.74271	0.00304675	0.067692
RLF	328	3	2.73346	0.00313363	0.0694099
ARRB1	329	3	2.73173	0.00315015	0.0695638
HAND2	330	10	2.72747	0.00319107	0.0702538
EBF1	331	237	2.71887	0.00327526	0.0718896
APOBEC3B	332	37	2.69429	0.0035269	0.0771797
MIA3	333	240	2.6891	0.00358223	0.078155
ZBTB17	334	222	2.64432	0.00409278	0.0890266
ZNF302	335	234	2.59231	0.00476671	0.103376
NFIC	336	192	2.59093	0.00478588	0.103483
E2F3	337	160	2.56445	0.00516695	0.111392
KLF13	338	228	2.49867	0.00623304	0.133977
BHLHE40	339	240	2.45873	0.0069714	0.149406
SNAPC1	340	3	2.45467	0.00705076	0.150662
HOXA1	341	79	2.44988	0.00714514	0.152231
HSF1	342	236	2.43382	0.0074703	0.158694
TCF7L1	343	3	2.40029	0.00819095	0.173495
CBFA2T2	344	5	2.37364	0.00880691	0.186
ZBTB7B	345	32	2.36921	0.00891301	0.187695
PRDM1	346	233	2.36487	0.00901809	0.189359
JMJD6	347	18	2.32987	0.0099066	0.207416
ZBTB21	348	232	2.31435	0.0103244	0.215542
FOXO3	349	21	2.23696	0.0126444	0.263222
RB1	350	235	2.23149	0.0128242	0.266201
KLF1	351	239	2.20929	0.0135772	0.281029
NIPBL	352	188	2.1709	0.0149694	0.308966
PARP1	353	2	2.13729	0.0162872	0.335212
THAP4	354	3	2.12556	0.0167701	0.344175
LMO3	355	31	2.12227	0.0169075	0.346019
SFPQ	356	240	2.09872	0.017921	0.365729
TLX1	357	42	2.08995	0.0183111	0.372643
MYBL1	358	7	2.08863	0.0183706	0.372809
ZNF837	359	237	2.06478	0.0194721	0.394063
CREBL2	360	2	1.99922	0.0227921	0.45997
IRF3	361	239	1.95026	0.0255727	0.514657
NR1D1	362	16	1.94842	0.0256822	0.515433
BPTF	363	97	1.93214	0.026671	0.533803
DNAJC2	364	15	1.85754	0.0316169	0.631052
PADI4	365	11	1.8435	0.0326279	0.649448
HIC1	366	232	1.81684	0.0346209	0.685687
ELF5	367	16	1.81662	0.0346373	0.685687
FOXI1	368	7	1.80728	0.035359	0.698071
HOXA13	369	70	1.80402	0.0356137	0.701194
NR1H4	370	5	1.80119	0.0358362	0.703669
ERCC6	371	9	1.75954	0.0392426	0.768478
SIX1	372	16	1.66243	0.0482135	0.941615
RBL2	373	51	1.66089	0.0483681	0.942101
FOXA2	374	240	1.64517	0.0499674	0.97065
MIXL1	375	237	1.63482	0.0510436	0.988912
TAF2	376	22	1.63292	0.051243	0.990135
ZBTB44	377	3	1.5928	0.0556022	1
TCF21	378	68	1.58301	0.0567101	1
OVOL2	379	28	1.58157	0.0568738	1
RUNX1T1	380	128	1.56376	0.0589367	1
E2F6	381	238	1.54019	0.0617569	1
DPF2	382	237	1.52637	0.0634583	1
ESR2	383	106	1.49397	0.0675922	1
MITF	384	234	1.48564	0.0686869	1
GLI1	385	4	1.47544	0.0700474	1
DR1	386	1	1.44988	0.0735463	1
MXI1	387	240	1.44725	0.0739141	1
RORA	388	23	1.44048	0.0748664	1
CTR9	389	1	1.42236	0.0774613	1
HNRNPL	390	239	1.40531	0.0799648	1
CHD2	391	239	1.38128	0.083597	1
SKI	392	1	1.37951	0.0838681	1
FEV	393	32	1.36856	0.0855685	1
KLF10	394	2	1.36102	0.0867533	1
BACH1	395	240	1.34677	0.0890266	1
LYAR	396	1	1.34367	0.0895269	1
DNTTIP1	397	1	1.29751	0.0972273	1
ETV7	398	6	1.29564	0.0975501	1
ELL	399	1	1.29483	0.0976895	1
MAPK1	400	1	1.29183	0.0982083	1
BARX2	401	9	1.27292	0.101524	1
ATF6	402	3	1.26723	0.102537	1
IRF8	403	1	1.26004	0.103828	1
GATA4	404	239	1.25809	0.10418	1
TBX3	405	239	1.23101	0.109159	1
ZBTB16	406	19	1.21398	0.112377	1
TSHZ1	407	231	1.20762	0.113598	1
SNAPC5	408	1	1.18726	0.117563	1
FOXP2	409	235	1.18467	0.118073	1
ZNF316	410	236	1.1842	0.118166	1
ISL2	411	2	1.18052	0.118898	1
SUMO1	412	13	1.17529	0.11994	1
RFX2	413	30	1.16288	0.122439	1
NFE2L3	414	1	1.15759	0.123515	1
ZBTB7A	415	238	1.13839	0.127479	1
ZFP41	416	232	1.12037	0.131278	1
OVOL3	417	236	1.10661	0.13423	1
DPPA3	418	1	1.10309	0.134995	1
GLIS3	419	14	1.08964	0.137936	1
FUBP1	420	1	1.06932	0.142463	1
HOXD13	421	1	1.06595	0.143222	1
FLI1	422	199	1.05989	0.144598	1
NR3C2	423	1	1.05361	0.146031	1
NR1I2	424	3	1.03833	0.149559	1
SNAI1	425	2	1.0361	0.150078	1
PLAG1	426	6	1.02114	0.153595	1
ELF1	427	239	1.02092	0.153646	1
HOXA7	428	35	1.01103	0.156002	1
ELF4	429	239	0.961358	0.168186	1
HSF4	430	4	0.955527	0.169656	1
CNBP	431	1	0.946355	0.171984	1
HOXB7	432	21	0.918071	0.179291	1
CD74	433	3	0.905355	0.182639	1
ZBTB49	434	234	0.892567	0.186045	1
HOXD1	435	1	0.890289	0.186655	1
NME2	436	1	0.840957	0.200186	1
FOXF1	437	1	0.834857	0.201899	1
ZBTB8A	438	233	0.81899	0.206396	1
NKX3-1	439	3	0.795384	0.213195	1
STAG2	440	1	0.782255	0.217032	1
WIZ	441	24	0.763156	0.222685	1
EPAS1	442	15	0.758613	0.224042	1
ELK4	443	100	0.740969	0.229356	1
NKX6-1	444	1	0.729044	0.232987	1
SMAD2	445	240	0.720238	0.235689	1
CIITA	446	7	0.694242	0.243765	1
FOXF2	447	5	0.69279	0.244221	1
GTF2B	448	158	0.675771	0.249593	1
BCL11A	449	234	0.675742	0.249602	1
PPARA	450	4	0.662054	0.253968	1
PRDM12	451	235	0.648623	0.258291	1
HOXA5	452	36	0.64393	0.25981	1
HOXD11	453	5	0.641366	0.260643	1
ING3	454	171	0.625674	0.265764	1
NR4A2	455	1	0.624158	0.266262	1
ZNF2	456	232	0.61897	0.267968	1
HMGA1	457	1	0.609202	0.271195	1
LHX3	458	3	0.603234	0.273176	1
NEUROG3	459	21	0.599149	0.274537	1
NFATC4	460	4	0.595606	0.275719	1
LMX1B	461	3	0.58781	0.27833	1
HOXB2	462	2	0.582943	0.279966	1
HOXC11	463	9	0.562927	0.286742	1
TET3	464	1	0.546816	0.292252	1
GC	465	66	0.537867	0.295334	1
HOXA10	466	48	0.535811	0.296045	1
ZFP37	467	227	0.502474	0.307667	1
ZFAT	468	1	0.492848	0.31106	1
HOXB8	469	3	0.439665	0.33009	1
FERD3L	470	1	0.432732	0.332605	1
GABPAP	471	1	0.43222	0.332791	1
HOXC8	472	12	0.394722	0.346524	1
RFX7	473	12	0.352603	0.362193	1
SON	474	5	0.336441	0.368269	1
FANCD2	475	2	0.329219	0.370995	1
DLX2	476	8	0.295118	0.383952	1
HOXA9	477	1	0.264046	0.395872	1
ZGPAT	478	230	0.234152	0.407434	1
LDB1	479	47	0.233154	0.407821	1
WT1	480	230	0.226171	0.410534	1
ZNF711	481	1	0.223277	0.41166	1
HOXC13	482	3	0.208215	0.417531	1
RUNX1	483	239	0.173822	0.431003	1
DAXX	484	127	0.160513	0.436238	1
FOXE1	485	19	0.138241	0.445025	1
MAFB	486	58	0.128496	0.448878	1
TP63	487	185	0.119182	0.452565	1
TOX4	488	1	0.110339	0.45607	1
PAX8	489	1	0.0620315	0.475269	1
POU2AF1	490	5	0.0525429	0.479048	1
EGR1	491	239	0.049006	0.480457	1
GSK3B	492	1	0.0329005	0.486877	1
REL	493	3	0.0130931	0.494777	1
HOXA6	494	143	-0.0108687	0.504336	1
TDRD3	495	3	-0.0288274	0.511499	1
SRPK1	496	3	-0.0944268	0.537615	1
CTBP2	497	136	-0.0969499	0.538617	1
NCOR1	498	240	-0.102492	0.540817	1
ICE2	499	2	-0.105185	0.541886	1
OVOL1	500	1	-0.107631	0.542856	1
ING4	501	1	-0.126393	0.55029	1
ZNF140	502	236	-0.127718	0.550814	1
PAX2	503	1	-0.150669	0.559882	1
HIVEP3	504	1	-0.179092	0.571067	1
MAPK14	505	1	-0.180019	0.571431	1
USP7	506	2	-0.198984	0.578862	1
RAX2	507	2	-0.203211	0.580515	1
IKZF5	508	1	-0.218763	0.586583	1
NKX2-8	509	1	-0.230401	0.59111	1
ZNF623	510	235	-0.236918	0.59364	1
ZNF747	511	225	-0.240722	0.595115	1
EHF	512	73	-0.256818	0.60134	1
MAML3	513	2	-0.262178	0.603408	1
IRF9	514	230	-0.263596	0.603955	1
TEAD1	515	235	-0.265228	0.604583	1
GLI2	516	130	-0.270752	0.606709	1
FOXQ1	517	2	-0.270855	0.606749	1
ZNF18	518	232	-0.279622	0.610116	1
TGIF2	519	226	-0.286163	0.612623	1
CEBPE	520	3	-0.326117	0.627832	1
ZSCAN23	521	233	-0.340812	0.633377	1
JUN	522	240	-0.369813	0.644239	1
BAMBI	523	1	-0.37952	0.647849	1
DMRT1	524	1	-0.411018	0.65947	1
ARID3B	525	2	-0.413719	0.66046	1
PTPN18	526	7	-0.424766	0.664496	1
ZBTB4	527	1	-0.434294	0.667962	1
NHLH1	528	5	-0.441167	0.670454	1
JDP2	529	12	-0.47865	0.683906	1
ATF7	530	2	-0.504481	0.693038	1
LMTK3	531	2	-0.514366	0.696502	1
ARNTL2	532	2	-0.514763	0.696641	1
MEF2C	533	75	-0.519105	0.698156	1
KLF3	534	13	-0.558621	0.71179	1
LCORL	535	1	-0.578412	0.718507	1
RREB1	536	7	-0.582863	0.720007	1
ATRX	537	2	-0.604542	0.727258	1
KLF15	538	2	-0.609925	0.729044	1
NKX2-5	539	37	-0.612905	0.73003	1
KLF5	540	190	-0.614895	0.730688	1
INO80	541	2	-0.621397	0.732831	1
AR	542	236	-0.675888	0.750444	1
ZC3H11A	543	6	-0.69176	0.755456	1
SMAD3	544	158	-0.709233	0.76091	1
DRAP1	545	235	-0.72827	0.766776	1
ZNF236	546	2	-0.743023	0.771266	1
PML	547	163	-0.74346	0.771398	1
HOXC9	548	111	-0.745386	0.771981	1
ADAR	549	1	-0.768056	0.778773	1
HOXB13	550	65	-0.80017	0.788194	1
HES7	551	1	-0.836223	0.798485	1
HOXB6	552	3	-0.859589	0.804992	1
ENO1	553	1	-0.870942	0.808107	1
GLYR1	554	2	-0.874362	0.80904	1
CDK6	555	51	-0.907928	0.818042	1
LFNG	556	1	-0.924275	0.822328	1
GPS2	557	1	-0.969362	0.833818	1
ZMYND11	558	4	-0.995613	0.840281	1
KDM5D	559	41	-1.01795	0.845648	1
ZKSCAN8	560	238	-1.02973	0.848431	1
ZNF8	561	19	-1.04696	0.852441	1
PUF60	562	1	-1.05092	0.853353	1
LHX4	563	2	-1.07454	0.858709	1
AKT1	564	1	-1.08301	0.860597	1
POLR2H	565	193	-1.08677	0.86143	1
HIC2	566	1	-1.10153	0.864666	1
ASH1L	567	11	-1.1327	0.871329	1
ZNF486	568	6	-1.21138	0.887125	1
PRAME	569	65	-1.22407	0.889537	1
ZBTB24	570	2	-1.23998	0.892509	1
ACVR2B	571	1	-1.2494	0.894241	1
HNRNPK	572	1	-1.25155	0.894633	1
GFI1	573	1	-1.25682	0.89559	1
ALX4	574	7	-1.26012	0.896188	1
SLC25A37	575	2	-1.26186	0.8965	1
MEIS2	576	7	-1.26816	0.89763	1
NKX2-3	577	4	-1.27803	0.899381	1
TRIM24	578	237	-1.30242	0.903614	1
BRD7	579	5	-1.30752	0.904481	1
SETX	580	4	-1.31619	0.905945	1
PURA	581	2	-1.35272	0.911928	1
NFATC3	582	3	-1.35645	0.912522	1
E2F1	583	237	-1.36489	0.913857	1
ZHX1	584	239	-1.36741	0.914252	1
RBL1	585	117	-1.38456	0.916906	1
BBX	586	1	-1.4116	0.920966	1
NR6A1	587	1	-1.42243	0.922549	1
HIRA	588	27	-1.43668	0.924596	1
SVIL	589	1	-1.45932	0.927761	1
BATF	590	103	-1.46389	0.928388	1
MYB	591	238	-1.4682	0.928975	1
OTX1	592	1	-1.48579	0.931333	1
SMAD7	593	1	-1.50977	0.934449	1
NFIB	594	2	-1.51194	0.934726	1
USF2	595	239	-1.52927	0.936901	1
HDAC4	596	6	-1.53009	0.937003	1
HOMEZ	597	228	-1.54197	0.938459	1
NEUROD1	598	30	-1.54224	0.938492	1
LCOR	599	1	-1.54337	0.93863	1
GATA1	600	239	-1.54673	0.939036	1
SMAD6	601	1	-1.57506	0.942379	1
OSR2	602	233	-1.57563	0.942444	1
CASZ1	603	8	-1.58555	0.943579	1
CIC	604	1	-1.60607	0.945871	1
MXD3	605	8	-1.6068	0.945951	1
MEIS3	606	3	-1.61259	0.946584	1
MSX1	607	1	-1.66934	0.952475	1
DDX5	608	2	-1.67242	0.952779	1
HTT	609	5	-1.67385	0.95292	1
PITX1	610	6	-1.6879	0.954285	1
MAPK3	611	1	-1.69473	0.954937	1
IRX2	612	1	-1.70915	0.956289	1
GBX2	613	2	-1.71158	0.956513	1
FOXP3	614	21	-1.71533	0.956857	1
DNAJC5	615	1	-1.72118	0.957391	1
DLX5	616	1	-1.73158	0.958325	1
ZNF781	617	225	-1.74362	0.959387	1
CDC73	618	18	-1.77041	0.961671	1
TFAM	619	11	-1.79736	0.963861	1
AGO2	620	4	-1.79832	0.963937	1
AMH	621	6	-1.81964	0.965593	1
ZNF24	622	239	-1.86932	0.969211	1
GTF2I	623	151	-1.89295	0.970818	1
ZFP36L1	624	2	-1.91648	0.972348	1
CHD1	625	240	-1.96988	0.975574	1
ZBTB10	626	234	-2.01193	0.977886	1
TFDP2	627	12	-2.06681	0.980624	1
MLLT1	628	239	-2.0677	0.980666	1
HOXA2	629	27	-2.08156	0.981309	1
NFKBIA	630	2	-2.09104	0.981738	1
DYRK1A	631	3	-2.09381	0.981861	1
FOXO4	632	3	-2.15038	0.984237	1
KMT2B	633	240	-2.1604	0.984629	1
CBX6	634	2	-2.17626	0.985232	1
SFMBT1	635	2	-2.18249	0.985463	1
FOXC1	636	3	-2.18279	0.985474	1
KAT2A	637	41	-2.19319	0.985853	1
SOX10	638	6	-2.21446	0.986601	1
ZNF407	639	230	-2.22342	0.986906	1
TERF2	640	6	-2.23162	0.98718	1
CTCF	641	240	-2.2412	0.987493	1
ZNF83	642	232	-2.26878	0.988359	1
SOX13	643	231	-2.27467	0.988537	1
KAT5	644	25	-2.30318	0.989366	1
FOXD2	645	59	-2.31328	0.989646	1
ZNF592	646	236	-2.33327	0.990183	1
NBN	647	239	-2.37845	0.991307	1
NR5A1	648	70	-2.43239	0.9925	1
DLX1	649	111	-2.43304	0.992514	1
MTF1	650	5	-2.4548	0.992952	1
ISL1	651	8	-2.4633	0.993117	1
NFYA	652	142	-2.50202	0.993826	1
CDK12	653	14	-2.51092	0.993979	1
POLR3G	654	3	-2.51155	0.99399	1
EZH1	655	14	-2.52709	0.994249	1
FOXG1	656	61	-2.53238	0.994335	1
HEYL	657	4	-2.53416	0.994364	1
IRX5	658	3	-2.62283	0.99564	1
MYH11	659	163	-2.64361	0.995899	1
ZBTB20	660	228	-2.66746	0.996179	1
IRF1	661	240	-2.70489	0.996584	1
BCLAF1	662	240	-2.77536	0.997243	1
BCL11B	663	235	-2.85793	0.997868	1
PRDM2	664	233	-2.87689	0.997992	1
ZNF639	665	237	-2.89343	0.998095	1
ZFHX4	666	3	-2.94461	0.998383	1
CDK9	667	175	-2.96811	0.998502	1
ZHX2	668	240	-3.00984	0.998693	1
ZNF354C	669	238	-3.0528	0.998866	1
SPDEF	670	169	-3.07172	0.998936	1
BACH2	671	60	-3.07706	0.998955	1
RARG	672	89	-3.08255	0.998974	1
EMX1	673	6	-3.09662	0.999021	1
IKZF2	674	228	-3.11554	0.999082	1
PROX1	675	61	-3.15344	0.999193	1
HMBOX1	676	231	-3.17235	0.999244	1
ALKBH3	677	5	-3.19292	0.999296	1
GTF3C2	678	33	-3.20058	0.999314	1
ZNF589	679	230	-3.21958	0.999358	1
NCOR2	680	31	-3.23998	0.999402	1
ZSCAN29	681	235	-3.24817	0.999419	1
KLF7	682	235	-3.25056	0.999424	1
HSF2	683	10	-3.32131	0.999552	1
IRX3	684	4	-3.33845	0.999579	1
RAD51	685	240	-3.33974	0.999581	1
IKZF1	686	238	-3.3794	0.999637	1
LIN54	687	13	-3.42665	0.999694	1
ZFP36L2	688	8	-3.42719	0.999695	1
MECP2	689	91	-3.45001	0.99972	1
PCGF2	690	19	-3.46698	0.999737	1
GDNF	691	240	-3.47543	0.999745	1
HDAC1	692	238	-3.51185	0.999777	1
CREM	693	240	-3.51203	0.999778	1
PHF2	694	95	-3.54239	0.999802	1
CBX4	695	6	-3.59532	0.999838	1
RERE	696	237	-3.60262	0.999842	1
HES4	697	65	-3.71137	0.999897	1
MAF	698	7	-3.76725	0.999917	1
WHSC1	699	240	-3.79653	0.999927	1
NPAT	700	91	-3.85893	0.999943	1
CCNT1	701	84	-3.8888	0.99995	1
PRKDC	702	14	-3.90271	0.999952	1
ID2	703	6	-3.9232	0.999956	1
MYCN	704	27	-3.95707	0.999962	1
SNRNP70	705	239	-3.98545	0.999966	1
E2F8	706	70	-4.03295	0.999972	1
DCP1A	707	12	-4.07427	0.999977	1
IRF2	708	232	-4.08845	0.999978	1
STAT6	709	14	-4.10164	0.999979	1
ZNF266	710	235	-4.13363	0.999982	1
CHD8	711	199	-4.13899	0.999983	1
HEXIM1	712	72	-4.26195	0.99999	1
SUZ12	713	240	-4.2706	0.99999	1
PIAS1	714	121	-4.28653	0.999991	1
ZBTB26	715	239	-4.3333	0.999993	1
CLOCK	716	86	-4.34056	0.999993	1
MYOD1	717	152	-4.36337	0.999994	1
ZNF143	718	239	-4.41234	0.999995	1
BRD9	719	11	-4.44124	0.999996	1
POU2F1	720	16	-4.47696	0.999996	1
HHEX	721	234	-4.50127	0.999997	1
DMC1	722	81	-4.54479	0.999997	1
ZNF292	723	237	-4.55913	0.999997	1
SOX2	724	223	-4.76102	0.999999	1
SALL4	725	65	-4.78413	0.999999	1
HNRNPUL1	726	240	-4.84305	0.999999	1
ZNF384	727	240	-4.84949	0.999999	1
POU3F2	728	20	-4.86794	0.999999	1
BANP	729	26	-5.0558	1	1
TBP	730	238	-5.10026	1	1
ETV6	731	240	-5.15267	1	1
LMO2	732	66	-5.1677	1	1
ID1	733	12	-5.17478	1	1
NCAPG	734	17	-5.22724	1	1
ZEB1	735	229	-5.26342	1	1
ZBTB2	736	225	-5.2653	1	1
ERF	737	23	-5.32601	1	1
PRPF4	738	227	-5.54408	1	1
ZFP69B	739	228	-5.66101	1	1
SOX11	740	13	-5.67763	1	1
ARNT2	741	14	-5.74515	1	1
POLR2A	742	240	-5.78991	1	1
SIN3A	743	240	-5.81909	1	1
GTF2A2	744	224	-5.87242	1	1
HMGN1	745	23	-5.88383	1	1
DACH1	746	21	-5.9582	1	1
KDM4B	747	233	-6.08249	1	1
PTBP1	748	232	-6.10308	1	1
PLRG1	749	227	-6.13431	1	1
SMC3	750	240	-6.13478	1	1
TAF7	751	240	-6.18859	1	1
KDM6B	752	154	-6.20132	1	1
ZNF250	753	73	-6.38046	1	1
KDM5C	754	35	-6.38076	1	1
ZNF514	755	235	-6.59489	1	1
TRRAP	756	18	-6.65242	1	1
STAT4	757	66	-6.68261	1	1
DDX20	758	235	-6.70522	1	1
SOX3	759	30	-6.93982	1	1
TRIM22	760	240	-6.96191	1	1
C17ORF49	761	30	-7.06908	1	1
ZNF169	762	229	-7.17519	1	1
NR1H3	763	156	-7.27365	1	1
GMEB1	764	68	-7.31388	1	1
AFF4	765	156	-7.33297	1	1
HINFP	766	231	-7.40343	1	1
ZNF155	767	229	-7.44261	1	1
ZNF217	768	131	-7.51254	1	1
PHF8	769	240	-7.53991	1	1
SCML2	770	32	-7.58022	1	1
ZFX	771	236	-7.64527	1	1
ZNF84	772	23	-7.7045	1	1
KLF8	773	230	-7.79239	1	1
ERCC3	774	29	-7.80651	1	1
ZNF750	775	79	-7.8324	1	1
SMARCC2	776	79	-7.84555	1	1
EMSY	777	228	-7.88127	1	1
ZNF211	778	233	-7.90149	1	1
ZNF670	779	237	-7.90089	1	1
ZNF652	780	237	-7.97039	1	1
ZFHX3	781	30	-8.02064	1	1
ZNF704	782	236	-8.02712	1	1
ZFP3	783	238	-8.12002	1	1
KAT2B	784	239	-8.24808	1	1
STAT2	785	238	-8.21771	1	1
SMAD4	786	180	-8.25477	1	1
SP5	787	234	-23.5753	1	1
FEZF1	788	231	-23.356	1	1
ID3	789	232	-23.5974	1	1
TFDP1	790	236	-23.0205	1	1
TEAD2	791	229	-23.0705	1	1
ZNF423	792	238	-23.2314	1	1
TP53BP1	793	235	-23.3718	1	1
ZEB2	794	239	-23.2626	1	1
CHD7	795	240	-23.3095	1	1
BMI1	796	240	-22.5512	1	1
ZNF664	797	232	-22.9899	1	1
ZFP64	798	239	-22.0958	1	1
RXRA	799	240	-22.1183	1	1
CBX5	800	240	-22.121	1	1
ZIC2	801	222	-22.2127	1	1
HES1	802	225	-22.2054	1	1
OTX2	803	212	-22.604	1	1
EZH2	804	240	-22.9471	1	1
MXD4	805	234	-22.2866	1	1
LEF1	806	235	-22.8104	1	1
E2F5	807	228	-22.3056	1	1
SREBF1	808	240	-22.5494	1	1
ZBTB33	809	240	-21.6392	1	1
ZNF362	810	230	-21.9268	1	1
ZSCAN18	811	235	-21.9376	1	1
KLF11	812	236	-21.225	1	1
HDGF	813	237	-21.3216	1	1
KMT2A	814	202	-21.7827	1	1
CREBBP	815	217	-20.2963	1	1
NFE2	816	239	-20.2754	1	1
SIX5	817	240	-20.7215	1	1
ASXL1	818	166	-20.5866	1	1
HDAC8	819	234	-20.2359	1	1
ZSCAN9	820	234	-20.4418	1	1
PRDM4	821	236	-20.0099	1	1
FOXM1	822	232	-20.9628	1	1
RING1	823	240	-20.4816	1	1
CEBPG	824	240	-20.8284	1	1
ZNF48	825	238	-20.7847	1	1
ZNF148	826	230	-19.5065	1	1
SSRP1	827	215	-19.4542	1	1
HDAC6	828	237	-19.0974	1	1
CEBPB	829	240	-19.9442	1	1
GATAD2A	830	225	-19.1104	1	1
CBX8	831	240	-18.2925	1	1
ZBED1	832	240	-18.976	1	1
SNAI2	833	214	-18.2214	1	1
CBX1	834	237	-18.8836	1	1
ZMIZ1	835	239	-18.9397	1	1
CBFB	836	240	-18.2274	1	1
TFAP4	837	235	-18.3686	1	1
TOE1	838	224	-18.8103	1	1
AGO1	839	228	-18.1046	1	1
ZNF239	840	229	-18.3896	1	1
SALL1	841	236	-18.4584	1	1
NFRKB	842	240	-18.643	1	1
ATF4	843	238	-18.649	1	1
U2AF2	844	240	-18.1052	1	1
RFX5	845	238	-18.8708	1	1
MAFG	846	229	-18.1739	1	1
PATZ1	847	229	-17.3858	1	1
GMEB2	848	237	-17.3978	1	1
HEY1	849	159	-17.8996	1	1
RFXANK	850	238	-17.7288	1	1
SOX9	851	106	-17.0049	1	1
TAF15	852	236	-17.6669	1	1
LMNB1	853	149	-17.6935	1	1
RCOR2	854	234	-17.8774	1	1
NR2F2	855	240	-17.5534	1	1
ARID3A	856	240	-17.7701	1	1
NONO	857	240	-17.3723	1	1
TCF3	858	196	-17.4692	1	1
E2F4	859	240	-17.1585	1	1
DNMT1	860	227	-17.4093	1	1
DMAP1	861	239	-17.1229	1	1
MCM7	862	239	-17.4118	1	1
GATAD2B	863	234	-17.5852	1	1
ZNF76	864	236	-17.2931	1	1
BCOR	865	224	-16.1531	1	1
CHAMP1	866	200	-16.7177	1	1
DEAF1	867	231	-16.0571	1	1
PBX3	868	238	-16.9523	1	1
ZNF280C	869	233	-16.3742	1	1
ZNF280D	870	229	-16.3395	1	1
HCFC1	871	240	-16.8937	1	1
TCF12	872	240	-16.1505	1	1
ZNF274	873	240	-16.723	1	1
ZNF341	874	236	-15.8993	1	1
MTA1	875	228	-15.4493	1	1
CTBP1	876	240	-15.7566	1	1
EOMES	877	194	-15.7072	1	1
ZNF740	878	239	-15.1107	1	1
BARHL1	879	88	-15.2816	1	1
KDM1A	880	240	-15.1561	1	1
SMARCB1	881	148	-15.9628	1	1
MCM3	882	197	-15.659	1	1
GARS	883	226	-15.4738	1	1
CBX2	884	240	-14.7643	1	1
ZSCAN16	885	239	-14.2489	1	1
BRD1	886	138	-14.7855	1	1
PMEPA1	887	200	-14.2005	1	1
BRD2	888	103	-14.1604	1	1
THAP11	889	231	-14.4718	1	1
GLI3	890	73	-14.0751	1	1
PYGO2	891	234	-14.592	1	1
TCF4	892	153	-14.359	1	1
E2F2	893	74	-14.2145	1	1
SREBF2	894	240	-14.4409	1	1
E2F7	895	154	-14.7668	1	1
ZNF548	896	232	-14.4324	1	1
RNASEH2A	897	238	-13.4982	1	1
NOTCH1	898	113	-13.165	1	1
ZBTB40	899	240	-13.6274	1	1
ZNF3	900	232	-13.4711	1	1
ZSCAN5A	901	234	-13.3862	1	1
SRF	902	240	-13.2277	1	1
U2AF1	903	240	-13.2653	1	1
NFYC	904	236	-13.4099	1	1
L3MBTL2	905	238	-13.3362	1	1
SIRT6	906	212	-13.7164	1	1
RELA	907	237	-13.2941	1	1
MECOM	908	107	-12.3693	1	1
NFE2L1	909	232	-12.4947	1	1
ZNF692	910	229	-12.9235	1	1
SP2	911	236	-12.6741	1	1
EHMT2	912	237	-12.754	1	1
VEZF1	913	75	-12.3312	1	1
MED12	914	74	-12.6173	1	1
ZNF707	915	237	-12.7442	1	1
SAP130	916	230	-12.0642	1	1
BRD3	917	155	-12.3968	1	1
ZNF207	918	240	-12.1951	1	1
CCND2	919	85	-12.169	1	1
RBFOX2	920	230	-12.1741	1	1
GATA3	921	240	-12.1373	1	1
ATF5	922	57	-12.261	1	1
NR1H2	923	95	-12.0806	1	1
GTF2F1	924	240	-12.5407	1	1
JUND	925	240	-12.7382	1	1
INTS3	926	121	-12.5557	1	1
BRD4	927	240	-12.8477	1	1
MTA2	928	240	-12.6702	1	1
GATA2	929	240	-11.762	1	1
MZF1	930	63	-11.2901	1	1
ZNF433	931	233	-11.1276	1	1
PAX6	932	53	-11.9285	1	1
STAT5B	933	81	-11.0492	1	1
BRCA1	934	237	-11.008	1	1
HAND1	935	68	-11.1185	1	1
SMC1A	936	201	-11.75	1	1
MBD1	937	66	-10.0359	1	1
MCM5	938	232	-10.4249	1	1
NR2F6	939	240	-10.9618	1	1
THRB	940	237	-10.2653	1	1
ZNF324	941	234	-10.3588	1	1
TFAP2A	942	218	-10.97	1	1
LHX2	943	39	-10.3505	1	1
ZBTB48	944	232	-10.4548	1	1
ZNF300	945	226	-10.138	1	1
NFKB1	946	130	-10.0159	1	1
ZNF524	947	229	-10.0147	1	1
SMARCC1	948	130	-9.33036	1	1
SMARCE1	949	227	-9.83582	1	1
BRPF3	950	159	-9.39351	1	1
NFE2L2	951	240	-9.22667	1	1
RAG2	952	182	-9.25325	1	1
INSM2	953	235	-9.34424	1	1
SP7	954	226	-9.80154	1	1
EED	955	227	-9.17632	1	1
HIVEP1	956	44	-9.40876	1	1
SETD1A	957	42	-9.11023	1	1
LARP7	958	223	-9.5072	1	1
ZNF512	959	228	-9.31859	1	1
REST	960	240	-9.61835	1	1
ZNF579	961	229	-9.93601	1	1
ZBED4	962	46	-9.32008	1	1
CXXC1	963	161	-9.58185	1	1
FOXK1	964	71	-8.89569	1	1
THRAP3	965	213	-8.8066	1	1
ZNF202	966	228	-8.36565	1	1
MIER3	967	233	-8.84851	1	1
SUMO2	968	208	-8.58579	1	1
MBD2	969	239	-8.92878	1	1
ZC3H8	970	226	-8.72232	1	1
EP300	971	240	-8.88489	1	1
NKRF	972	228	-8.96932	1	1
USF1	973	240	-8.54334	1	1
LYL1	974	103	-8.75377	1	1

## Sheet: NANOG_REGGAE_KS_up
Regulator	Rank	Targets	Score	P-value	Adjusted p-value
SOX4	1	51	0.924842	0	0
FOXO1	2	79	0.900073	0	0
TERF1	3	57	0.859047	0	0
ETV5	4	82	0.827238	0	0
NFKB2	5	80	0.810454	0	0
PRDM14	6	77	0.804119	0	0
ELL2	7	69	0.790629	0	0
PSIP1	8	107	0.666838	2.48278e-41	4.97384e-39
LMNA	9	116	0.656079	4.17023e-41	4.97384e-39
SIX2	10	119	0.690033	4.69359e-41	4.97384e-39
SP4	11	123	0.706396	5.35508e-41	4.97384e-39
LEO1	12	125	0.718351	5.66943e-41	4.97384e-39
NELFE	13	124	0.592534	5.77977e-41	4.97384e-39
RBPJ	14	128	0.95915	6.11984e-41	4.97384e-39
MYBL2	15	134	0.576427	6.99876e-41	4.97384e-39
STAT5A	16	138	0.791795	7.43604e-41	4.97384e-39
KDM4C	17	143	0.83497	7.98965e-41	4.97384e-39
HID1	18	143	0.629738	7.98965e-41	4.97384e-39
CDK7	19	146	0.87491	8.29003e-41	4.97384e-39
WRNIP1	20	149	0.695094	8.56761e-41	4.97384e-39
JMJD1C	21	153	0.935996	8.90388e-41	4.97384e-39
PBX1	22	156	0.733348	9.13198e-41	4.97384e-39
ZFP42	23	158	0.738027	9.27314e-41	4.97384e-39
JARID2	24	166	0.925691	9.75704e-41	4.97384e-39
PGR	25	172	0.536043	1.00435e-40	4.97384e-39
YAP1	26	176	0.610429	1.02024e-40	4.97384e-39
BCL6	27	186	0.57015	1.05024e-40	4.97384e-39
NANOG	28	243	0.979249	1.06215e-40	4.97384e-39
MYC	29	243	0.975307	1.06215e-40	4.97384e-39
CEBPZ	30	243	0.956187	1.06215e-40	4.97384e-39
BHLHE40	31	243	0.938496	1.06215e-40	4.97384e-39
EGR1	32	243	0.89366	1.06215e-40	4.97384e-39
POU5F1	33	243	0.887837	1.06215e-40	4.97384e-39
TCF7L2	34	243	0.837423	1.06215e-40	4.97384e-39
KDM6A	35	243	0.836039	1.06215e-40	4.97384e-39
SMARCA4	36	243	0.824936	1.06215e-40	4.97384e-39
FOSL1	37	243	0.822747	1.06215e-40	4.97384e-39
ZKSCAN1	38	243	0.783813	1.06215e-40	4.97384e-39
STAT1	39	243	0.771453	1.06215e-40	4.97384e-39
FOS	40	243	0.757103	1.06215e-40	4.97384e-39
KDM5B	41	243	0.75705	1.06215e-40	4.97384e-39
SIN3B	42	243	0.740405	1.06215e-40	4.97384e-39
CBX3	43	243	0.738618	1.06215e-40	4.97384e-39
KLF9	44	243	0.723553	1.06215e-40	4.97384e-39
TEAD4	45	243	0.704312	1.06215e-40	4.97384e-39
ZNF644	46	243	0.692147	1.06215e-40	4.97384e-39
ELK1	47	243	0.68291	1.06215e-40	4.97384e-39
ESR1	48	243	0.67567	1.06215e-40	4.97384e-39
DROSHA	49	243	0.653584	1.06215e-40	4.97384e-39
RFX1	50	243	0.622715	1.06215e-40	4.97384e-39
MYB	51	243	0.58673	1.06215e-40	4.97384e-39
PKNOX1	52	243	0.584824	1.06215e-40	4.97384e-39
ZBTB11	53	243	0.575022	1.06215e-40	4.97384e-39
KDM5A	54	243	0.571563	1.06215e-40	4.97384e-39
RAD21	55	243	0.558983	1.06215e-40	4.97384e-39
GABPA	56	243	0.55578	1.06215e-40	4.97384e-39
TBL1XR1	57	243	0.546096	1.06215e-40	4.97384e-39
ESRRA	58	243	0.540183	1.06215e-40	4.97384e-39
MAFF	59	243	0.538586	1.06215e-40	4.97384e-39
HNRNPL	60	243	0.536005	1.06215e-40	4.97384e-39
WDR5	61	243	0.531585	1.06215e-40	4.97384e-39
YY1	62	243	0.524529	1.06215e-40	4.97384e-39
TARDBP	63	243	0.52429	1.06215e-40	4.97384e-39
JUN	64	243	0.520516	1.06215e-40	4.97384e-39
ETS1	65	243	0.514735	1.06215e-40	4.97384e-39
ZNF610	66	243	0.510999	1.06215e-40	4.97384e-39
MAX	67	243	0.502216	1.06215e-40	4.97384e-39
MAZ	68	243	0.485153	1.06215e-40	4.97384e-39
HDAC2	69	243	0.456416	1.06215e-40	4.97384e-39
ZBTB7A	70	243	0.447791	1.06218e-40	4.97384e-39
RCOR1	71	243	0.441658	1.0628e-40	4.97384e-39
CTCFL	72	242	0.864418	1.06328e-40	4.97384e-39
ZNF146	73	242	0.677227	1.06328e-40	4.97384e-39
MYNN	74	242	0.653856	1.06328e-40	4.97384e-39
ZNF488	75	242	0.608612	1.06328e-40	4.97384e-39
ZNF175	76	242	0.602115	1.06328e-40	4.97384e-39
ZNF792	77	241	0.633267	1.06438e-40	4.97384e-39
ZNF701	78	241	0.533461	1.06438e-40	4.97384e-39
KAT8	79	241	0.48523	1.06438e-40	4.97384e-39
ZNF318	80	241	0.468594	1.06438e-40	4.97384e-39
EGR2	81	240	0.777421	1.06545e-40	4.97384e-39
ZNF518A	82	240	0.667153	1.06545e-40	4.97384e-39
HBP1	83	240	0.658832	1.06545e-40	4.97384e-39
CEBPA	84	240	0.63903	1.06545e-40	4.97384e-39
GFI1B	85	240	0.531013	1.06545e-40	4.97384e-39
GLI4	86	240	0.510382	1.06545e-40	4.97384e-39
ZNF263	87	240	0.493417	1.06545e-40	4.97384e-39
ZNF391	88	240	0.464473	1.06545e-40	4.97384e-39
ASH2L	89	239	0.843388	1.06649e-40	4.97384e-39
ELF3	90	239	0.833365	1.06649e-40	4.97384e-39
ETV4	91	239	0.758949	1.06649e-40	4.97384e-39
ZNF16	92	239	0.664417	1.06649e-40	4.97384e-39
ZNF416	93	239	0.567263	1.06649e-40	4.97384e-39
REPIN1	94	239	0.54497	1.06649e-40	4.97384e-39
ZBTB1	95	239	0.498191	1.06649e-40	4.97384e-39
SUPT5H	96	195	0.576017	1.06727e-40	4.97384e-39
TFE3	97	238	0.729868	1.0675e-40	4.97384e-39
ZNF133	98	238	0.670771	1.0675e-40	4.97384e-39
ZFHX2	99	238	0.560342	1.0675e-40	4.97384e-39
DEK	100	237	0.674486	1.06848e-40	4.97384e-39
MLX	101	237	0.610743	1.06848e-40	4.97384e-39
BCL11A	102	237	0.595505	1.06848e-40	4.97384e-39
NCOA1	103	237	0.591563	1.06848e-40	4.97384e-39
ETS2	104	237	0.588728	1.06848e-40	4.97384e-39
PRDM10	105	237	0.585977	1.06848e-40	4.97384e-39
ZNF404	106	237	0.55319	1.06848e-40	4.97384e-39
ZNF23	107	237	0.540644	1.06848e-40	4.97384e-39
ZNF157	108	237	0.540411	1.06848e-40	4.97384e-39
SCRT2	109	237	0.486929	1.06848e-40	4.97384e-39
CREB3L1	110	237	0.48086	1.06848e-40	4.97384e-39
ZNF511	111	237	0.469113	1.06848e-40	4.97384e-39
FUS	112	237	0.463112	1.06848e-40	4.97384e-39
AEBP2	113	236	0.893159	1.06943e-40	4.97384e-39
ZNF680	114	236	0.606691	1.06943e-40	4.97384e-39
MTA3	115	236	0.57904	1.06943e-40	4.97384e-39
ZNF558	116	236	0.518517	1.06943e-40	4.97384e-39
ZNF645	117	236	0.512779	1.06943e-40	4.97384e-39
CEBPD	118	236	0.473486	1.06943e-40	4.97384e-39
BCL3	119	235	0.840996	1.07034e-40	4.97384e-39
DNMT3B	120	235	0.796456	1.07034e-40	4.97384e-39
FOXA3	121	235	0.598096	1.07034e-40	4.97384e-39
NFIL3	122	235	0.540799	1.07034e-40	4.97384e-39
ZNF791	123	235	0.510849	1.07034e-40	4.97384e-39
RBAK	124	235	0.493737	1.07034e-40	4.97384e-39
SLC30A9	125	234	0.829376	1.07122e-40	4.97384e-39
TEAD3	126	234	0.595585	1.07122e-40	4.97384e-39
ZNF223	127	234	0.486268	1.07122e-40	4.97384e-39
ZNF121	128	233	0.797784	1.07207e-40	4.97384e-39
HMG20A	129	233	0.551841	1.07207e-40	4.97384e-39
ZNF560	130	233	0.458487	1.07209e-40	4.97384e-39
SIX4	131	232	0.716868	1.07288e-40	4.97384e-39
CSDE1	132	232	0.606208	1.07288e-40	4.97384e-39
ZNF138	133	232	0.593781	1.07288e-40	4.97384e-39
ZNF426	134	231	0.682156	1.07366e-40	4.97384e-39
PTRF	135	230	0.822937	1.0744e-40	4.97384e-39
PTTG1	136	230	0.729465	1.0744e-40	4.97384e-39
KDM4A	137	230	0.706793	1.0744e-40	4.97384e-39
DIDO1	138	230	0.630385	1.0744e-40	4.97384e-39
YBX3	139	230	0.584133	1.0744e-40	4.97384e-39
CDC5L	140	230	0.583325	1.0744e-40	4.97384e-39
MEF2D	141	228	0.68939	1.07576e-40	4.97384e-39
ZNF34	142	228	0.49812	1.07576e-40	4.97384e-39
SMARCA5	143	204	0.711042	1.07676e-40	4.97384e-39
NFXL1	144	226	0.768853	1.07696e-40	4.97384e-39
PHB2	145	225	0.620522	1.0775e-40	4.97384e-39
YY2	146	236	0.442266	1.07793e-40	4.97384e-39
TRIM25	147	224	0.737287	1.07799e-40	4.97384e-39
ZNF697	148	224	0.708881	1.07799e-40	4.97384e-39
CNOT3	149	224	0.502343	1.07799e-40	4.97384e-39
HLTF	150	221	0.895021	1.0792e-40	4.97384e-39
GTF2E2	151	221	0.760117	1.0792e-40	4.97384e-39
ADNP	152	209	0.499896	1.07934e-40	4.97384e-39
FOXJ2	153	220	0.872079	1.07951e-40	4.97384e-39
KDM2B	154	220	0.48097	1.07951e-40	4.97384e-39
ZZZ3	155	210	0.621921	1.07965e-40	4.97384e-39
TBX21	156	219	0.545321	1.07977e-40	4.97384e-39
MBD4	157	216	0.623099	1.08024e-40	4.97384e-39
DPEP3	158	216	0.571348	1.08024e-40	4.97384e-39
TFAP2C	159	214	0.71511	1.08028e-40	4.97384e-39
RELB	160	214	0.552223	1.08028e-40	4.97384e-39
ZMYM3	161	242	0.434487	1.09091e-40	4.99162e-39
KLF17	162	236	0.437178	1.15643e-40	5.25875e-39
ETV1	163	238	0.434849	1.18081e-40	5.33665e-39
POU2F2	164	236	0.433079	1.62229e-40	7.28721e-39
BCLAF1	165	243	0.423612	3.73805e-40	1.66893e-38
MNT	166	243	0.422541	5.38926e-40	2.39166e-38
NELFA	167	90	0.66473	6.2091e-40	2.73899e-38
TSC22D4	168	229	0.434161	6.41129e-40	2.81134e-38
ZNF26	169	233	0.430234	7.34385e-40	3.20121e-38
ZNF366	170	233	0.429736	8.87642e-40	3.84651e-38
ZNF776	171	218	0.442136	1.52095e-39	6.55234e-38
ILK	172	228	0.432267	1.90535e-39	8.16061e-38
CCNT2	173	180	0.482214	2.85566e-39	1.21601e-37
ZSCAN4	174	240	0.418298	8.64682e-39	3.66088e-37
ZNF507	175	217	0.435521	3.41557e-38	1.43782e-36
TP73	176	117	0.576801	1.07618e-37	4.50455e-36
MIER2	177	231	0.418109	2.44452e-37	1.01741e-35
ZNF197	178	232	0.414842	6.71671e-37	2.7798e-35
RNF2	179	243	0.405328	8.0749e-37	3.32324e-35
STAT3	180	243	0.404737	1.03883e-36	4.25159e-35
FOXK2	181	243	0.398668	1.34778e-35	5.48552e-34
FOXP1	182	239	0.398973	4.43219e-35	1.79401e-33
NKX2-1	183	171	0.464626	1.36373e-34	5.48977e-33
GRHL2	184	152	0.488701	2.99575e-34	1.19941e-32
GLIS1	185	238	0.391115	1.49234e-33	5.94257e-32
CREB3	186	232	0.395917	1.50292e-33	5.95251e-32
ZNF600	187	234	0.393115	2.39744e-33	9.44461e-32
SPIB	188	85	0.627096	3.9388e-33	1.54342e-31
KDM3A	189	48	0.792351	5.24085e-33	2.04276e-31
SAP30	190	242	0.381015	2.43187e-32	9.42896e-31
HIF1A	191	227	0.392488	2.85894e-32	1.10268e-30
TRIM24	192	242	0.379304	4.77484e-32	1.83204e-30
RB1	193	241	0.377543	1.27846e-31	4.87988e-30
ZNF654	194	235	0.380166	2.73952e-31	1.04028e-29
ZNF354B	195	220	0.387343	1.77814e-30	6.71751e-29
PAX5	196	243	0.368512	2.35217e-30	8.84078e-29
TCF7	197	243	0.36628	5.50131e-30	2.05721e-28
FOSL2	198	236	0.368519	1.65951e-29	6.17437e-28
ZNF493	199	238	0.364683	3.95483e-29	1.46404e-27
ZNF552	200	110	0.522283	9.82566e-29	3.61917e-27
TRIM28	201	243	0.358525	1.00801e-28	3.69444e-27
ARID1B	202	213	0.380444	1.756e-28	6.404e-27
HLF	203	239	0.358795	2.62748e-28	9.53502e-27
MEF2A	204	241	0.357165	2.81479e-28	1.01647e-26
TAL1	205	240	0.357777	2.92593e-28	1.05145e-26
ARNTL	206	200	0.388892	5.22362e-28	1.86802e-26
APOBEC3B	207	42	0.781483	5.73229e-28	2.04002e-26
PRKCQ	208	25	0.91066	6.10421e-27	2.16194e-25
COPS2	209	210	0.372369	6.62117e-27	2.33381e-25
ELF2	210	43	0.762165	7.23072e-27	2.53653e-25
KLF16	211	243	0.343956	1.96676e-26	6.86666e-25
MED26	212	88	0.555964	2.08529e-26	7.24615e-25
AFF1	213	31	0.840503	2.33676e-25	8.08187e-24
E2F1	214	242	0.33728	2.56285e-25	8.82241e-24
CREB1	215	243	0.335164	4.211e-25	1.44286e-23
IRF5	216	240	0.335656	7.09985e-25	2.42144e-23
NFYB	217	166	0.400129	9.04022e-25	3.069e-23
DAND5	218	243	0.330657	1.95684e-24	6.61268e-23
GATAD1	219	238	0.331313	4.81314e-24	1.61906e-22
KLF6	220	59	0.632197	1.13198e-23	3.79049e-22
ASCL2	221	61	0.622484	1.24567e-23	4.15228e-22
FOXH1	222	99	0.498285	1.58066e-23	5.24521e-22
ZNF547	223	240	0.326283	1.63304e-23	5.39474e-22
CUX1	224	243	0.323237	2.33529e-23	7.68016e-22
HMGN3	225	187	0.364047	5.46996e-23	1.79093e-21
KMT2D	226	158	0.394385	6.10964e-23	1.99152e-21
PCBP1	227	242	0.320541	6.98364e-23	2.26638e-21
NR5A2	228	56	0.634936	1.0007e-22	3.23329e-21
UBTF	229	243	0.318309	1.17111e-22	3.76738e-21
GLIS2	230	242	0.318755	1.24696e-22	3.99396e-21
HOXA4	231	136	0.41809	2.4826e-22	7.91723e-21
ZNF766	232	233	0.32023	5.08321e-22	1.61409e-20
E2F3	233	141	0.407773	5.50021e-22	1.73901e-20
SRSF1	234	243	0.30627	5.36595e-21	1.68931e-19
ZNF281	235	28	0.811255	7.79035e-21	2.44212e-19
IRF3	236	243	0.305008	7.93833e-21	2.47796e-19
ZNF19	237	240	0.304415	1.67956e-20	5.22066e-19
ZXDB	238	235	0.304141	4.68316e-20	1.44957e-18
RARA	239	239	0.300836	5.97675e-20	1.84223e-18
TGIF2	240	236	0.299875	1.37999e-19	4.23587e-18
PITX3	241	87	0.483057	1.69696e-19	5.1872e-18
RBBP5	242	243	0.294559	1.89882e-19	5.78026e-18
SMAD5	243	243	0.29319	2.85279e-19	8.64852e-18
ATF3	244	243	0.291768	4.34464e-19	1.31172e-17
SOX13	245	236	0.294436	6.76658e-19	2.03461e-17
ASCL1	246	92	0.463259	6.89171e-19	2.06381e-17
CDK8	247	130	0.391854	8.83409e-19	2.63477e-17
YBX1	248	243	0.28488	3.23083e-18	9.59711e-17
ZNF555	249	192	0.314016	1.33126e-17	3.9386e-16
SUPT20H	250	29	0.745776	1.9017e-17	5.60377e-16
RUNX2	251	57	0.556616	1.91745e-17	5.62765e-16
ZMYND8	252	145	0.357545	2.20732e-17	6.45272e-16
CDK6	253	55	0.56094	3.89962e-17	1.13548e-15
MAFB	254	53	0.570348	3.96515e-17	1.15001e-15
CSNK2A2	255	39	0.652875	4.35391e-17	1.25782e-15
THAP1	256	239	0.277498	4.89396e-17	1.40831e-15
SETDB1	257	241	0.276353	4.91519e-17	1.40892e-15
ZNF580	258	243	0.274033	6.85597e-17	1.95761e-15
ZNF687	259	229	0.280143	1.1586e-16	3.29542e-15
NR3C1	260	243	0.271949	1.2153e-16	3.44341e-15
FOXA1	261	243	0.270422	1.84301e-16	5.20193e-15
AHR	262	59	0.529293	3.06509e-16	8.61826e-15
SOX17	263	68	0.495514	3.08376e-16	8.63779e-15
ZNF101	264	237	0.269567	5.62392e-16	1.56933e-14
ZNF501	265	232	0.272086	6.10208e-16	1.69633e-14
HNF4A	266	243	0.264472	9.11939e-16	2.52558e-14
KLF1	267	243	0.26327	1.25363e-15	3.45889e-14
ZBTB8A	268	240	0.263711	1.70231e-15	4.6793e-14
ETV6	269	243	0.261889	1.80381e-15	4.93986e-14
HNF4G	270	243	0.258987	3.84988e-15	1.05041e-13
BARX1	271	50	0.540843	1.61912e-14	4.40138e-13
NCOR1	272	243	0.249692	4.10916e-14	1.11291e-12
ELF1	273	243	0.249139	4.71747e-14	1.27299e-12
ZNF335	274	236	0.249905	9.43014e-14	2.53539e-12
IRF1	275	243	0.244866	1.35518e-13	3.6303e-12
ICE1	276	108	0.360628	2.23255e-13	5.95895e-12
ATOH1	277	66	0.455822	2.39183e-13	6.36103e-12
XRN2	278	29	0.66213	2.5502e-13	6.75781e-12
KLF13	279	235	0.244991	3.46793e-13	9.1568e-12
ZNF585B	280	236	0.241844	6.4606e-13	1.69978e-11
ZNF18	281	238	0.240327	7.29507e-13	1.9125e-11
PEX2	282	231	0.243241	8.45487e-13	2.20869e-11
DAXX	283	117	0.335939	1.43611e-12	3.73833e-11
HDAC3	284	55	0.480011	1.79161e-12	4.64732e-11
NKX2-2	285	71	0.424341	2.07566e-12	5.36523e-11
KCNH8	286	80	0.392019	6.9678e-12	1.79476e-10
SCML2	287	23	0.690289	9.44498e-12	2.42436e-10
ARID4B	288	235	0.227797	1.75123e-11	4.47948e-10
HES2	289	48	0.480438	5.20056e-11	1.32565e-09
ZNF217	290	121	0.30526	8.50228e-11	2.15981e-09
HMGN1	291	13	0.815257	3.19067e-10	8.07731e-09
HES4	292	49	0.457158	3.51643e-10	8.87148e-09
CTBP2	293	165	0.252955	4.40146e-10	1.10664e-08
ONECUT1	294	7	0.952221	5.70602e-10	1.42976e-08
NCAPG2	295	23	0.637535	6.55027e-10	1.63574e-08
MXD1	296	41	0.485761	9.86399e-10	2.45493e-08
GLI2	297	115	0.294493	1.25675e-09	3.11725e-08
RXRB	298	235	0.206447	1.50787e-09	3.72757e-08
PPARGC1A	299	15	0.74962	1.57183e-09	3.87269e-08
MIA3	300	243	0.202439	1.71095e-09	4.2014e-08
TOP1	301	77	0.354376	1.8777e-09	4.59556e-08
TAF3	302	112	0.29287	2.66805e-09	6.50826e-08
DPF2	303	237	0.2025	2.77233e-09	6.74032e-08
IRF4	304	241	0.200135	3.18256e-09	7.71225e-08
SLC25A2	305	49	0.424264	8.1442e-09	1.9671e-07
T	306	112	0.281774	1.1816e-08	2.84464e-07
BCL11B	307	234	0.194759	1.53931e-08	3.69373e-07
LIN9	308	34	0.49474	1.65557e-08	3.95982e-07
NFE2L1	309	230	0.193749	2.51022e-08	5.98454e-07
USF1	310	243	0.186655	3.57458e-08	8.49456e-07
POLR3A	311	18	0.645735	3.79407e-08	8.98717e-07
LARP7	312	223	0.193524	4.42911e-08	1.04578e-06
WWTR1	313	48	0.407685	5.04378e-08	1.18711e-06
SMAD3	314	155	0.22591	1.00044e-07	2.34715e-06
PPARD	315	60	0.35523	1.40601e-07	3.28818e-06
HOXA10	316	46	0.401489	1.6633e-07	3.87759e-06
MCM5	317	238	0.177557	2.52019e-07	5.85669e-06
ZBTB21	318	236	0.175607	3.97925e-07	9.21831e-06
ZNF83	319	234	0.170885	9.79997e-07	2.26314e-05
INSM1	320	12	0.696903	1.17491e-06	2.70478e-05
ARNT2	321	4	0.966259	1.29874e-06	2.98055e-05
TCF21	322	86	0.272898	1.8997e-06	4.34617e-05
HNF1B	323	31	0.437683	3.19897e-06	7.29601e-05
SH2D3C	324	13	0.651078	3.24178e-06	7.37082e-05
TOP2B	325	33	0.42291	3.61612e-06	8.19667e-05
ZBTB17	326	233	0.160262	5.47946e-06	0.000123822
HOXA1	327	50	0.338974	6.27989e-06	0.000141476
KAT2A	328	55	0.322316	6.96189e-06	0.000156362
TCF7L1	329	5	0.897743	1.11909e-05	0.000250581
SNAPC1	330	5	0.896313	1.19951e-05	0.000267774
ZNF92	331	66	0.287153	1.30685e-05	0.000290853
OVOL2	332	30	0.419585	1.3328e-05	0.000295737
ZNF581	333	6	0.844713	1.40331e-05	0.000310447
SATB1	334	19	0.516082	1.58008e-05	0.000348506
CBX4	335	7	0.791006	1.78923e-05	0.00039346
NFAT5	336	80	0.256028	2.07254e-05	0.000454403
ZNF12	337	19	0.509711	2.10486e-05	0.000460119
DUX4L1	338	35	0.381979	2.11112e-05	0.000460123
HOXA2	339	12	0.626236	2.2254e-05	0.0004836
RUNX3	340	169	0.176013	2.40168e-05	0.000520371
PRDM11	341	56	0.302219	2.4714e-05	0.000533908
JMJD6	342	33	0.383471	3.56042e-05	0.000766924
SNRNP70	343	243	0.143396	4.06919e-05	0.000873961
HAND2	344	23	0.427863	0.000122143	0.00261571
TLX1	345	45	0.309236	0.000128002	0.00273322
CBX6	346	4	0.889055	0.000151589	0.00322751
SOX3	347	13	0.541597	0.000212434	0.00450996
CD74	348	8	0.670427	0.000224117	0.00474431
ARRB1	349	2	0.984758	0.000232644	0.00491071
GARS	350	223	0.135748	0.000242967	0.00511396
RFX2	351	28	0.374127	0.000250344	0.00525421
CBX7	352	3	0.930858	0.000330728	0.00692158
CASZ1	353	6	0.735531	0.00038184	0.00796865
UBP1	354	5	0.789838	0.000410194	0.00853618
ARID1A	355	2	0.979117	0.00043654	0.00905886
MEIS2	356	8	0.63771	0.000544923	0.0112762
LMO3	357	38	0.306937	0.000563184	0.0116214
DDX5	358	4	0.84247	0.000616048	0.0126768
DNMT3A	359	11	0.547902	0.000629729	0.0129222
EMX1	360	3	0.913656	0.000644	0.0131784
GTF2B	361	147	0.155781	0.000703071	0.0143473
CBFA2T2	362	11	0.542003	0.000744341	0.0151475
BRD7	363	11	0.538956	0.000810714	0.0164528
RFX7	364	7	0.652614	0.000956753	0.0193632
MYCN	365	30	0.329986	0.00103308	0.0208505
PLAG1	366	10	0.54778	0.00120865	0.0243274
HDAC4	367	9	0.571066	0.00132011	0.0264986
RREB1	368	9	0.56638	0.00148177	0.0296627
CREB3L4	369	12	0.49363	0.00159624	0.0318676
CIITA	370	16	0.430008	0.00166681	0.0331865
THAP4	371	3	0.879287	0.0017595	0.0349377
HOXA13	372	43	0.262422	0.00210973	0.0417793
TFEB	373	12	0.482591	0.00214473	0.0423586
EP400	374	1	0.997852	0.00215454	0.0424386
EZH1	375	8	0.576466	0.00238297	0.0468129
FOXF2	376	7	0.609319	0.00252402	0.0494519
ZBTB7B	377	17	0.403902	0.00255816	0.0499879
ZBTB44	378	6	0.641829	0.00310768	0.060565
FOXO3	379	16	0.408342	0.00316452	0.06151
CAMTA1	380	4	0.761209	0.00325214	0.0630469
DLX6	381	17	0.390778	0.00376918	0.0728785
NR1D1	382	20	0.361003	0.00384323	0.0741158
SIX1	383	21	0.351452	0.00399437	0.076708
HOXA7	384	29	0.300826	0.00399847	0.076708
IRX5	385	2	0.931221	0.00473188	0.0905422
FEV	386	28	0.301164	0.00475248	0.0907006
ZFP36L2	387	6	0.610458	0.0055961	0.106525
KLF3	388	8	0.535869	0.00564343	0.107149
CDC73	389	18	0.364686	0.00592979	0.112297
GLIS3	390	10	0.47846	0.00630251	0.119049
GLI1	391	6	0.590808	0.00794172	0.149629
NFIB	392	4	0.702686	0.00811297	0.152465
TCFL5	393	4	0.699855	0.00847017	0.158773
ATF7	394	6	0.580509	0.00948797	0.177401
CAMTA2	395	25	0.296165	0.00969958	0.180898
RBL2	396	53	0.204304	0.0102206	0.190134
DNAJC2	397	16	0.363657	0.0105371	0.195189
PITX1	398	3	0.78072	0.0105453	0.195189
SUMO1	399	22	0.301773	0.0141957	0.262097
NHLH1	400	6	0.554152	0.0146793	0.270348
GRHL1	401	5	0.596062	0.0159124	0.292327
HOXB7	402	27	0.268308	0.0165691	0.303634
ELF5	403	12	0.394642	0.0169631	0.310083
HOXC8	404	9	0.451343	0.0171182	0.312143
ZBTB16	405	9	0.449365	0.0177477	0.322822
JDP2	406	4	0.649009	0.0178535	0.323947
MYBL1	407	5	0.587011	0.0180698	0.327067
NR1H4	408	8	0.471996	0.0185775	0.335432
ALX4	409	6	0.537305	0.0191101	0.344206
SFMBT1	410	1	0.980295	0.0197116	0.354173
RORA	411	8	0.466732	0.0203179	0.364179
ZNF8	412	21	0.294913	0.0205117	0.366192
GPS2	413	3	0.726193	0.0205296	0.366192
NFATC3	414	4	0.634875	0.021651	0.385261
EPAS1	415	21	0.288308	0.0243407	0.432079
HOXB13	416	43	0.203179	0.0247094	0.436794
ALKBH3	417	1	0.975282	0.0247249	0.436794
NFE2L3	418	1	0.972507	0.0275	0.484657
ETV7	419	11	0.385553	0.0278146	0.489031
ASH1L	420	4	0.611307	0.0293529	0.514848
IRX3	421	6	0.501611	0.0320828	0.561395
ERCC6	422	5	0.544037	0.0322889	0.563662
ZMYND11	423	6	0.500007	0.0327958	0.571157
NEUROG3	424	21	0.275605	0.0334454	0.580873
ISL2	425	5	0.541192	0.0335114	0.580873
PADI4	426	6	0.494575	0.035303	0.610492
INO80	427	6	0.491751	0.0366661	0.63116
NR3C2	428	3	0.667559	0.0367434	0.63116
MAF	429	2	0.808292	0.0367552	0.63116
FOXI1	430	9	0.401356	0.0402208	0.689064
NKX2-5	431	18	0.288301	0.0404764	0.691835
PTPN18	432	5	0.521396	0.0431569	0.735943
MLLT3	433	1	0.953269	0.0467375	0.795162
SON	434	5	0.513921	0.0473473	0.803679
BARX2	435	5	0.511571	0.0487297	0.825244
RAX2	436	5	0.509724	0.0498391	0.842096
CREBL2	437	2	0.774663	0.0507806	0.856041
MSX1	438	2	0.768276	0.0537	0.903187
FOXP3	439	22	0.249463	0.0540976	0.907802
MAPK1	440	2	0.766379	0.0545826	0.913858
IRX2	441	1	0.943424	0.0565829	0.945201
CIC	442	1	0.932888	0.0671185	1
TFAM	443	10	0.348402	0.0686475	1
SRPK1	444	3	0.601025	0.0712846	1
ISL1	445	5	0.477669	0.0723427	1
SMARCA2	446	1	0.927359	0.0726478	1
IRF8	447	2	0.726467	0.0748244	1
EGFR	448	2	0.723301	0.0765663	1
FOXQ1	449	3	0.591472	0.0782206	1
LMX1B	450	4	0.511958	0.0843597	1
ARNTL2	451	2	0.695494	0.0927282	1
CTR9	452	2	0.694867	0.0931108	1
AMH	453	5	0.451905	0.0951497	1
NKX3-1	454	7	0.384238	0.0967626	1
NKX2-8	455	2	0.686283	0.0984227	1
HES7	456	2	0.680098	0.102342	1
MEIS1	457	2	0.678557	0.10333	1
ZNF486	458	6	0.405991	0.104986	1
MAP2K1	459	1	0.894141	0.105865	1
NKX2-3	460	3	0.555193	0.108711	1
CDK12	461	16	0.250485	0.113419	1
DR1	462	1	0.884791	0.115216	1
HOXD11	463	7	0.368747	0.11609	1
DDIT3	464	1	0.883089	0.116917	1
ELL	465	1	0.880942	0.119065	1
HIVEP3	466	2	0.642502	0.12781	1
LHX5	467	1	0.867931	0.132075	1
ICE2	468	3	0.528892	0.134686	1
TDRD3	469	3	0.522435	0.14153	1
LTF	470	1	0.856049	0.143957	1
POU2AF1	471	5	0.407578	0.144759	1
LHX4	472	6	0.373992	0.146631	1
HOXB1	473	2	0.616668	0.146949	1
NCOA2	474	1	0.8528	0.147206	1
PAX2	475	2	0.615252	0.148036	1
TRPS1	476	3	0.514674	0.149992	1
HOXC13	477	3	0.513419	0.151385	1
ZNF236	478	1	0.84672	0.153286	1
TOX4	479	5	0.40018	0.154331	1
MDM2	480	2	0.600616	0.159512	1
MYF6	481	1	0.838157	0.161849	1
HTT	482	4	0.434156	0.167792	1
USP7	483	2	0.587061	0.170523	1
CEBPE	484	3	0.493093	0.174828	1
ZBTB24	485	10	0.27859	0.176706	1
HSF4	486	3	0.490709	0.177686	1
HOXB6	487	4	0.427218	0.177706	1
DLX2	488	5	0.383787	0.177827	1
ZFP36L1	489	2	0.578108	0.177998	1
FOXD1	490	1	0.820858	0.179148	1
ZC3H11A	491	2	0.574727	0.180863	1
BCL10	492	2	0.572216	0.183004	1
HOXD4	493	2	0.570794	0.184223	1
AGO2	494	8	0.305809	0.184341	1
RLF	495	1	0.815587	0.184419	1
TGFBR1	496	1	0.813286	0.18672	1
HOXB8	497	3	0.479524	0.191385	1
IKZF5	498	2	0.556165	0.196994	1
PPARA	499	2	0.552226	0.200507	1
HOXC11	500	4	0.406299	0.209636	1
TWIST1	501	2	0.542004	0.209766	1
NKX6-1	502	2	0.541425	0.210296	1
CDX1	503	2	0.537918	0.213525	1
FOXC1	504	1	0.784245	0.215761	1
KLLN	505	1	0.782383	0.217623	1
FERD3L	506	2	0.525025	0.225606	1
BBX	507	2	0.524223	0.226369	1
HECTD1	508	1	0.772147	0.227858	1
SLC25A37	509	1	0.768654	0.231352	1
NFIA	510	2	0.51861	0.231741	1
DYRK1A	511	3	0.446306	0.234775	1
MXD3	512	11	0.242213	0.235903	1
ATRX	513	4	0.388815	0.23846	1
LMTK3	514	1	0.760754	0.239252	1
SIRT3	515	1	0.759554	0.240451	1
DPPA3	516	1	0.7577	0.242306	1
KLF15	517	2	0.507733	0.242332	1
LHX3	518	2	0.505515	0.24452	1
TAF2	519	14	0.213206	0.244605	1
ATF6	520	1	0.746564	0.253441	1
HOXB2	521	1	0.737653	0.262352	1
ZBTB4	522	1	0.735031	0.264974	1
PARP1	523	1	0.732403	0.267602	1
HIC2	524	1	0.726148	0.273857	1
ING4	525	1	0.725542	0.274463	1
ISX	526	1	0.723708	0.276297	1
ESRRB	527	1	0.72034	0.279665	1
SOX30	528	1	0.713458	0.286547	1
MTF1	529	1	0.709037	0.290968	1
EFNA5	530	1	0.70834	0.291665	1
MBD3L2	531	1	0.705969	0.294036	1
SKI	532	1	0.701054	0.298951	1
CRTC1	533	1	0.701019	0.298986	1
PHF6	534	1	0.699513	0.300492	1
PAX8	535	1	0.6898	0.310205	1
GABPAP	536	1	0.688335	0.311669	1
POU3F1	537	1	0.686327	0.313678	1
FANCD2	538	2	0.46257	0.323469	1
HOXA11	539	1	0.672145	0.32786	1
NR0B1	540	1	0.671183	0.328822	1
NFATC4	541	4	0.336627	0.333881	1
EFNA1	542	1	0.662592	0.337412	1
CDKN1B	543	1	0.662014	0.337991	1
SNAI1	544	5	0.299994	0.342846	1
FOXO4	545	5	0.295512	0.353141	1
POLR3G	546	1	0.645307	0.354697	1
BTRC	547	1	0.644526	0.355478	1
MEOX2	548	1	0.643585	0.35642	1
RBMS1	549	1	0.642588	0.357417	1
DMRT2	550	1	0.641828	0.358177	1
HOXD10	551	1	0.64127	0.358735	1
REL	552	1	0.638439	0.361565	1
HOXD9	553	1	0.632993	0.367011	1
NR4A2	554	1	0.624745	0.37526	1
EGR4	555	1	0.624668	0.375336	1
ILF3	556	1	0.622276	0.377728	1
SRPK2	557	1	0.620945	0.37906	1
TFCP2	558	2	0.421369	0.401089	1
ZNF350	559	1	0.597321	0.402683	1
ARID2	560	1	0.596498	0.403506	1
RNF112	561	1	0.587469	0.412535	1
NR1I2	562	1	0.578328	0.421676	1
PARK2	563	1	0.57452	0.425484	1
LCORL	564	1	0.561091	0.438913	1
TET3	565	1	0.56084	0.439164	1
RARB	566	1	0.560359	0.439645	1
ARX	567	1	0.556029	0.443975	1
ID2	568	4	0.254135	0.502944	1
GLYR1	569	2	0.316757	0.582915	1
TRRAP	570	22	-0.837792	1	1
SETD1A	571	53	-0.776019	1	1
ZFHX3	572	19	-0.768988	1	1
ERCC3	573	22	-0.75295	1	1
TEAD2	574	230	-0.751692	1	1
E2F5	575	228	-0.74463	1	1
KMT2A	576	219	-0.736113	1	1
ZNF84	577	22	-0.730794	1	1
CREBBP	578	231	-0.727975	1	1
SREBF1	579	243	-0.720939	1	1
ZNF362	580	227	-0.720261	1	1
ZNF423	581	240	-0.719002	1	1
HDAC8	582	242	-0.715966	1	1
MBD1	583	68	-0.715513	1	1
LMNB1	584	133	-0.71549	1	1
SSRP1	585	219	-0.709218	1	1
TFDP1	586	241	-0.708976	1	1
E2F2	587	62	-0.706506	1	1
EZH2	588	243	-0.702225	1	1
BRD1	589	119	-0.695267	1	1
KLF11	590	241	-0.679493	1	1
ZNF664	591	237	-0.678989	1	1
HDGF	592	241	-0.677694	1	1
HAND1	593	93	-0.675517	1	1
MED12	594	65	-0.67325	1	1
CBX5	595	242	-0.671446	1	1
ZNF48	596	242	-0.670429	1	1
HEYL	597	5	-0.669245	1	1
VEZF1	598	65	-0.666309	1	1
ZFP64	599	243	-0.666023	1	1
TP53BP1	600	233	-0.664601	1	1
PRDM4	601	238	-0.662229	1	1
ZBED4	602	34	-0.654995	1	1
MZF1	603	53	-0.654686	1	1
STAT6	604	21	-0.65453	1	1
SMARCB1	605	146	-0.652308	1	1
NONO	606	243	-0.652184	1	1
CBX2	607	243	-0.650003	1	1
BRD9	608	21	-0.648178	1	1
NCAPG	609	37	-0.64814	1	1
RXRA	610	243	-0.643737	1	1
DMAP1	611	241	-0.642115	1	1
ZBTB33	612	243	-0.640028	1	1
NFRKB	613	240	-0.637903	1	1
ZNF76	614	239	-0.637307	1	1
CHD7	615	243	-0.63677	1	1
U2AF2	616	243	-0.634245	1	1
DEAF1	617	235	-0.63315	1	1
RFX5	618	243	-0.632956	1	1
DNMT1	619	224	-0.631192	1	1
MXD4	620	239	-0.631053	1	1
MAFG	621	232	-0.630984	1	1
HIVEP1	622	28	-0.630295	1	1
TCF3	623	196	-0.630073	1	1
ZMIZ1	624	243	-0.629384	1	1
BMI1	625	243	-0.628495	1	1
STAT5B	626	63	-0.628029	1	1
ZNF740	627	240	-0.6267	1	1
POU3F2	628	25	-0.625388	1	1
BCOR	629	228	-0.621843	1	1
CEBPG	630	243	-0.616303	1	1
ASXL1	631	180	-0.612834	1	1
RING1	632	243	-0.612437	1	1
ZSCAN9	633	236	-0.60414	1	1
TCF4	634	165	-0.603109	1	1
NR2F2	635	243	-0.601008	1	1
NR1H2	636	91	-0.600018	1	1
CHAMP1	637	203	-0.598242	1	1
CBX1	638	243	-0.598091	1	1
ARID3A	639	243	-0.59774	1	1
ZIC2	640	238	-0.5947	1	1
INSM2	641	241	-0.589717	1	1
EHMT2	642	237	-0.588111	1	1
EOMES	643	201	-0.586084	1	1
LIN54	644	16	-0.585181	1	1
BRD3	645	157	-0.584696	1	1
ZNF148	646	230	-0.58443	1	1
TFAP4	647	238	-0.58427	1	1
HCFC1	648	243	-0.584165	1	1
LHX2	649	41	-0.582946	1	1
C17ORF49	650	25	-0.578679	1	1
FOXM1	651	235	-0.576779	1	1
CBX8	652	243	-0.576485	1	1
INTS3	653	109	-0.576203	1	1
ZSCAN18	654	240	-0.573	1	1
PHF8	655	243	-0.57149	1	1
HES1	656	231	-0.571449	1	1
ID3	657	236	-0.571193	1	1
BRCA1	658	242	-0.570496	1	1
TFAP2A	659	230	-0.568583	1	1
ZNF750	660	97	-0.564431	1	1
ZNF341	661	243	-0.562086	1	1
CCND2	662	87	-0.560722	1	1
KDM1A	663	243	-0.560042	1	1
NFE2	664	243	-0.558707	1	1
SP7	665	239	-0.558678	1	1
E2F4	666	243	-0.558132	1	1
SAP130	667	227	-0.556245	1	1
TOE1	668	223	-0.555046	1	1
BRD2	669	94	-0.555015	1	1
ZNF280C	670	238	-0.553913	1	1
MECOM	671	78	-0.553426	1	1
ZNF239	672	237	-0.551854	1	1
ZNF169	673	236	-0.548834	1	1
TFDP2	674	16	-0.545416	1	1
BRD4	675	243	-0.542443	1	1
MCM3	676	210	-0.539312	1	1
PROX1	677	55	-0.538256	1	1
RAG2	678	166	-0.536	1	1
RELA	679	239	-0.535298	1	1
MYH11	680	170	-0.533096	1	1
PCGF2	681	30	-0.531722	1	1
DCP1A	682	10	-0.53112	1	1
SMC1A	683	221	-0.529744	1	1
PBX3	684	243	-0.528638	1	1
GATAD2B	685	232	-0.528261	1	1
HDAC6	686	242	-0.528139	1	1
SREBF2	687	243	-0.52743	1	1
GATAD2A	688	226	-0.523886	1	1
POU2F1	689	16	-0.522455	1	1
PATZ1	690	235	-0.522191	1	1
SIX5	691	243	-0.517095	1	1
LYL1	692	100	-0.516439	1	1
ZBTB48	693	239	-0.516185	1	1
DACH1	694	24	-0.515515	1	1
ZSCAN16	695	243	-0.515025	1	1
CBFB	696	241	-0.513624	1	1
MTA1	697	234	-0.5129	1	1
LMO2	698	77	-0.511382	1	1
ZNF704	699	240	-0.510695	1	1
TCF12	700	243	-0.510212	1	1
ZC3H8	701	222	-0.510185	1	1
ZNF274	702	243	-0.508717	1	1
ZNF155	703	238	-0.507599	1	1
RFXANK	704	240	-0.506471	1	1
SMARCC2	705	104	-0.506104	1	1
JUND	706	243	-0.504999	1	1
GMEB2	707	240	-0.503341	1	1
SIRT6	708	218	-0.503112	1	1
MCM7	709	242	-0.502251	1	1
ZNF280D	710	231	-0.500784	1	1
RNASEH2A	711	242	-0.500542	1	1
GMEB1	712	47	-0.496652	1	1
THRB	713	241	-0.494329	1	1
U2AF1	714	243	-0.492466	1	1
BARHL1	715	52	-0.48929	1	1
ZNF514	716	239	-0.487616	1	1
ERF	717	25	-0.485828	1	1
SALL1	718	240	-0.485182	1	1
ZFHX4	719	2	-0.484067	1	1
TAF15	720	239	-0.482639	1	1
FOXK1	721	79	-0.481844	1	1
PYGO2	722	237	-0.47829	1	1
DLX1	723	84	-0.475584	1	1
E2F7	724	156	-0.475294	1	1
HEXIM1	725	83	-0.475128	1	1
PTBP1	726	238	-0.470281	1	1
ZEB1	727	239	-0.468429	1	1
RCOR2	728	232	-0.468245	1	1
SOX11	729	16	-0.465509	1	1
CLOCK	730	59	-0.464272	1	1
ZNF3	731	233	-0.464242	1	1
NOTCH1	732	107	-0.464004	1	1
GATA3	733	239	-0.463956	1	1
ZNF670	734	238	-0.461674	1	1
WHSC1	735	240	-0.456829	1	1
ZBTB20	736	236	-0.455311	1	1
L3MBTL2	737	241	-0.455153	1	1
STAT4	738	65	-0.452836	1	1
SMARCC1	739	136	-0.45273	1	1
EED	740	233	-0.452621	1	1
ZNF548	741	238	-0.451821	1	1
BACH2	742	49	-0.451654	1	1
SIN3A	743	243	-0.45156	1	1
AGO1	744	227	-0.451066	1	1
STAT2	745	242	-0.450129	1	1
REST	746	243	-0.447305	1	1
ZNF250	747	54	-0.446758	1	1
SRF	748	243	-0.446704	1	1
GDNF	749	243	-0.445441	1	1
KLF8	750	239	-0.445058	1	1
ZNF707	751	241	-0.444546	1	1
ZNF692	752	237	-0.444221	1	1
ZNF781	753	235	-0.443916	1	1
ZNF324	754	238	-0.442109	1	1
MBD2	755	243	-0.440424	1	1
PRDM2	756	229	-0.437105	1	1
PRKDC	757	21	-0.436096	1	1
GATA2	758	243	-0.433186	1	1
PHF2	759	78	-0.432891	1	1
HINFP	760	237	-0.431689	1	1
ZNF639	761	241	-0.430219	1	1
SP2	762	241	-0.428927	1	1
IRF2	763	239	-0.428097	1	1
MIER3	764	237	-0.42604	1	1
CTBP1	765	243	-0.42597	1	1
FOXD2	766	56	-0.425572	1	1
AR	767	242	-0.424685	1	1
NFYC	768	241	-0.423959	1	1
ZNF316	769	236	-0.422213	1	1
PRAME	770	64	-0.41946	1	1
GLI3	771	55	-0.419248	1	1
RBL1	772	91	-0.419215	1	1
GATA4	773	243	-0.419083	1	1
SMAD2	774	243	-0.418848	1	1
SOX10	775	15	-0.416821	1	1
BRPF3	776	149	-0.413937	1	1
ZNF354C	777	239	-0.413365	1	1
ZBED1	778	241	-0.412951	1	1
ZFX	779	242	-0.410591	1	1
PRDM12	780	238	-0.409318	1	1
ZNF747	781	236	-0.407904	1	1
KAT2B	782	243	-0.406422	1	1
ZNF2	783	235	-0.405049	1	1
ZEB2	784	243	-0.404099	1	1
CHD2	785	243	-0.403068	1	1
ZNF300	786	234	-0.402695	1	1
KDM5C	787	62	-0.400596	1	1
GTF2F1	788	243	-0.400454	1	1
SETX	789	7	-0.399193	1	1
TEAD1	790	238	-0.398637	1	1
HEY1	791	147	-0.398192	1	1
PML	792	163	-0.397898	1	1
TP63	793	200	-0.39618	1	1
PDX1	794	93	-0.394596	1	1
KDM6B	795	150	-0.393846	1	1
ELK4	796	79	-0.393806	1	1
SOX9	797	106	-0.390226	1	1
MAML3	798	8	-0.387877	1	1
MEF2C	799	52	-0.387546	1	1
ZNF407	800	231	-0.387196	1	1
ZNF524	801	242	-0.386311	1	1
HNF1A	802	240	-0.38528	1	1
IKZF1	803	243	-0.38489	1	1
SPI1	804	242	-0.383409	1	1
ATF5	805	37	-0.382517	1	1
ZNF202	806	228	-0.38085	1	1
GTF2I	807	154	-0.380008	1	1
ZSCAN29	808	234	-0.379709	1	1
E2F8	809	63	-0.379094	1	1
EMSY	810	228	-0.378815	1	1
MIXL1	811	231	-0.377849	1	1
EP300	812	243	-0.377522	1	1
SNAI2	813	225	-0.375725	1	1
ZNF384	814	243	-0.375312	1	1
PRDM1	815	239	-0.374988	1	1
ING5	816	132	-0.373951	1	1
KAT5	817	30	-0.373935	1	1
SUZ12	818	243	-0.372705	1	1
ZFP41	819	241	-0.372185	1	1
RARG	820	82	-0.371449	1	1
SOX5	821	234	-0.371065	1	1
PPARG	822	188	-0.370431	1	1
MYOD1	823	174	-0.369866	1	1
PLRG1	824	228	-0.36843	1	1
FOXP2	825	243	-0.36742	1	1
FEZF1	826	239	-0.366559	1	1
ZGPAT	827	231	-0.364885	1	1
MITF	828	240	-0.36441	1	1
MXI1	829	243	-0.363882	1	1
HOMEZ	830	232	-0.363867	1	1
ZNF623	831	240	-0.363163	1	1
NRF1	832	243	-0.36224	1	1
ZNF302	833	240	-0.361845	1	1
DDX20	834	240	-0.360319	1	1
RERE	835	240	-0.358982	1	1
ZNF579	836	235	-0.356994	1	1
TRIM22	837	243	-0.356481	1	1
ZNF433	838	238	-0.355551	1	1
ZSCAN23	839	235	-0.35547	1	1
LDB1	840	51	-0.355465	1	1
KMT2C	841	119	-0.355458	1	1
BATF	842	107	-0.35495	1	1
HHEX	843	238	-0.353718	1	1
EHF	844	54	-0.35352	1	1
HNRNPUL1	845	243	-0.353162	1	1
HOXC9	846	119	-0.352825	1	1
ESR2	847	122	-0.352675	1	1
ZNF512	848	216	-0.352232	1	1
SCRT1	849	238	-0.350087	1	1
WT1	850	237	-0.349538	1	1
ZBTB26	851	243	-0.348317	1	1
OTX2	852	228	-0.346946	1	1
ZFP3	853	239	-0.345828	1	1
ZHX2	854	243	-0.345169	1	1
FOXA2	855	243	-0.344489	1	1
NR4A1	856	243	-0.343965	1	1
ZBTB10	857	235	-0.343313	1	1
NFIC	858	196	-0.343126	1	1
TAF1	859	243	-0.342686	1	1
ZNF207	860	243	-0.342528	1	1
ZNF266	861	240	-0.342122	1	1
BACH1	862	243	-0.341736	1	1
NBN	863	242	-0.341138	1	1
SPDEF	864	186	-0.339773	1	1
ZNF592	865	241	-0.336068	1	1
ZHX1	866	243	-0.334255	1	1
GATA6	867	224	-0.333142	1	1
HOXC6	868	52	-0.332637	1	1
ZNF584	869	236	-0.332029	1	1
KDM4B	870	236	-0.331393	1	1
ING3	871	164	-0.331097	1	1
ZNF658	872	236	-0.330073	1	1
ZNF837	873	241	-0.329031	1	1
OSR2	874	239	-0.328042	1	1
NIPBL	875	181	-0.327503	1	1
SMAD4	876	198	-0.327119	1	1
CREM	877	243	-0.327022	1	1
SFPQ	878	243	-0.325898	1	1
ZNF530	879	237	-0.325741	1	1
TBP	880	243	-0.324931	1	1
TERF2	881	8	-0.324083	1	1
HDAC1	882	242	-0.321451	1	1
EBF1	883	240	-0.320598	1	1
CTNNB1	884	114	-0.320156	1	1
ERG	885	234	-0.319995	1	1
ZNF24	886	242	-0.317749	1	1
THRAP3	887	210	-0.316182	1	1
MLLT1	888	242	-0.316088	1	1
FOXE1	889	29	-0.315907	1	1
SP5	890	241	-0.315528	1	1
NR2C2	891	242	-0.314768	1	1
KMT2B	892	243	-0.312267	1	1
NPAT	893	76	-0.312057	1	1
NR2F6	894	243	-0.310431	1	1
LEF1	895	238	-0.309859	1	1
ZNF211	896	239	-0.309743	1	1
THAP11	897	233	-0.30958	1	1
NR1H3	898	143	-0.308127	1	1
HOXA6	899	124	-0.307707	1	1
HSF2	900	5	-0.307639	1	1
MECP2	901	68	-0.303455	1	1
HIRA	902	36	-0.302951	1	1
ZNF652	903	242	-0.301954	1	1
DRAP1	904	236	-0.300764	1	1
RUNX1	905	242	-0.300431	1	1
ZFP69B	906	238	-0.300264	1	1
TBX3	907	242	-0.299841	1	1
ZNF843	908	238	-0.297948	1	1
MIER1	909	224	-0.296721	1	1
RBFOX2	910	233	-0.295184	1	1
NR5A1	911	76	-0.294686	1	1
NFYA	912	148	-0.292571	1	1
CCNT1	913	80	-0.28969	1	1
KLF5	914	187	-0.289625	1	1
VDR	915	111	-0.288948	1	1
CXXC1	916	165	-0.286644	1	1
MGAM	917	227	-0.28512	1	1
GC	918	50	-0.284342	1	1
ZBTB49	919	234	-0.283648	1	1
ZNF292	920	239	-0.283273	1	1
SMC3	921	243	-0.282354	1	1
SMARCE1	922	220	-0.280477	1	1
ZNF143	923	243	-0.278875	1	1
RUNX1T1	924	131	-0.277628	1	1
NKRF	925	221	-0.277493	1	1
OVOL3	926	239	-0.277036	1	1
HIC1	927	227	-0.274286	1	1
CHD1	928	243	-0.272985	1	1
CDX2	929	231	-0.272972	1	1
POLR2H	930	174	-0.267966	1	1
HMBOX1	931	229	-0.266503	1	1
TAF7	932	243	-0.265547	1	1
NCOR2	933	43	-0.2642	1	1
SUMO2	934	225	-0.262287	1	1
CTCF	935	243	-0.262189	1	1
CHD8	936	226	-0.261936	1	1
BANP	937	25	-0.261076	1	1
PRPF4	938	230	-0.260851	1	1
ZBTB40	939	243	-0.260005	1	1
KLF4	940	240	-0.258026	1	1
IKZF2	941	231	-0.251562	1	1
ID1	942	12	-0.249442	1	1
TSHZ1	943	242	-0.248939	1	1
MAFK	944	243	-0.246993	1	1
PMEPA1	945	201	-0.24632	1	1
ZSCAN5A	946	242	-0.244242	1	1
TET2	947	145	-0.244209	1	1
ZBTB2	948	226	-0.243666	1	1
FLI1	949	197	-0.242373	1	1
WIZ	950	24	-0.242148	1	1
E2F6	951	241	-0.241665	1	1
BPTF	952	92	-0.240555	1	1
IRF9	953	228	-0.239891	1	1
NEUROD1	954	52	-0.238676	1	1
NFATC1	955	139	-0.238382	1	1
GTF2A2	956	232	-0.236237	1	1
GTF3C2	957	25	-0.236157	1	1
PAX6	958	56	-0.233521	1	1
HSF1	959	241	-0.233321	1	1
NFE2L2	960	243	-0.232038	1	1
FOXG1	961	38	-0.229854	1	1
POLR2A	962	243	-0.224083	1	1
NR2C1	963	235	-0.221052	1	1
ZNF589	964	228	-0.220113	1	1
PIAS1	965	132	-0.219547	1	1
ZNF140	966	240	-0.215524	1	1
USF2	967	242	-0.209967	1	1
ZKSCAN8	968	242	-0.204451	1	1
ELF4	969	241	-0.20416	1	1
ZFP37	970	232	-0.199437	1	1
DMC1	971	105	-0.19776	1	1
RAD51	972	243	-0.196032	1	1
CHD4	973	242	-0.195046	1	1
GATA1	974	243	-0.194916	1	1
NFKB1	975	135	-0.194814	1	1
ATF4	976	241	-0.193466	1	1
CEBPB	977	243	-0.186987	1	1
ZNF785	978	236	-0.180217	1	1
AFF4	979	151	-0.180129	1	1
KDM5D	980	50	-0.169904	1	1
HOXA5	981	34	-0.167966	1	1
SOX2	982	229	-0.162343	1	1
KLF7	983	242	-0.14839	1	1
CDK9	984	178	-0.145484	1	1
MTA2	985	243	-0.11948	1	1
SALL4	986	53	-0.104454	1	1

## Sheet: NANOG_REGGAE_KS_down
Regulator	Rank	Targets	Score	P-value	Adjusted p-value
NFKB2	1	81	0.730142	0	0
ASCL1	2	92	0.667581	2.92479e-41	5.49519e-39
HID1	3	110	0.722778	3.06195e-41	5.49519e-39
SP4	4	114	0.654653	3.80931e-41	5.49519e-39
SIX2	5	120	0.779853	4.86296e-41	5.49519e-39
LEO1	6	122	0.769752	5.19375e-41	5.49519e-39
JARID2	7	123	0.610074	5.35604e-41	5.49519e-39
PSIP1	8	125	0.622777	5.66943e-41	5.49519e-39
ZFP42	9	127	0.604251	5.97288e-41	5.49519e-39
RBPJ	10	131	0.674506	6.54458e-41	5.49519e-39
NELFE	11	134	0.607832	6.9436e-41	5.49519e-39
MYBL2	12	136	0.580199	7.19853e-41	5.49519e-39
CDK7	13	141	0.746688	7.77629e-41	5.49519e-39
JMJD1C	14	147	0.762267	8.38504e-41	5.49519e-39
STAT5A	15	147	0.73803	8.38504e-41	5.49519e-39
KDM4C	16	157	0.803417	9.20363e-41	5.49519e-39
KMT2D	17	164	0.53802	9.64792e-41	5.49519e-39
WRNIP1	18	165	0.749408	9.70322e-41	5.49519e-39
PGR	19	171	0.677055	9.99993e-41	5.49519e-39
NKX2-1	20	183	0.595638	1.04258e-40	5.49519e-39
CCNT2	21	188	0.514152	1.05476e-40	5.49519e-39
BCL6	22	191	0.499892	1.0608e-40	5.49519e-39
STAT3	23	241	0.478537	1.06437e-40	5.49519e-39
MYC	24	241	0.472342	1.06437e-40	5.49519e-39
NANOG	25	241	0.460439	1.06437e-40	5.49519e-39
KDM6A	26	240	0.84912	1.06545e-40	5.49519e-39
CBX3	27	240	0.775878	1.06545e-40	5.49519e-39
ESR1	28	240	0.774931	1.06545e-40	5.49519e-39
TEAD4	29	240	0.752938	1.06545e-40	5.49519e-39
ZKSCAN1	30	240	0.752839	1.06545e-40	5.49519e-39
SIN3B	31	240	0.715635	1.06545e-40	5.49519e-39
STAT1	32	240	0.714505	1.06545e-40	5.49519e-39
ZBTB11	33	240	0.698856	1.06545e-40	5.49519e-39
ZNF175	34	240	0.690651	1.06545e-40	5.49519e-39
ZNF792	35	240	0.675202	1.06545e-40	5.49519e-39
KDM5B	36	240	0.649918	1.06545e-40	5.49519e-39
CEBPZ	37	240	0.646402	1.06545e-40	5.49519e-39
RAD21	38	240	0.601853	1.06545e-40	5.49519e-39
HDAC2	39	240	0.59243	1.06545e-40	5.49519e-39
GABPA	40	240	0.576094	1.06545e-40	5.49519e-39
DROSHA	41	240	0.547953	1.06545e-40	5.49519e-39
KDM5A	42	240	0.546439	1.06545e-40	5.49519e-39
MAX	43	240	0.541754	1.06545e-40	5.49519e-39
ELK1	44	240	0.534304	1.06545e-40	5.49519e-39
RCOR1	45	240	0.519219	1.06545e-40	5.49519e-39
TCF7	46	240	0.511109	1.06545e-40	5.49519e-39
ZMYM3	47	240	0.507703	1.06545e-40	5.49519e-39
PKNOX1	48	240	0.503432	1.06545e-40	5.49519e-39
WDR5	49	240	0.493178	1.06545e-40	5.49519e-39
NR3C1	50	240	0.470869	1.06545e-40	5.49519e-39
MAZ	51	240	0.444269	1.06609e-40	5.49519e-39
TCF7L2	52	239	0.756699	1.06649e-40	5.49519e-39
KLF9	53	239	0.662391	1.06649e-40	5.49519e-39
ZNF146	54	239	0.645431	1.06649e-40	5.49519e-39
FOSL1	55	239	0.628501	1.06649e-40	5.49519e-39
MAFF	56	239	0.596201	1.06649e-40	5.49519e-39
KAT8	57	239	0.540363	1.06649e-40	5.49519e-39
ZNF644	58	239	0.539239	1.06649e-40	5.49519e-39
PAX5	59	239	0.530498	1.06649e-40	5.49519e-39
TBL1XR1	60	239	0.481048	1.06649e-40	5.49519e-39
CTCFL	61	238	0.772492	1.0675e-40	5.49519e-39
POU5F1	62	238	0.680294	1.0675e-40	5.49519e-39
MYNN	63	238	0.653987	1.0675e-40	5.49519e-39
FOXP1	64	238	0.591309	1.0675e-40	5.49519e-39
BCL3	65	237	0.785954	1.06848e-40	5.49519e-39
ASH2L	66	237	0.72889	1.06848e-40	5.49519e-39
SMARCA4	67	237	0.630924	1.06848e-40	5.49519e-39
ZBTB1	68	237	0.525573	1.06848e-40	5.49519e-39
ZNF16	69	236	0.702852	1.06943e-40	5.49519e-39
EGR2	70	236	0.679775	1.06943e-40	5.49519e-39
REPIN1	71	236	0.654341	1.06943e-40	5.49519e-39
MLX	72	236	0.632629	1.06943e-40	5.49519e-39
TAL1	73	236	0.481854	1.06943e-40	5.49519e-39
ZNF680	74	236	0.481362	1.06943e-40	5.49519e-39
NCOA1	75	235	0.70675	1.07034e-40	5.49519e-39
CSDE1	76	235	0.685528	1.07034e-40	5.49519e-39
TFE3	77	235	0.681802	1.07034e-40	5.49519e-39
ZNF518A	78	235	0.669082	1.07034e-40	5.49519e-39
CEBPA	79	235	0.65722	1.07034e-40	5.49519e-39
DNMT3B	80	235	0.612945	1.07034e-40	5.49519e-39
HBP1	81	235	0.594413	1.07034e-40	5.49519e-39
ETS2	82	235	0.564144	1.07034e-40	5.49519e-39
GLI4	83	235	0.526502	1.07034e-40	5.49519e-39
ZNF318	84	235	0.490551	1.07034e-40	5.49519e-39
IRF5	85	235	0.481222	1.07034e-40	5.49519e-39
ELF3	86	234	0.728106	1.07122e-40	5.49519e-39
HMG20A	87	234	0.692126	1.07122e-40	5.49519e-39
MEF2D	88	234	0.638374	1.07122e-40	5.49519e-39
TEAD3	89	234	0.540034	1.07122e-40	5.49519e-39
TSC22D4	90	234	0.518909	1.07122e-40	5.49519e-39
ETV1	91	234	0.50453	1.07122e-40	5.49519e-39
ZNF263	92	234	0.480247	1.07122e-40	5.49519e-39
AEBP2	93	233	0.759926	1.07207e-40	5.49519e-39
ZNF157	94	233	0.610121	1.07207e-40	5.49519e-39
ZNF701	95	233	0.599477	1.07207e-40	5.49519e-39
ZSCAN4	96	233	0.489227	1.07207e-40	5.49519e-39
SLC30A9	97	232	0.838697	1.07288e-40	5.49519e-39
FOXJ2	98	232	0.748081	1.07288e-40	5.49519e-39
CREB3L1	99	232	0.629529	1.07288e-40	5.49519e-39
ZNF697	100	232	0.609938	1.07288e-40	5.49519e-39
GFI1B	101	232	0.51492	1.07288e-40	5.49519e-39
ZNF416	102	232	0.512197	1.07288e-40	5.49519e-39
ZNF610	103	232	0.480388	1.07288e-40	5.49519e-39
ZNF391	104	231	0.64678	1.07366e-40	5.49519e-39
ZNF645	105	231	0.625825	1.07366e-40	5.49519e-39
ZNF23	106	231	0.585582	1.07366e-40	5.49519e-39
RBAK	107	231	0.560149	1.07366e-40	5.49519e-39
ZNF121	108	231	0.525152	1.07366e-40	5.49519e-39
HLF	109	231	0.510337	1.07366e-40	5.49519e-39
ZNF547	110	231	0.463268	1.07366e-40	5.49519e-39
ZNF133	111	230	0.734129	1.0744e-40	5.49519e-39
TRIM25	112	230	0.599322	1.0744e-40	5.49519e-39
DEK	113	230	0.584011	1.0744e-40	5.49519e-39
CDC5L	114	230	0.543661	1.0744e-40	5.49519e-39
ZNF404	115	229	0.646952	1.0751e-40	5.49519e-39
PTTG1	116	229	0.614682	1.0751e-40	5.49519e-39
SCRT2	117	229	0.507204	1.0751e-40	5.49519e-39
NFXL1	118	228	0.570233	1.07576e-40	5.49519e-39
SIX4	119	228	0.51438	1.07576e-40	5.49519e-39
ZNF426	120	227	0.563347	1.07638e-40	5.49519e-39
ZNF791	121	227	0.480445	1.07638e-40	5.49519e-39
ZNF26	122	227	0.464636	1.07639e-40	5.49519e-39
GTF2E2	123	226	0.773249	1.07696e-40	5.49519e-39
ZNF34	124	225	0.615662	1.0775e-40	5.49519e-39
ZNF558	125	225	0.555187	1.0775e-40	5.49519e-39
ZNF366	126	225	0.481955	1.0775e-40	5.49519e-39
KDM2B	127	201	0.479333	1.07753e-40	5.49519e-39
ZNF138	128	224	0.679355	1.07799e-40	5.49519e-39
HLTF	129	222	0.836872	1.07884e-40	5.49519e-39
PHB2	130	222	0.650764	1.07884e-40	5.49519e-39
YY2	131	222	0.497042	1.07884e-40	5.49519e-39
ZNF507	132	222	0.472226	1.07885e-40	5.49519e-39
ZNF776	133	221	0.484579	1.0792e-40	5.49519e-39
CNOT3	134	209	0.559019	1.07934e-40	5.49519e-39
TFAP2C	135	210	0.621199	1.07965e-40	5.49519e-39
ZZZ3	136	219	0.499736	1.07977e-40	5.49519e-39
ADNP	137	220	0.464287	1.07986e-40	5.49519e-39
KDM4A	138	218	0.614172	1.07998e-40	5.49519e-39
ZFHX2	139	221	0.461306	1.08006e-40	5.49519e-39
SMARCA5	140	212	0.71302	1.08008e-40	5.49519e-39
ARID1B	141	217	0.529131	1.08013e-40	5.49519e-39
NFIL3	142	237	0.440666	1.08032e-40	5.49519e-39
KLF16	143	239	0.438382	1.08161e-40	5.49519e-39
MBD4	144	216	0.459039	1.10219e-40	5.56087e-39
ATF3	145	240	0.434887	1.11613e-40	5.56435e-39
ZNF654	146	231	0.443131	1.1182e-40	5.56435e-39
NR4A1	147	239	0.4345	1.15616e-40	5.71413e-39
SMAD5	148	239	0.432109	1.33248e-40	6.5389e-39
LHX2	149	39	0.904759	1.34104e-40	6.5389e-39
ESRRA	150	240	0.429447	1.66772e-40	8.07753e-39
POU2F2	151	235	0.430604	3.5351e-40	1.70087e-38
MEF2A	152	238	0.426726	5.4408e-40	2.60056e-38
PTRF	153	227	0.433241	1.85379e-39	8.80272e-38
SPIB	154	94	0.648818	1.94219e-39	9.16258e-38
RXRB	155	233	0.42746	2.22269e-39	1.04183e-37
MGAM	156	228	0.428062	1.10836e-38	5.16183e-37
COPS2	157	197	0.458508	1.22585e-38	5.67263e-37
GLIS1	158	233	0.422201	2.07072e-38	9.52165e-37
KLF17	159	233	0.422029	2.2286e-38	1.01832e-36
FOSL2	160	233	0.42179	2.46816e-38	1.12073e-36
NR2C2	161	239	0.416082	3.23273e-38	1.45879e-36
ZNF488	162	237	0.416405	5.76873e-38	2.5871e-36
PBX1	163	150	0.511761	3.0895e-37	1.37704e-35
ZNF501	164	229	0.417888	5.55131e-37	2.45923e-35
HOXA4	165	157	0.497831	9.65731e-37	4.25226e-35
MIER2	166	232	0.412544	1.75743e-36	7.69163e-35
RBBP5	167	240	0.403467	4.9131e-36	2.1374e-34
ZNF560	168	225	0.415399	6.55031e-36	2.8327e-34
ERG	169	225	0.414583	9.12748e-36	3.92345e-34
MNT	170	239	0.402776	9.18056e-36	3.92345e-34
TP73	171	122	0.547945	3.58712e-35	1.52404e-33
HMGN3	172	183	0.45243	5.57354e-35	2.35424e-33
HNF1A	173	231	0.404093	7.94234e-35	3.33542e-33
PPARG	174	190	0.442994	9.6253e-35	4.01895e-33
CEBPD	175	236	0.399374	1.01311e-34	4.20598e-33
ZNF580	176	239	0.39595	1.53375e-34	6.33127e-33
NRF1	177	240	0.39072	9.31695e-34	3.82427e-32
AFF1	178	42	0.833362	3.00777e-33	1.22764e-31
ZNF511	179	236	0.390833	3.14593e-33	1.27686e-31
RNF2	180	240	0.384981	9.26844e-33	3.74095e-31
NELFA	181	101	0.576793	1.17537e-32	4.71785e-31
RFX1	182	239	0.384832	1.3346e-32	5.32753e-31
CDX2	183	208	0.410367	1.90563e-32	7.56547e-31
DPEP3	184	206	0.404486	3.26389e-31	1.28874e-29
SPI1	185	239	0.375266	5.53783e-31	2.17478e-29
FUS	186	240	0.374187	6.275e-31	2.45103e-29
ZNF354B	187	217	0.392059	8.10066e-31	3.14722e-29
DAND5	188	240	0.373318	8.75828e-31	3.38461e-29
ASCL2	189	60	0.698935	3.57601e-30	1.37463e-28
ZNF843	190	232	0.375056	4.5705e-30	1.74766e-28
SOX5	191	230	0.376347	5.0564e-30	1.92334e-28
GATAD1	192	232	0.374026	6.70274e-30	2.53629e-28
YBX1	193	240	0.36781	7.0989e-30	2.67228e-28
KLF4	194	239	0.366388	1.59608e-29	5.97725e-28
FOXA1	195	240	0.364882	2.12784e-29	7.9278e-28
PRDM10	196	229	0.370876	5.01374e-29	1.85846e-27
MIXL1	197	237	0.364477	5.61566e-29	2.07101e-27
YAP1	198	157	0.442636	8.24496e-29	3.02532e-27
ZNF19	199	236	0.362469	1.53712e-28	5.61179e-27
TRIM28	200	240	0.359229	1.7223e-28	6.25642e-27
GLIS2	201	232	0.364658	2.06452e-28	7.46227e-27
ARNTL	202	204	0.387622	2.31134e-28	8.31304e-27
ZNF493	203	236	0.360591	3.03973e-28	1.08789e-26
CHD4	204	240	0.357286	3.50402e-28	1.24791e-26
ATOH1	205	69	0.638269	3.9444e-28	1.3979e-26
SUPT5H	206	208	0.382231	4.26113e-28	1.50281e-26
TAF3	207	133	0.471423	6.45044e-28	2.26395e-26
TERF1	208	60	0.674506	8.34846e-28	2.91602e-26
ZNF552	209	96	0.547263	8.74559e-28	3.04012e-26
ZNF530	210	232	0.359134	1.4872e-27	5.14515e-26
ZNF302	211	234	0.355025	3.76168e-27	1.29523e-25
HIC1	212	232	0.355233	5.87617e-27	2.01375e-25
IRF4	213	238	0.350615	6.43188e-27	2.19384e-25
PRDM1	214	233	0.352172	1.32182e-26	4.48753e-25
ZNF584	215	235	0.348958	2.4409e-26	8.24821e-25
NFYB	216	159	0.42081	2.6128e-26	8.78819e-25
ZNF585B	217	231	0.350653	3.70951e-26	1.24195e-24
HNF4G	218	240	0.343969	4.05572e-26	1.35163e-24
HNF4A	219	239	0.343931	5.23574e-26	1.73693e-24
YY1	220	240	0.342791	6.11501e-26	2.0194e-24
FOXK2	221	240	0.342599	6.53698e-26	2.14898e-24
NFIC	222	192	0.381129	7.52037e-26	2.46113e-24
ZMYND8	223	143	0.436829	1.28411e-25	4.18355e-24
RELB	224	228	0.348978	1.39324e-25	4.51882e-24
MAFK	225	240	0.339775	1.73735e-25	5.60986e-24
SETD1A	226	42	0.752117	2.03481e-25	6.5413e-24
MITF	227	234	0.343266	2.20642e-25	7.0617e-24
PITX3	228	73	0.592872	2.75955e-25	8.79329e-24
UBTF	229	240	0.337981	3.21631e-25	1.0204e-23
TAF1	230	240	0.337118	4.32101e-25	1.36491e-23
ZNF687	231	233	0.341126	5.77638e-25	1.81674e-23
GRHL2	232	147	0.425168	6.67013e-25	2.08879e-23
ARID4B	233	228	0.343473	8.77039e-25	2.73471e-23
TBX21	234	225	0.343354	1.88343e-24	5.84764e-23
NFATC1	235	150	0.417011	2.04532e-24	6.32327e-23
SFPQ	236	240	0.331884	2.54037e-24	7.82045e-23
ELL2	237	74	0.576569	3.91748e-24	1.2009e-22
FOXP2	238	235	0.333683	4.32987e-24	1.32174e-22
EBF1	239	237	0.331778	5.17167e-24	1.5721e-22
SCRT1	240	232	0.334711	6.13429e-24	1.85695e-22
RARA	241	235	0.332203	7.05303e-24	2.12621e-22
FOXA3	242	225	0.339022	7.68015e-24	2.3057e-22
TARDBP	243	240	0.326559	1.49276e-23	4.46305e-22
BARX1	244	55	0.647809	2.39811e-23	7.14048e-22
ETS1	245	240	0.324405	3.02875e-23	8.96375e-22
ZNF658	246	234	0.328413	3.03513e-23	8.96375e-22
SAP30	247	239	0.325005	3.08631e-23	9.07799e-22
CREB1	248	239	0.323106	5.72693e-23	1.67771e-21
KLF1	249	239	0.32241	7.17569e-23	2.09369e-21
GATA4	250	239	0.322056	8.04421e-23	2.33771e-21
ING5	251	151	0.40167	8.77662e-23	2.5404e-21
SOX4	252	56	0.634882	1.01028e-22	2.91266e-21
ICE1	253	120	0.447289	1.07086e-22	3.0751e-21
ZNF84	254	23	0.886088	2.03993e-22	5.83484e-21
ZNF197	255	228	0.326396	2.14635e-22	6.10297e-21
TET2	256	136	0.418674	2.15047e-22	6.10297e-21
ETV4	257	235	0.321592	2.17438e-22	6.14682e-21
ZFHX3	258	30	0.81189	2.59119e-22	7.29672e-21
ZNF555	259	209	0.338405	3.99154e-22	1.11966e-20
ZNF766	260	228	0.323849	4.74744e-22	1.32658e-20
ZNF600	261	216	0.331055	7.27391e-22	2.02477e-20
MIER1	262	222	0.323748	1.76983e-21	4.90771e-20
FLI1	263	199	0.34028	2.44052e-21	6.74179e-20
FOXA2	264	240	0.310039	2.97031e-21	8.17421e-20
CTNNB1	265	97	0.476997	4.33967e-21	1.18976e-19
CHD2	266	239	0.308961	5.04267e-21	1.37729e-19
ZNF316	267	236	0.310807	5.13879e-21	1.39829e-19
PEX2	268	237	0.310083	5.27287e-21	1.42942e-19
GATA6	269	224	0.318051	6.43838e-21	1.73889e-19
NKX2-2	270	97	0.474508	7.2754e-21	1.95767e-19
MXD1	271	76	0.531047	8.04691e-21	2.15729e-19
CUX1	272	240	0.299714	6.97309e-20	1.86253e-18
RUNX3	273	175	0.346172	1.62287e-19	4.31887e-18
ZXDB	274	230	0.302944	1.70423e-19	4.51882e-18
MTA3	275	237	0.296316	3.28057e-19	8.66692e-18
ELF2	276	57	0.579854	5.21028e-19	1.37151e-17
ZNF101	277	234	0.296386	5.49374e-19	1.44091e-17
NIPBL	278	188	0.329249	6.2132e-19	1.62375e-17
ZBTB21	279	232	0.295453	1.0268e-18	2.6738e-17
KDM3A	280	39	0.677793	1.44247e-18	3.7428e-17
NR2C1	281	234	0.290941	2.60969e-18	6.74585e-17
ZNF837	282	237	0.289124	2.61841e-18	6.74585e-17
PRDM14	283	26	0.792749	2.84801e-18	7.31143e-17
TRRAP	284	18	0.892671	3.60988e-18	9.23469e-17
TBX3	285	239	0.28548	5.27411e-18	1.34447e-16
BACH1	286	240	0.282358	1.08123e-17	2.74662e-16
T	287	98	0.434731	1.19728e-17	3.03082e-16
HES2	288	47	0.607862	1.74924e-17	4.41271e-16
CDK8	289	141	0.36341	1.77443e-17	4.46076e-16
ZNF335	290	227	0.286968	2.5719e-17	6.44323e-16
PCBP1	291	232	0.283643	2.78275e-17	6.94752e-16
HSF1	292	236	0.279081	5.08381e-17	1.26489e-15
ZFP41	293	232	0.279933	7.6164e-17	1.88856e-15
SMAD2	294	240	0.273672	1.1953e-16	2.95378e-15
ZNF2	295	232	0.27783	1.33887e-16	3.29735e-15
RUNX2	296	50	0.572705	2.39764e-16	5.88491e-15
SCML2	297	32	0.695129	2.802e-16	6.85425e-15
MIA3	298	240	0.270224	3.03462e-16	7.39836e-15
HIF1A	299	221	0.281053	3.28128e-16	7.97296e-15
PRDM12	300	235	0.27188	4.10929e-16	9.95161e-15
E2F6	301	238	0.269377	5.10868e-16	1.23308e-14
KCNH8	302	93	0.423574	6.09948e-16	1.46735e-14
ZNF785	303	233	0.270406	8.15383e-16	1.95509e-14
VDR	304	120	0.370669	1.36846e-15	3.27044e-14
KLF13	305	228	0.270069	1.86464e-15	4.44163e-14
SETDB1	306	234	0.265568	2.46543e-15	5.85354e-14
MXI1	307	240	0.261838	2.77455e-15	6.56602e-14
ZGPAT	308	230	0.266201	3.72044e-15	8.7759e-14
KMT2C	309	129	0.351596	4.71949e-15	1.10965e-13
ZBTB49	310	234	0.262451	5.46371e-15	1.28048e-13
ETV5	311	108	0.38157	6.14048e-15	1.43446e-13
SRSF1	312	240	0.257955	7.53922e-15	1.75558e-13
ZBTB8A	313	233	0.260536	1.01671e-14	2.35994e-13
SLC25A2	314	40	0.60182	1.08627e-14	2.51336e-13
RB1	315	235	0.257989	1.46539e-14	3.3798e-13
DUX4L1	316	45	0.568117	1.50082e-14	3.45055e-13
POLR3A	317	21	0.784534	1.57935e-14	3.61966e-13
WT1	318	230	0.260019	1.74478e-14	3.98623e-13
HNF1B	319	35	0.631687	2.33092e-14	5.30866e-13
FOS	320	240	0.251851	3.51447e-14	7.97917e-13
ZNF747	321	225	0.259325	4.0895e-14	9.25578e-13
PDX1	322	81	0.42365	5.37842e-14	1.21352e-12
HMGN1	323	23	0.737569	1.19504e-13	2.688e-12
CREB3	324	234	0.249398	1.3722e-13	3.07696e-12
TSHZ1	325	231	0.249497	1.95461e-13	4.36943e-12
SUPT20H	326	33	0.625473	2.6517e-13	5.90955e-12
THAP1	327	234	0.246258	2.90341e-13	6.45072e-12
ZBTB17	328	222	0.251162	4.1447e-13	9.18052e-12
AHR	329	51	0.508571	4.75068e-13	1.04908e-11
HOXC6	330	75	0.423282	5.35225e-13	1.17834e-11
SOX17	331	45	0.537005	5.85e-13	1.28403e-11
FOXO1	332	91	0.383492	7.68018e-13	1.68067e-11
ING3	333	171	0.281973	8.31279e-13	1.81364e-11
YBX3	334	229	0.243467	1.02003e-12	2.21877e-11
MED26	335	90	0.376071	3.0975e-12	6.71761e-11
OVOL3	336	236	0.231644	6.70944e-12	1.45076e-10
NFAT5	337	94	0.362045	7.72631e-12	1.66567e-10
FOXH1	338	84	0.379329	1.14657e-11	2.46451e-10
ZNF281	339	21	0.714269	1.19297e-11	2.55669e-10
ZNF140	340	236	0.228759	1.27604e-11	2.72666e-10
ESR2	341	106	0.336536	1.67287e-11	3.56414e-10
ILK	342	224	0.232886	1.88782e-11	4.01034e-10
DIDO1	343	228	0.229898	2.32586e-11	4.92649e-10
RUNX1T1	344	128	0.30163	4.05509e-11	8.56426e-10
HOXA1	345	79	0.380235	4.51279e-11	9.50329e-10
ZNF92	346	58	0.437714	6.31063e-11	1.32509e-09
SOX11	347	13	0.831282	9.39322e-11	1.96668e-09
ELF4	348	239	0.217547	1.07536e-10	2.24504e-09
ZFP37	349	227	0.215667	4.92879e-10	1.02604e-08
HDAC3	350	46	0.464895	6.31649e-10	1.31116e-08
KLF6	351	71	0.375677	8.34388e-10	1.72706e-08
ZBTB7A	352	238	0.207736	8.99948e-10	1.85747e-08
DPF2	353	237	0.207832	9.62815e-10	1.9816e-08
ZNF18	354	232	0.208561	1.2886e-09	2.64462e-08
ELK4	355	100	0.314758	1.34006e-09	2.74249e-08
ZNF223	356	235	0.205576	1.79193e-09	3.65696e-08
IRF3	357	239	0.203345	1.9893e-09	4.04836e-08
PPARD	358	49	0.437935	2.28381e-09	4.63474e-08
E2F3	359	160	0.242433	4.69386e-09	9.49912e-08
BPTF	360	97	0.309329	4.9041e-09	9.89702e-08
PRDM11	361	51	0.417436	7.30325e-09	1.46979e-07
TOP2B	362	25	0.57966	8.44127e-09	1.69413e-07
ONECUT1	363	7	0.921015	1.92219e-08	3.84714e-07
ZNF12	364	30	0.51626	2.96503e-08	5.91801e-07
WWTR1	365	35	0.474933	4.51481e-08	8.98658e-07
ELF1	366	239	0.186304	5.04147e-08	1.00075e-06
GTF2B	367	158	0.227029	6.23281e-08	1.23386e-06
XRN2	368	22	0.570106	1.3667e-07	2.69819e-06
CSNK2A2	369	32	0.473449	2.08942e-07	4.11383e-06
ID2	370	6	0.921671	2.31362e-07	4.54295e-06
TOP1	371	74	0.315032	2.52398e-07	4.94265e-06
DRAP1	372	235	0.178534	2.58148e-07	5.04165e-06
SATB1	373	23	0.545734	2.98385e-07	5.81187e-06
HOXA13	374	70	0.318331	4.17683e-07	8.11377e-06
SH2D3C	375	15	0.653741	4.20208e-07	8.14105e-06
ZNF581	376	6	0.901647	9.06403e-07	1.75138e-05
LIN9	377	34	0.435724	1.09203e-06	2.10446e-05
GC	378	66	0.311901	1.68067e-06	3.23027e-05
DCP1A	379	12	0.686058	1.91461e-06	3.67019e-05
LMO3	380	31	0.43851	3.04376e-06	5.81935e-05
C17ORF49	381	30	0.445186	3.07567e-06	5.86493e-05
TLX1	382	42	0.376601	3.68976e-06	7.0175e-05
PRKCQ	383	15	0.606983	3.95188e-06	7.49639e-05
CBX4	384	6	0.870445	4.73328e-06	8.95527e-05
LMNA	385	105	0.238114	5.09194e-06	9.60883e-05
ZFHX4	386	3	0.982012	5.83409e-06	0.000109808
ID1	387	12	0.657292	6.53433e-06	0.00012267
HOXA10	388	48	0.345036	6.59504e-06	0.00012349
CAMTA2	389	24	0.47674	7.80005e-06	0.000145678
BHLHE40	390	240	0.155374	8.0933e-06	0.000150768
NCOR1	391	240	0.155327	8.15216e-06	0.000151476
LIN54	392	13	0.627177	8.9434e-06	0.000165754
IRX3	393	4	0.944556	9.46134e-06	0.000174907
TFEB	394	24	0.4709	1.05247e-05	0.000194072
ZFP36L2	395	8	0.753015	1.62828e-05	0.000299488
TCF21	396	68	0.279405	1.7415e-05	0.000319504
LDB1	397	47	0.332979	1.90469e-05	0.000348563
DNMT3A	398	13	0.601004	2.53582e-05	0.000462896
PPARGC1A	399	7	0.77733	2.85684e-05	0.000520188
CAMTA1	400	11	0.640727	3.18923e-05	0.000579259
EHF	401	73	0.261122	3.52781e-05	0.000639158
NR5A2	402	34	0.378098	3.54631e-05	0.000640911
HOXA2	403	27	0.421522	3.64139e-05	0.000656463
MAF	404	7	0.76911	3.75126e-05	0.000673381
BATF3	405	3	0.966531	3.75378e-05	0.000673381
GRHL1	406	14	0.566361	4.53051e-05	0.000810717
RBL2	407	51	0.303009	5.96601e-05	0.00106497
NCAPG2	408	14	0.556382	6.58935e-05	0.00117336
BRD9	409	11	0.619118	6.80625e-05	0.00120902
ALKBH3	410	5	0.850055	7.58431e-05	0.00134394
JMJD6	411	18	0.491364	7.82342e-05	0.00138294
PCGF2	412	19	0.475068	9.23995e-05	0.00162937
IRF9	413	230	0.138687	0.000128975	0.00226884
DLX5	414	1	0.999866	0.000140861	0.00247194
HOXA7	415	35	0.346589	0.000146496	0.00256463
HAND2	416	10	0.619536	0.000157257	0.00274641
UBP1	417	11	0.590148	0.000176561	0.00307614
RORA	418	23	0.414994	0.000211495	0.00367596
DLX6	419	13	0.54128	0.000214685	0.0037225
ELF5	420	16	0.489963	0.000229407	0.00396831
RLF	421	3	0.937534	0.000243898	0.00420896
HOXA6	422	143	0.168114	0.000267426	0.00460052
ZBTB7B	423	32	0.349484	0.000267855	0.00460052
INSM1	424	6	0.743587	0.000310335	0.00531756
ZBTB16	425	19	0.441369	0.000344243	0.00588469
FEV	426	32	0.342186	0.000378144	0.00644905
ARRB1	427	3	0.92299	0.000456948	0.00777475
HOXA5	428	36	0.318208	0.000484448	0.0082234
RFX2	429	30	0.347227	0.000489689	0.00829298
CREB3L4	430	16	0.461801	0.000605754	0.0102347
TGIF2	431	226	0.12606	0.00069314	0.011684
HNRNPL	432	239	0.122391	0.00071199	0.011974
NR1D1	433	16	0.449756	0.000898045	0.0150681
PRKDC	434	14	0.476101	0.000973899	0.0163032
SIX1	435	16	0.446587	0.000994006	0.0166015
APOBEC3B	436	37	0.296446	0.00111804	0.0186303
HSF2	437	10	0.550636	0.00112205	0.0186542
IRX5	438	3	0.893901	0.00119477	0.0198179
GLIS3	439	14	0.467256	0.00126836	0.0209906
NEUROG3	440	21	0.385375	0.00128591	0.0212327
POLR3G	441	3	0.88983	0.00133762	0.0220365
SUMO1	442	13	0.477936	0.00149395	0.0245562
HEYL	443	4	0.8025	0.00152191	0.0249594
ISL1	444	8	0.58936	0.00178056	0.0291354
MTF1	445	5	0.719268	0.00189699	0.0309708
FOXE1	446	19	0.389948	0.00205492	0.033474
EGR1	447	239	0.112076	0.00228735	0.0371768
FOXP3	448	21	0.366884	0.00241998	0.0392447
FOXO3	449	21	0.365678	0.00251885	0.0407572
DNAJC2	450	15	0.42836	0.00257215	0.0415271
NEUROD1	451	30	0.306451	0.00267733	0.0431294
DNAJC5	452	1	0.99731	0.00269749	0.0433579
CBFA2T2	453	5	0.683439	0.00381076	0.0611169
NKX2-5	454	37	0.264298	0.00452363	0.07239
HOXB7	455	21	0.345424	0.00482672	0.0770364
SNAPC1	456	3	0.830914	0.00483519	0.0770364
WIZ	457	24	0.323338	0.00492614	0.0783137
CBX6	458	2	0.928829	0.00506671	0.0803726
DAXX	459	127	0.142672	0.00511369	0.0809412
SFMBT1	460	2	0.928026	0.00518166	0.0818386
TCF7L1	461	3	0.822659	0.0055784	0.0879137
IRX2	462	1	0.993084	0.00692332	0.108873
ASH1L	463	11	0.452121	0.00713791	0.112005
KLF3	464	13	0.413014	0.00803189	0.125761
HDAC4	465	6	0.586034	0.0086286	0.134814
FOXC1	466	3	0.791916	0.00901129	0.140491
FOXI1	467	7	0.544004	0.00905923	0.140936
FOXO4	468	3	0.789373	0.00934565	0.145081
OVOL2	469	28	0.281005	0.00949819	0.147135
MAPK3	470	1	0.989696	0.010311	0.159387
PITX1	471	6	0.575103	0.0103999	0.16042
PARP1	472	2	0.893212	0.0114057	0.175561
TAF2	473	22	0.305991	0.0125949	0.193456
CREBL2	474	2	0.876034	0.01537	0.235582
MEIS2	475	7	0.512999	0.0154947	0.236994
DYRK1A	476	3	0.747656	0.0160706	0.245286
HTT	477	5	0.594581	0.01625	0.247504
ERCC6	478	9	0.452101	0.0168829	0.256487
NFKBIA	479	2	0.869969	0.0169103	0.256487
THAP4	480	3	0.741712	0.0172332	0.260839
BRD7	481	5	0.59008	0.0173121	0.261173
HOXC8	482	12	0.39362	0.0173272	0.261173
NR1H4	483	5	0.587018	0.0180677	0.271771
PADI4	484	11	0.407153	0.0183785	0.275875
HOXC11	485	9	0.447325	0.0184181	0.275899
MSX1	486	1	0.980631	0.0193754	0.289643
AGO2	487	4	0.642499	0.0195305	0.291362
ETV7	488	6	0.53447	0.0199535	0.297062
MYBL1	489	7	0.49643	0.0203421	0.302228
BARX2	490	9	0.440324	0.0208806	0.309595
GLI1	491	4	0.635315	0.0215243	0.31849
ZC3H11A	492	6	0.527687	0.0220939	0.326253
SON	493	5	0.571845	0.0222633	0.328088
MXD3	494	8	0.459197	0.023052	0.339023
ZFP36L1	495	2	0.832246	0.0281442	0.413078
BCL11A	496	234	0.086264	0.0291004	0.426251
DLX2	497	8	0.439229	0.0318628	0.465774
PLAG1	498	6	0.500169	0.0327233	0.477392
MEIS3	499	3	0.675809	0.0340755	0.496123
CIC	500	1	0.965369	0.0346377	0.5033
PTPN18	501	7	0.460793	0.0352353	0.510478
AMH	502	6	0.49464	0.0352722	0.510478
NFATC3	503	3	0.67159	0.0354232	0.511643
DDX5	504	2	0.808166	0.0368036	0.530527
RREB1	505	7	0.453651	0.03909	0.56237
NKX2-3	506	4	0.587132	0.0392076	0.562947
CASZ1	507	8	0.423769	0.0404999	0.580354
ATF6	508	3	0.656053	0.0409144	0.58514
SMAD6	509	1	0.953678	0.0463292	0.661279
TERF2	510	6	0.472087	0.0474486	0.675929
CIITA	511	7	0.438617	0.0482933	0.686616
LCOR	512	1	0.947719	0.0522876	0.741953
HSF4	513	4	0.557684	0.054149	0.766868
ZBTB44	514	3	0.619836	0.0590264	0.834316
JUN	515	240	0.0759976	0.0596438	0.841407
SETX	516	4	0.547493	0.0601209	0.846494
POU2AF1	517	5	0.488727	0.0638669	0.897497
SMAD7	518	1	0.935837	0.0641692	0.900004
FOXF2	519	5	0.487854	0.0645085	0.90302
ZBTB24	520	2	0.742728	0.0661929	0.924818
ZNF486	521	6	0.442998	0.068328	0.952815
EPAS1	522	15	0.284699	0.071884	1
OTX1	523	1	0.9264	0.0736069	1
NKX3-1	524	3	0.596918	0.074209	1
KLF10	525	2	0.725134	0.0755554	1
PPARA	526	4	0.523144	0.0761442	1
SLC25A37	527	2	0.720753	0.077983	1
DR1	528	1	0.921927	0.0780792	1
JDP2	529	12	0.31104	0.078796	1
NHLH1	530	5	0.469189	0.0793723	1
HOXD11	531	5	0.468443	0.0800134	1
SVIL	532	1	0.919962	0.0800442	1
NFATC4	533	4	0.514734	0.0822705	1
GBX2	534	2	0.708865	0.0847642	1
HOXB6	535	3	0.582564	0.0851083	1
CTR9	536	1	0.912292	0.0877141	1
NR6A1	537	1	0.911982	0.088024	1
NR1I2	538	3	0.57757	0.0891429	1
BBX	539	1	0.908869	0.091137	1
LHX3	540	3	0.574929	0.0913267	1
ZNF8	541	19	0.241279	0.0927745	1
LHX4	542	2	0.691355	0.0952661	1
ALX4	543	7	0.3854	0.095422	1
ZMYND11	544	4	0.490914	0.101568	1
SKI	545	1	0.898234	0.101772	1
NFIB	546	2	0.668465	0.10992	1
ISL2	547	2	0.667472	0.11058	1
LYAR	548	1	0.887888	0.112118	1
GLYR1	549	2	0.657576	0.117259	1
PURA	550	2	0.654139	0.119624	1
DNTTIP1	551	1	0.876253	0.123753	1
ELL	552	1	0.873788	0.126218	1
INO80	553	2	0.644342	0.126497	1
HOXC13	554	3	0.536311	0.127045	1
REL	555	3	0.535184	0.128189	1
CEBPE	556	3	0.53455	0.128836	1
MAPK1	557	1	0.86785	0.132156	1
GFI1	558	1	0.86585	0.134156	1
IRF8	559	1	0.865435	0.134572	1
ACVR2B	560	1	0.862195	0.137811	1
HOXB8	561	3	0.519161	0.145069	1
SNAPC5	562	1	0.854567	0.145439	1
LMTK3	563	2	0.617599	0.146235	1
HNRNPK	564	1	0.847517	0.152489	1
KLF15	565	2	0.598632	0.161101	1
HIRA	566	27	0.177082	0.163731	1
NFE2L3	567	1	0.835861	0.164145	1
ICE2	568	2	0.591702	0.166713	1
CD74	569	3	0.498539	0.168385	1
ATRX	570	2	0.587751	0.169955	1
RAX2	571	2	0.587638	0.170048	1
HOXB2	572	2	0.587208	0.170402	1
ATF7	573	2	0.586715	0.170809	1
SRPK1	574	3	0.493982	0.173769	1
HOXD13	575	1	0.821239	0.178767	1
DPPA3	576	1	0.818436	0.18157	1
CDK12	577	14	0.234754	0.183613	1
FOXQ1	578	2	0.569945	0.184952	1
PUF60	579	1	0.81452	0.185486	1
HIC2	580	1	0.810027	0.189979	1
FUBP1	581	1	0.806998	0.193008	1
TDRD3	582	3	0.477698	0.193668	1
AKT1	583	1	0.806273	0.193733	1
SNAI1	584	2	0.55924	0.194275	1
ARNTL2	585	2	0.558648	0.194797	1
NR3C2	586	1	0.804153	0.195853	1
GPS2	587	1	0.803969	0.196036	1
BAMBI	588	1	0.802737	0.197269	1
LMX1B	589	3	0.471767	0.201163	1
CNBP	590	1	0.795166	0.20484	1
RFX7	591	12	0.242921	0.207645	1
FANCD2	592	2	0.54328	0.208598	1
ZNF236	593	2	0.542245	0.209545	1
LFNG	594	1	0.773332	0.226673	1
NME2	595	1	0.773191	0.226814	1
HES7	596	1	0.759513	0.240492	1
ADAR	597	1	0.758006	0.241999	1
ENO1	598	1	0.758006	0.241999	1
ARID3B	599	2	0.507663	0.242401	1
HOXD1	600	1	0.753625	0.24638	1
SOX10	601	6	0.315915	0.246968	1
FOXF1	602	1	0.744385	0.25562	1
MAML3	603	2	0.494253	0.261474	1
STAG2	604	1	0.734271	0.265734	1
NKX6-1	605	1	0.7206	0.279405	1
CDC73	606	18	0.176845	0.290064	1
ZBTB4	607	1	0.687005	0.313	1
NR4A2	608	1	0.686941	0.313063	1
TOX4	609	1	0.678314	0.321691	1
LCORL	610	1	0.670284	0.32972	1
HMGA1	611	1	0.669101	0.330903	1
ZNF711	612	1	0.664185	0.33582	1
GSK3B	613	1	0.658248	0.341757	1
TET3	614	1	0.656163	0.343842	1
ZFAT	615	1	0.652416	0.347588	1
DMRT1	616	1	0.650486	0.349518	1
GABPAP	617	1	0.646746	0.353258	1
HOXA9	618	1	0.645528	0.354477	1
NKX2-8	619	1	0.637921	0.362083	1
FERD3L	620	1	0.63659	0.363414	1
MAPK14	621	1	0.627653	0.372352	1
HIVEP3	622	1	0.625709	0.374296	1
PAX8	623	1	0.622018	0.377986	1
IKZF5	624	1	0.595135	0.40487	1
ING4	625	1	0.593747	0.406257	1
OVOL1	626	1	0.587253	0.412751	1
PAX2	627	1	0.582211	0.417794	1
USP7	628	2	0.4087	0.424274	1
MAFB	629	58	0.0658442	0.579791	1
E2F2	630	74	-0.89557	1	1
SOX9	631	106	-0.884835	1	1
GLI3	632	73	-0.877219	1	1
BARHL1	633	88	-0.865382	1	1
ASXL1	634	166	-0.859858	1	1
PAX6	635	53	-0.856981	1	1
ATF5	636	57	-0.83813	1	1
ARNT2	637	14	-0.828966	1	1
KMT2A	638	202	-0.811569	1	1
OTX2	639	212	-0.790736	1	1
MED12	640	74	-0.788269	1	1
ID3	641	232	-0.785012	1	1
SP5	642	234	-0.781079	1	1
FEZF1	643	231	-0.777271	1	1
ERCC3	644	29	-0.776753	1	1
TEAD2	645	229	-0.7753	1	1
TP53BP1	646	235	-0.768513	1	1
HIVEP1	647	44	-0.766924	1	1
ZIC2	648	222	-0.764056	1	1
LMNB1	649	149	-0.761101	1	1
ZNF423	650	238	-0.757876	1	1
ZNF664	651	232	-0.757393	1	1
ZEB2	652	239	-0.755983	1	1
TFDP1	653	236	-0.754958	1	1
E2F5	654	228	-0.75464	1	1
CHD7	655	240	-0.753787	1	1
HES1	656	225	-0.753212	1	1
ZNF362	657	230	-0.747787	1	1
VEZF1	658	75	-0.747158	1	1
HEY1	659	159	-0.746632	1	1
EZH2	660	240	-0.743927	1	1
MXD4	661	234	-0.739029	1	1
CREBBP	662	217	-0.736144	1	1
LEF1	663	235	-0.735961	1	1
BRD2	664	103	-0.734458	1	1
SREBF1	665	240	-0.731824	1	1
BMI1	666	240	-0.729103	1	1
ZFP64	667	239	-0.727882	1	1
BRD1	668	138	-0.724369	1	1
HAND1	669	68	-0.723872	1	1
RXRA	670	240	-0.722543	1	1
SMARCB1	671	148	-0.717826	1	1
KLF11	672	236	-0.716184	1	1
SSRP1	673	215	-0.715398	1	1
EMX1	674	6	-0.715111	1	1
CBX5	675	240	-0.714474	1	1
ZSCAN18	676	235	-0.714177	1	1
HDGF	677	237	-0.712069	1	1
MBD1	678	66	-0.708816	1	1
FOXM1	679	232	-0.707122	1	1
ZBTB33	680	240	-0.705286	1	1
ZBED4	681	46	-0.696904	1	1
ZSCAN9	682	234	-0.694173	1	1
HDAC8	683	234	-0.690488	1	1
MZF1	684	63	-0.687839	1	1
TCF3	685	196	-0.687306	1	1
CEBPG	686	240	-0.68576	1	1
ZNF48	687	238	-0.68441	1	1
SIX5	688	240	-0.683604	1	1
POU3F2	689	20	-0.681001	1	1
DACH1	690	21	-0.679703	1	1
PRDM4	691	236	-0.677895	1	1
CCND2	692	85	-0.67364	1	1
ZNF148	693	230	-0.670666	1	1
RING1	694	240	-0.670403	1	1
NFE2	695	239	-0.66794	1	1
GATAD2A	696	225	-0.662395	1	1
NOTCH1	697	113	-0.661126	1	1
NR1H2	698	95	-0.655971	1	1
SNAI2	699	214	-0.653956	1	1
TOE1	700	224	-0.652408	1	1
ZMIZ1	701	239	-0.650934	1	1
NFRKB	702	240	-0.645945	1	1
NCAPG	703	17	-0.644847	1	1
MAFG	704	229	-0.644314	1	1
DNMT1	705	227	-0.643091	1	1
INTS3	706	121	-0.642048	1	1
MECOM	707	107	-0.641642	1	1
STAT5B	708	81	-0.641549	1	1
RFX5	709	238	-0.641473	1	1
TFAP4	710	235	-0.641467	1	1
CHAMP1	711	200	-0.640581	1	1
CBX1	712	237	-0.639693	1	1
CEBPB	713	240	-0.635712	1	1
ZNF239	714	229	-0.634156	1	1
EOMES	715	194	-0.629468	1	1
HDAC6	716	237	-0.629285	1	1
ZNF76	717	236	-0.627386	1	1
RCOR2	718	234	-0.625649	1	1
DMAP1	719	239	-0.623596	1	1
NONO	720	240	-0.622765	1	1
PATZ1	721	229	-0.62253	1	1
CBFB	722	240	-0.621453	1	1
TCF4	723	153	-0.621035	1	1
ZBED1	724	240	-0.619999	1	1
BCOR	725	224	-0.619471	1	1
CBX8	726	240	-0.618914	1	1
AGO1	727	228	-0.617997	1	1
E2F7	728	154	-0.616796	1	1
DEAF1	729	231	-0.614894	1	1
HCFC1	730	240	-0.612252	1	1
U2AF2	731	240	-0.611864	1	1
SALL1	732	236	-0.611679	1	1
RFXANK	733	238	-0.611492	1	1
NR2F2	734	240	-0.610223	1	1
PBX3	735	238	-0.608072	1	1
ARID3A	736	240	-0.607443	1	1
ATF4	737	238	-0.606852	1	1
MCM7	738	239	-0.603774	1	1
STAT6	739	14	-0.600349	1	1
MCM3	740	197	-0.597509	1	1
GATAD2B	741	234	-0.596222	1	1
E2F4	742	240	-0.59622	1	1
GMEB2	743	237	-0.593641	1	1
TAF15	744	236	-0.593551	1	1
ZNF740	745	239	-0.590699	1	1
BRD3	746	155	-0.587255	1	1
POU2F1	747	16	-0.583822	1	1
CBX2	748	240	-0.583772	1	1
ZNF280C	749	233	-0.582326	1	1
KDM1A	750	240	-0.573184	1	1
ZNF750	751	79	-0.572226	1	1
ZNF280D	752	229	-0.570877	1	1
ZNF274	753	240	-0.56861	1	1
MTA1	754	228	-0.560844	1	1
TCF12	755	240	-0.557519	1	1
KDM5C	756	35	-0.55709	1	1
ZNF341	757	236	-0.556493	1	1
CTBP1	758	240	-0.554874	1	1
SIRT6	759	212	-0.550274	1	1
BANP	760	26	-0.550165	1	1
FOXK1	761	71	-0.547626	1	1
ZNF3	762	232	-0.54759	1	1
PYGO2	763	234	-0.538729	1	1
ZNF548	764	232	-0.537763	1	1
LYL1	765	103	-0.535196	1	1
ERF	766	23	-0.533885	1	1
SMARCC2	767	79	-0.533503	1	1
PMEPA1	768	200	-0.528602	1	1
SREBF2	769	240	-0.523884	1	1
L3MBTL2	770	238	-0.523739	1	1
TFAP2A	771	218	-0.521643	1	1
SMARCC1	772	130	-0.521582	1	1
BRD4	773	240	-0.521412	1	1
RELA	774	237	-0.519854	1	1
ZSCAN16	775	239	-0.519173	1	1
SMC1A	776	201	-0.519121	1	1
RNASEH2A	777	238	-0.518849	1	1
THAP11	778	231	-0.518806	1	1
EHMT2	779	237	-0.517061	1	1
SAP130	780	230	-0.515902	1	1
BRCA1	781	237	-0.514337	1	1
SRF	782	240	-0.511013	1	1
NFYC	783	236	-0.509394	1	1
U2AF1	784	240	-0.508264	1	1
GMEB1	785	68	-0.50761	1	1
STAT4	786	66	-0.507215	1	1
SP2	787	236	-0.50629	1	1
RAG2	788	182	-0.505353	1	1
ZNF692	789	229	-0.50503	1	1
GARS	790	226	-0.500842	1	1
INSM2	791	235	-0.497078	1	1
SP7	792	226	-0.494217	1	1
GTF2F1	793	240	-0.493463	1	1
ZBTB48	794	232	-0.492388	1	1
THRB	795	237	-0.488872	1	1
JUND	796	240	-0.48782	1	1
BRPF3	797	159	-0.487012	1	1
SOX3	798	30	-0.485309	1	1
GATA2	799	240	-0.484609	1	1
ZNF707	800	237	-0.47696	1	1
ZSCAN5A	801	234	-0.471762	1	1
ZNF207	802	240	-0.469961	1	1
GATA3	803	240	-0.464887	1	1
PHF8	804	240	-0.461082	1	1
ZBTB40	805	240	-0.457786	1	1
CXXC1	806	161	-0.45636	1	1
LMO2	807	66	-0.456302	1	1
NFKB1	808	130	-0.456262	1	1
EED	809	227	-0.455126	1	1
ZNF155	810	229	-0.454662	1	1
RBFOX2	811	230	-0.454582	1	1
EZH1	812	14	-0.453489	1	1
ZNF524	813	229	-0.452461	1	1
ZNF250	814	73	-0.452165	1	1
ZNF704	815	236	-0.449265	1	1
KLF8	816	230	-0.444348	1	1
ZNF300	817	226	-0.442979	1	1
ZNF579	818	229	-0.440821	1	1
ZC3H8	819	226	-0.438794	1	1
ZNF324	820	234	-0.437249	1	1
ZNF512	821	228	-0.436641	1	1
ZNF433	822	233	-0.435927	1	1
MBD2	823	239	-0.43582	1	1
ZNF169	824	229	-0.431264	1	1
ZNF670	825	237	-0.429154	1	1
LARP7	826	223	-0.42904	1	1
EP300	827	240	-0.428221	1	1
EMSY	828	228	-0.427676	1	1
MIER3	829	233	-0.423808	1	1
REST	830	240	-0.422391	1	1
SMAD4	831	180	-0.421744	1	1
SIN3A	832	240	-0.416018	1	1
PTBP1	833	232	-0.414082	1	1
ZNF202	834	228	-0.413949	1	1
KAT2B	835	239	-0.413137	1	1
THRAP3	836	213	-0.411157	1	1
NFE2L1	837	232	-0.410216	1	1
NR2F6	838	240	-0.407895	1	1
CLOCK	839	86	-0.407759	1	1
SALL4	840	65	-0.406219	1	1
MCM5	841	232	-0.404693	1	1
ZNF514	842	235	-0.403142	1	1
BACH2	843	60	-0.401285	1	1
IRF2	844	232	-0.400143	1	1
MTA2	845	240	-0.399733	1	1
HEXIM1	846	72	-0.398909	1	1
SUMO2	847	208	-0.398547	1	1
E2F8	848	70	-0.397527	1	1
NCOR2	849	31	-0.396811	1	1
MYCN	850	27	-0.395899	1	1
SMARCE1	851	227	-0.394821	1	1
NKRF	852	228	-0.393183	1	1
MYOD1	853	152	-0.393078	1	1
ZFX	854	236	-0.392185	1	1
PHF2	855	95	-0.392069	1	1
KAT5	856	25	-0.390626	1	1
STAT2	857	238	-0.388873	1	1
NR1H3	858	156	-0.388561	1	1
NFE2L2	859	240	-0.387967	1	1
ZEB1	860	229	-0.386383	1	1
KDM6B	861	154	-0.383757	1	1
HINFP	862	231	-0.382735	1	1
ZNF211	863	233	-0.380852	1	1
AFF4	864	156	-0.380165	1	1
CCNT1	865	84	-0.375016	1	1
PROX1	866	61	-0.374831	1	1
ZFP3	867	238	-0.374482	1	1
GDNF	868	240	-0.372733	1	1
ZNF217	869	131	-0.371456	1	1
DDX20	870	235	-0.366895	1	1
MECP2	871	91	-0.366237	1	1
MYH11	872	163	-0.362617	1	1
RERE	873	237	-0.357744	1	1
DLX1	874	111	-0.355921	1	1
FOXG1	875	61	-0.355342	1	1
WHSC1	876	240	-0.353729	1	1
ZBTB20	877	228	-0.351524	1	1
ZNF652	878	237	-0.351381	1	1
ZNF354C	879	238	-0.351189	1	1
IKZF1	880	238	-0.351116	1	1
POLR2A	881	240	-0.347376	1	1
TRIM22	882	240	-0.346906	1	1
TBP	883	238	-0.346576	1	1
ZFP69B	884	228	-0.345071	1	1
DMC1	885	81	-0.340995	1	1
KDM4B	886	233	-0.339971	1	1
RARG	887	89	-0.337718	1	1
PRDM2	888	233	-0.337379	1	1
GTF3C2	889	33	-0.336224	1	1
ZBTB2	890	225	-0.336083	1	1
SPDEF	891	169	-0.335123	1	1
ZNF639	892	237	-0.335027	1	1
ZNF781	893	225	-0.333395	1	1
ZNF266	894	235	-0.333169	1	1
FOXD2	895	59	-0.333046	1	1
PLRG1	896	227	-0.328561	1	1
NPAT	897	91	-0.327908	1	1
ZNF384	898	240	-0.324721	1	1
HNRNPUL1	899	240	-0.323658	1	1
CHD8	900	199	-0.321484	1	1
PIAS1	901	121	-0.320516	1	1
ZSCAN29	902	235	-0.320196	1	1
ZNF592	903	236	-0.320008	1	1
TAF7	904	240	-0.318618	1	1
SUZ12	905	240	-0.3182	1	1
HHEX	906	234	-0.317621	1	1
AR	907	236	-0.316086	1	1
TFAM	908	11	-0.314051	1	1
HOXC9	909	111	-0.313365	1	1
PRPF4	910	227	-0.309863	1	1
HES4	911	65	-0.309683	1	1
ZBTB26	912	239	-0.308851	1	1
RBL1	913	117	-0.30875	1	1
USF1	914	240	-0.308078	1	1
NR5A1	915	70	-0.307717	1	1
CREM	916	240	-0.303963	1	1
ZNF407	917	230	-0.303915	1	1
CDK9	918	175	-0.302801	1	1
HMBOX1	919	231	-0.300737	1	1
MLLT1	920	239	-0.29927	1	1
RAD51	921	240	-0.299177	1	1
SMC3	922	240	-0.298167	1	1
NBN	923	239	-0.297717	1	1
OSR2	924	233	-0.297202	1	1
GTF2A2	925	224	-0.296987	1	1
IKZF2	926	228	-0.296865	1	1
KAT2A	927	41	-0.295644	1	1
HDAC1	928	238	-0.295311	1	1
SOX2	929	223	-0.295069	1	1
KMT2B	930	240	-0.293277	1	1
ZNF292	931	237	-0.292727	1	1
CHD1	932	240	-0.292389	1	1
NFYA	933	142	-0.289671	1	1
ZHX1	934	239	-0.288595	1	1
PRAME	935	65	-0.286566	1	1
ZHX2	936	240	-0.285409	1	1
ZNF143	937	239	-0.280464	1	1
ZBTB10	938	234	-0.280137	1	1
ZSCAN23	939	233	-0.279765	1	1
KLF7	940	235	-0.275537	1	1
SNRNP70	941	239	-0.274009	1	1
BATF	942	103	-0.270847	1	1
ZNF24	943	239	-0.268442	1	1
CTCF	944	240	-0.267422	1	1
HOMEZ	945	228	-0.259563	1	1
GTF2I	946	151	-0.258064	1	1
ZNF589	947	230	-0.257483	1	1
GATA1	948	239	-0.254483	1	1
KLF5	949	190	-0.252232	1	1
ZKSCAN8	950	238	-0.250905	1	1
ZNF623	951	235	-0.245716	1	1
HOXB13	952	65	-0.243627	1	1
SOX13	953	231	-0.234769	1	1
PML	954	163	-0.229979	1	1
ETV6	955	240	-0.227012	1	1
POLR2H	956	193	-0.224142	1	1
IRF1	957	240	-0.220014	1	1
TFDP2	958	12	-0.214106	1	1
TP63	959	185	-0.213648	1	1
KDM5D	960	41	-0.211056	1	1
BCL11B	961	235	-0.209951	1	1
CTBP2	962	136	-0.200243	1	1
RUNX1	963	239	-0.200054	1	1
USF2	964	239	-0.198062	1	1
ZNF83	965	232	-0.192251	1	1
SMAD3	966	158	-0.175756	1	1
BCLAF1	967	240	-0.173246	1	1
MEF2C	968	75	-0.17295	1	1
CDK6	969	51	-0.15694	1	1
TEAD1	970	235	-0.150487	1	1
E2F1	971	237	-0.126908	1	1
GLI2	972	130	-0.116483	1	1
MYB	973	238	-0.111434	1	1
TRIM24	974	237	-0.110307	1	1

## Sheet: NANOG_RIF1_up
Regulator	Rank	Targets	Score
GABPAP	1	1	1.92988e+07
LTF	2	1	1.24261e+07
RBMS1	3	1	1.09683e+07
CASZ1	4	6	8.14454e+06
KLF3	5	8	7.57897e+06
PARP1	6	1	6.98605e+06
HOXD11	7	7	6.15603e+06
CAMTA1	8	4	5.35823e+06
NFATC4	9	4	5.0754e+06
NHLH1	10	6	4.92738e+06
GLIS3	11	10	4.32865e+06
ZBTB44	12	6	4.26877e+06
CREB3L4	13	12	3.95126e+06
ZNF581	14	6	3.64975e+06
NR1H4	15	8	2.989e+06
TFDP2	16	16	2.98109e+06
ISX	17	1	2.78492e+06
NR0B1	18	1	2.74849e+06
FOXF2	19	7	2.71755e+06
ETV7	20	11	2.63057e+06
CAMTA2	21	25	2.60613e+06
THAP4	22	3	2.58579e+06
TFEB	23	12	2.50917e+06
MXD3	24	11	2.42327e+06
NCAPG2	25	23	2.39611e+06
PLAG1	26	10	2.24836e+06
XRN2	27	29	2.17705e+06
DUX4L1	28	35	2.17548e+06
HES7	29	2	1.97573e+06
DACH1	30	24	1.91857e+06
BRD9	31	21	1.88154e+06
RFX2	32	28	1.87863e+06
DDX5	33	4	1.80132e+06
ERF	34	25	1.7992e+06
ZNF236	35	1	1.79565e+06
HIVEP3	36	2	1.65147e+06
FEV	37	28	1.6325e+06
FOXE1	38	29	1.63113e+06
ZBED4	39	34	1.60271e+06
LMO3	40	38	1.5369e+06
SALL4	41	53	1.53192e+06
HOXB7	42	27	1.47948e+06
FOXO3	43	16	1.461e+06
ZBTB7B	44	17	1.46072e+06
KAT5	45	30	1.40441e+06
BARHL1	46	52	1.39858e+06
DLX6	47	17	1.3974e+06
NKX2-3	48	3	1.35403e+06
LIN9	49	34	1.32102e+06
HOXA1	50	50	1.31687e+06
RBL2	51	53	1.26144e+06
PHF2	52	78	1.21698e+06
STAT4	53	65	1.21676e+06
IRX2	54	1	1.19613e+06
ELL2	55	69	1.18684e+06
ELF2	56	43	1.15461e+06
SETD1A	57	53	1.13166e+06
MAFB	58	53	1.12245e+06
SOX17	59	68	1.12096e+06
NCAPG	60	37	1.11055e+06
RARG	61	82	1.09186e+06
MBD1	62	68	1.09073e+06
BACH2	63	49	1.07488e+06
LYL1	64	100	1.06944e+06
ZMYND11	65	6	1.03123e+06
MED12	66	65	989363
NFKB2	67	80	980532
NKX3-1	68	7	978939
DCP1A	69	10	955895
MEF2C	70	52	945612
BPTF	71	92	940818
HOXA10	72	46	937965
CCNT1	73	80	936133
KAT2A	74	55	927684
VEZF1	75	65	922243
HOXC6	76	52	918207
MZF1	77	53	917671
HAND1	78	93	911278
ZNF250	79	54	906553
MXD1	80	41	902588
ING5	81	132	876417
INTS3	82	109	867848
NFATC1	83	139	862437
EHF	84	54	861180
ELK4	85	79	852746
NOTCH1	86	107	851937
NCOR2	87	43	841704
PBX1	88	156	830810
HOXA5	89	34	829926
KDM4C	90	143	804408
LMO2	91	77	803453
ISL2	92	5	795791
SMARCB1	93	146	795753
GTF2I	94	154	793362
SPIB	95	85	792658
NFYA	96	148	786491
HIVEP1	97	28	786210
MED26	98	88	784416
NELFE	99	124	778783
HDAC3	100	55	777122
ATOH1	101	66	776611
HEYL	102	5	774879
GTF2B	103	147	771874
ZNF34	104	228	768111
CCNT2	105	180	755957
SMARCC2	106	104	755374
ZMYND8	107	145	754954
NEUROD1	108	52	752116
GATAD1	109	238	750840
AHR	110	59	749488
PML	111	163	747272
MECOM	112	78	741230
ZSCAN9	113	236	741222
E2F8	114	63	739495
ASCL2	115	61	739093
ZNF524	116	242	738487
NKRF	117	221	735508
TCF3	118	196	732887
ZNF318	119	241	731265
WRNIP1	120	149	725914
NFXL1	121	226	725752
NIPBL	122	181	725473
GRHL2	123	152	722922
ZNF701	124	241	722605
ZNF384	125	243	721949
LHX2	126	41	721371
ICE1	127	108	721357
ZNF584	128	236	720300
CTNNB1	129	114	718663
STAT2	130	242	717396
AR	131	242	715474
ESR2	132	122	712564
ZNF547	133	240	712368
E2F6	134	241	711701
INSM1	135	12	710910
HES4	136	49	710511
BRD4	137	243	708818
OVOL2	138	30	708473
LEO1	139	125	706502
ZNF558	140	236	705609
ZBTB17	141	233	704761
SLC25A2	142	49	704715
KMT2C	143	119	704332
ZNF750	144	97	702991
HMBOX1	145	229	702215
ZSCAN4	146	240	701704
FOXG1	147	38	701645
ZHX2	148	243	701351
POLR2A	149	243	700963
ZNF426	150	231	699949
GMEB2	151	240	699171
ELF1	152	243	699087
IRF4	153	241	698407
ZFP37	154	232	696430
TSC22D4	155	229	696052
KCNH8	156	80	695618
ZSCAN23	157	235	693916
ZNF175	158	242	693303
ZNF555	159	192	693002
NR2C1	160	235	692745
CRTC1	161	1	692229
POU2F2	162	236	691679
ZSCAN29	163	234	691091
T	164	112	691021
ZNF316	165	236	690062
CTCFL	166	242	689808
ZNF792	167	241	689697
HDAC2	168	243	688925
PTBP1	169	238	688778
AFF4	170	151	688700
GTF2E2	171	221	688678
TFE3	172	238	687716
ATF7	173	6	687088
CDX2	174	231	686936
ZNF404	175	237	686486
JUND	176	243	685632
HHEX	177	238	683961
NR5A2	178	56	683568
CBX3	179	243	682622
BCL6	180	186	682448
HOMEZ	181	232	681983
ZC3H8	182	222	680788
DPF2	183	237	680148
TET2	184	145	679400
CSDE1	185	232	679048
DMC1	186	105	678452
NR1H2	187	91	678311
ZFHX3	188	19	678216
KDM4B	189	236	677454
RAD21	190	243	677342
ZBTB20	191	236	677209
ZBTB33	192	243	676903
ADNP	193	209	676143
HLTF	194	221	675841
CBX2	195	243	675273
KMT2A	196	219	674182
KDM2B	197	220	673594
ZFHX2	198	238	673372
LMTK3	199	1	672448
ZNF548	200	238	672009
SETDB1	201	241	670271
NR3C1	202	243	668415
MLLT1	203	242	666375
FOXD2	204	56	664887
HBP1	205	240	664678
ZBTB8A	206	240	664416
GMEB1	207	47	663941
MIER2	208	231	663785
ZNF552	209	110	662459
ZNF169	210	236	662272
SREBF2	211	243	662143
CREB3	212	232	661231
HES1	213	231	660938
ZNF518A	214	240	660196
NCOR1	215	243	659396
ZFP64	216	243	659044
RELB	217	214	658885
CNOT3	218	224	657132
TRIM22	219	243	656327
SALL1	220	240	654615
RBAK	221	235	654422
KLF13	222	235	654147
ZNF433	223	238	653608
PRDM12	224	238	653542
TFAP4	225	238	652657
ZNF18	226	238	652545
TEAD3	227	234	652457
THAP1	228	239	652428
HSF1	229	241	651506
ZNF766	230	233	651411
CHD1	231	243	650793
KAT8	232	241	650655
ZFP42	233	158	649931
CDK8	234	130	649632
RBPJ	235	128	648163
ZNF26	236	233	648013
ZNF16	237	239	647759
NR5A1	238	76	647709
MAZ	239	243	647056
SIN3A	240	243	646291
BRPF3	241	149	645596
TCF12	242	243	643537
CEBPD	243	236	639119
SFPQ	244	243	638683
ZNF217	245	121	638305
KDM5B	246	243	637999
ZSCAN18	247	240	637729
GC	248	50	637058
HOXA4	249	136	636847
ZNF514	250	239	635705
GLI4	251	240	635026
IKZF1	252	243	634590
ZNF692	253	237	634531
EGR2	254	240	634422
FOSL2	255	236	633607
ZNF202	256	228	633543
STAT1	257	243	633424
BRCA1	258	242	632894
ZNF274	259	243	632358
EED	260	233	631513
MIER3	261	237	631502
ZBTB10	262	235	630451
MYNN	263	242	630300
NR4A1	264	243	630272
FOXA2	265	243	629343
CTCF	266	243	629127
ZNF362	267	227	629093
PYGO2	268	237	628655
ZNF138	269	232	626641
DRAP1	270	236	626525
ZNF239	271	237	624065
ZNF76	272	239	623913
NR2F2	273	243	623717
PRDM1	274	239	623269
USF2	275	242	623041
ASXL1	276	180	622246
ZNF140	277	240	622035
ZNF3	278	233	621687
E2F7	279	156	620441
ZNF155	280	238	619903
GABPA	281	243	619656
ZNF341	282	243	619193
NFYC	283	241	618999
RXRB	284	235	618998
SMARCC1	285	136	618718
KMT2B	286	243	618549
CHD7	287	243	618346
HOXC8	288	9	617839
PATZ1	289	235	617072
TFAP2C	290	214	616962
HMG20A	291	233	616193
ZNF654	292	235	615140
CBX8	293	243	615126
TCFL5	294	4	614806
PRDM14	295	77	614460
ZNF493	296	238	614230
INSM2	297	241	614159
PHF8	298	243	614113
ZNF148	299	230	613657
CHD8	300	226	612071
HNRNPUL1	301	243	611809
EGR1	302	243	611183
DPEP3	303	216	611029
GLIS1	304	238	610257
SNAI2	305	225	610178
FOS	306	243	609290
ZNF740	307	240	608848
MEF2A	308	241	608633
JMJD1C	309	153	608380
HCFC1	310	243	607834
PCBP1	311	242	607509
ZBTB48	312	239	607480
HIF1A	313	227	607071
POU3F2	314	25	606901
ZNF837	315	241	605107
PPARD	316	60	604531
RELA	317	239	603587
CBX5	318	242	603498
SAP30	319	242	602751
GATAD2B	320	232	602371
EP300	321	243	602024
ZMIZ1	322	243	601760
HNF4A	323	243	601296
ATF3	324	243	601042
HDAC6	325	242	601008
KAT2B	326	243	600356
CREB3L1	327	237	600159
MXI1	328	243	599474
MECP2	329	68	598189
CD74	330	8	598074
SMC3	331	243	597813
DAND5	332	243	597539
ZKSCAN1	333	243	596224
ZNF747	334	236	596177
EPAS1	335	21	595874
ZNF391	336	240	594990
ZNF101	337	237	594985
FOXH1	338	99	594982
MNT	339	243	593775
SOX13	340	236	592543
TP63	341	200	590828
ZNF416	342	239	590234
ING3	343	164	590021
ZNF687	344	229	588916
ZNF263	345	240	588789
HINFP	346	237	587963
HLF	347	239	587795
FOSL1	348	243	587102
GPS2	349	3	585663
TFAM	350	10	585123
DNMT1	351	224	584135
DEK	352	237	583997
STAT5A	353	138	583638
IRF5	354	240	582600
ETV1	355	238	582054
HNF4G	356	243	581098
NBN	357	242	581028
BRD3	358	157	580899
ETS2	359	237	580305
MAFF	360	243	578933
EOMES	361	201	578717
SCRT1	362	238	577524
SRF	363	243	577475
HOXC9	364	119	576951
GDNF	365	243	576832
RUNX1T1	366	131	576587
GATA1	367	243	575611
ZNF610	368	243	575592
BMI1	369	243	574856
AEBP2	370	236	574113
ZNF324	371	238	574093
ZBTB11	372	243	573550
GATA6	373	224	573430
CHAMP1	374	203	572768
ZNF2	375	235	571115
ZNF354C	376	239	570995
NFKB1	377	135	570843
TEAD4	378	243	570684
ASCL1	379	92	569231
APOBEC3B	380	42	569076
SUMO2	381	225	569023
KLF16	382	243	568900
MYBL2	383	134	568541
SMARCE1	384	220	567956
TP73	385	117	566257
THRB	386	241	566151
KDM6B	387	150	565625
SP4	388	123	565128
ARID3A	389	243	564636
KLF17	390	236	563782
KLF4	391	240	563553
NFYB	392	166	561884
POLR2H	393	174	561693
MIXL1	394	231	561600
PEX2	395	231	560974
ZBTB21	396	236	560650
IRF2	397	239	560569
ZNF652	398	242	560504
ESRRA	399	243	560179
SNRNP70	400	243	559496
SMAD3	401	155	559475
ZNF843	402	238	559419
ZNF133	403	238	558925
SMARCA5	404	204	558902
MGAM	405	227	558573
TERF2	406	8	558370
TBP	407	243	558061
CCND2	408	87	556887
HOXA6	409	124	556743
KLF9	410	243	556206
RERE	411	240	555958
ZNF143	412	243	555910
U2AF2	413	243	555428
FOXK1	414	79	555153
ZFP69B	415	238	554099
ZNF644	416	243	554091
SMAD4	417	198	554032
TBX3	418	242	552706
CREBL2	419	2	552602
ZNF511	420	237	551831
CDC5L	421	230	551737
ZSCAN16	422	243	551639
KLF1	423	243	551296
BCL3	424	235	550749
REST	425	243	550402
HDAC1	426	242	550190
ARID1B	427	213	549757
MYH11	428	170	549603
ERG	429	234	549174
TCF7	430	243	549097
FLI1	431	197	548955
KLF11	432	241	548171
NRF1	433	243	547773
PGR	434	172	547102
MAFG	435	232	546645
NR2C2	436	242	546630
ZNF589	437	228	546568
RNASEH2A	438	242	546064
ZNF423	439	240	544690
YBX1	440	243	544683
ZBTB26	441	243	544661
SMAD5	442	243	544193
NFIL3	443	235	544145
STAT5B	444	63	543775
MEF2D	445	228	543171
WDR5	446	243	543016
KDM6A	447	243	542536
MTA1	448	234	541635
ZNF24	449	242	539553
SUPT5H	450	195	539406
RBFOX2	451	233	538552
SMC1A	452	221	537940
ZNF23	453	237	537260
EMSY	454	228	536679
CBFB	455	241	536652
NELFA	456	90	536431
SCML2	457	23	536357
ZNF791	458	235	536287
GATAD2A	459	226	536173
ZNF223	460	234	534930
ZIC2	461	238	534116
NR2F6	462	243	534063
HIC1	463	227	533753
ALX4	464	6	533557
TAL1	465	240	533521
PSIP1	466	107	533284
EHMT2	467	237	533240
TSHZ1	468	242	532577
DMAP1	469	241	532521
ZNF157	470	237	531774
CBX1	471	243	531642
FOXA1	472	243	530978
ZFP3	473	239	530795
ZNF197	474	232	530154
CEBPA	475	240	529927
HID1	476	143	529727
ESR1	477	243	529623
ELF3	478	239	529308
KDM5A	479	243	529289
TP53BP1	480	233	528583
ZXDB	481	235	528495
GLIS2	482	242	528277
RBL1	483	91	527781
SUZ12	484	243	527331
RCOR1	485	243	526785
THRAP3	486	210	526359
TRIM24	487	242	524808
ZNF639	488	241	524493
PKNOX1	489	243	524422
TFAP2A	490	230	524385
PAX5	491	243	524262
EBF1	492	240	524018
ZBTB49	493	234	523189
SCRT2	494	237	522145
ZKSCAN8	495	242	522090
TGIF2	496	236	521214
RFX5	497	243	520283
BCL10	498	2	519808
DNMT3A	499	11	519497
RNF2	500	243	519068
WHSC1	501	240	518637
RCOR2	502	232	518196
GATA2	503	243	517600
ZBTB40	504	243	517512
GATA4	505	243	517455
ELF4	506	241	517281
ZNF645	507	236	517168
ELK1	508	243	517073
OSR2	509	239	516825
HDGF	510	241	516379
TAF1	511	243	516036
PBX3	512	243	515440
NCOA1	513	237	515399
BRD1	514	119	515101
SIX5	515	243	515088
NFIC	516	196	514582
PLRG1	517	228	514092
PRDM11	518	56	511873
SIN3B	519	243	511595
ZMYM3	520	242	511354
TAF7	521	243	511021
SIX2	522	119	510602
PTTG1	523	230	510518
ZNF507	524	217	510308
SLC30A9	525	234	510250
IRF9	526	228	509960
BRD2	527	94	509403
ZNF48	528	242	509153
ZNF670	529	238	509019
PHB2	530	225	508435
NONO	531	243	508188
TBL1XR1	532	243	507926
ESRRB	533	1	507093
ZNF83	534	234	506030
CHD2	535	243	505893
ZNF84	536	22	505697
ZEB1	537	239	504547
LARP7	538	223	503266
CDK9	539	178	502594
SP2	540	241	501601
ZNF280C	541	238	501122
L3MBTL2	542	241	500398
ZFX	543	242	500315
ZGPAT	544	231	499834
RING1	545	243	499506
TOE1	546	223	499464
LEF1	547	238	499438
ZNF146	548	242	498448
SPI1	549	242	498304
ILK	550	228	498301
ZNF300	551	234	496994
RAD51	552	243	495972
IKZF2	553	231	494920
ZNF560	554	233	494480
FOXA3	555	235	494337
ZNF697	556	224	493717
ZBTB2	557	226	493448
BCOR	558	228	492698
MTA3	559	236	492287
RUNX1	560	242	492244
ERCC3	561	22	492238
NFE2	562	243	492175
NFRKB	563	240	491971
CTBP1	564	243	491164
ZFP41	565	241	489889
SOX5	566	234	489438
ZNF704	567	240	488737
PIAS1	568	132	487705
CEBPG	569	243	486770
ZNF781	570	235	486560
ZNF211	571	239	485236
EZH2	572	243	484731
HOXA13	573	43	484419
SOX2	574	229	484140
E2F3	575	141	483774
DROSHA	576	243	483084
ASH2L	577	239	482176
ZHX1	578	243	481398
FOXK2	579	243	481328
ZNF407	580	231	480694
KLF8	581	239	480468
STAT3	582	243	479992
ETS1	583	243	479287
ZEB2	584	243	478940
NFAT5	585	80	478803
STAT6	586	21	478386
KLF7	587	242	477440
RB1	588	241	477314
GTF2A2	589	232	477119
TEAD1	590	238	476710
ZNF585B	591	236	476571
ZNF12	592	19	475705
ZNF785	593	236	474066
TCF7L2	594	243	473510
HOXC13	595	3	473327
ZNF658	596	236	473158
ZNF335	597	236	472941
PPARG	598	188	471081
SSRP1	599	219	471079
ZNF600	600	234	470294
E2F5	601	228	470037
ZNF280D	602	231	469791
FOXP1	603	239	469105
IRF1	604	243	468430
PRPF4	605	230	468306
SIRT6	606	218	467773
EZH1	607	8	467321
DDX20	608	240	466240
MAFK	609	243	466041
REPIN1	610	239	465802
COPS2	611	210	465786
BARX1	612	50	465537
DEAF1	613	235	464014
KDM1A	614	243	463781
PRDM2	615	229	463675
ZNF680	616	236	463067
DR1	617	1	462399
ZNF302	618	240	462148
YY1	619	243	461972
U2AF1	620	243	460858
ARID4B	621	235	460455
KDM5C	622	62	459846
KLF5	623	187	459629
DLX1	624	84	458365
MCM7	625	242	458002
TRIM28	626	243	456704
HES2	627	48	455623
MBD2	628	243	455282
RAG2	629	166	455273
BHLHE40	630	243	453760
NKX2-2	631	71	453116
HDAC8	632	242	452525
NKX2-1	633	171	452457
ZNF512	634	216	452176
CUX1	635	243	452070
CEBPZ	636	243	451759
BCLAF1	637	243	449802
RBBP5	638	243	448906
MTA2	639	243	448780
TCF4	640	165	448323
YY2	641	236	447140
CREM	642	243	446408
ZNF623	643	240	445617
PRDM4	644	238	444935
SAP130	645	227	442521
MITF	646	240	440845
ZNF8	647	21	439421
RORA	648	8	439077
ZNF19	649	240	438971
ZBTB1	650	239	438673
WWTR1	651	48	438622
RXRA	652	243	437732
ZNF579	653	235	437666
ZNF266	654	240	437317
ZNF121	655	233	436762
SMAD2	656	243	436675
RFXANK	657	240	436440
TAF3	658	112	436197
ZNF207	659	243	435129
GLI3	660	55	434593
BATF	661	107	432932
BACH1	662	243	432324
PRAME	663	64	432174
SOX4	664	51	431764
SMARCA4	665	243	430629
SRSF1	666	243	430320
PMEPA1	667	201	429315
IRF3	668	243	428961
ZNF580	669	243	426800
ZNF776	670	218	425166
WT1	671	237	424870
FOXP2	672	243	424755
MIER1	673	224	424521
DNAJC2	674	16	423967
PARK2	675	1	423383
FUS	676	237	422313
ZNF664	677	237	422292
MAX	678	243	422090
ZNF366	679	233	420718
ZNF707	680	241	420330
MYOD1	681	174	418631
ZBTB7A	682	243	418057
DNMT3B	683	235	417753
CTBP2	684	165	417009
ZSCAN5A	685	242	416890
DAXX	686	117	415485
ZBED1	687	241	414427
TARDBP	688	243	414117
ZNF501	689	232	412657
MLX	690	237	411980
HMGN3	691	187	411670
CHD4	692	242	409512
CEBPB	693	243	406897
MCM3	694	210	406062
CDK7	695	146	403902
TAF15	696	239	403265
HNF1A	697	240	403114
TOP1	698	77	402632
ZNF530	699	237	402140
CREBBP	700	231	401088
GLI2	701	115	400291
PADI4	702	6	400250
SPDEF	703	186	400106
GTF2F1	704	243	398812
ZZZ3	705	210	397816
HNRNPL	706	243	397729
YBX3	707	230	397496
USF1	708	243	397283
ATF4	709	241	396921
NFE2L2	710	243	396267
ARNTL	711	200	394968
ZNF292	712	239	392422
ID3	713	236	391027
ZNF354B	714	220	389863
HOXB13	715	43	389802
SP7	716	239	389582
TEAD2	717	230	388543
FOXJ2	718	220	387191
DIDO1	719	230	386041
MIA3	720	243	383610
TFDP1	721	241	382749
HSF2	722	5	382241
SREBF1	723	243	380063
E2F4	724	243	379425
FOXQ1	725	3	378371
ZNF592	726	241	378036
TRIM25	727	224	377358
GFI1B	728	240	376528
KDM3A	729	48	375678
ZNF281	730	28	374612
E2F1	731	242	374108
OVOL3	732	239	373907
ETV6	733	243	373520
PRKDC	734	21	370632
JUN	735	243	370371
TOP2B	736	33	370254
MYB	737	243	369194
PTRF	738	230	367969
MYC	739	243	366467
THAP11	740	233	365511
ETV4	741	239	364303
E2F2	742	62	361665
ATRX	743	4	361376
VDR	744	111	359380
CREB1	745	243	359348
HOXB1	746	2	356658
OTX2	747	228	355585
MXD4	748	239	355529
TBX21	749	219	354929
NR1H3	750	143	354025
HIRA	751	36	352971
POU3F1	752	1	349849
SOX9	753	106	345781
CSNK2A2	754	39	344217
TERF1	755	57	344139
UBP1	756	5	341386
SUPT20H	757	29	338813
MCM5	758	238	338687
GARS	759	223	338058
KMT2D	760	158	336360
TLX1	761	45	333718
SOX30	762	1	333590
TCF21	763	86	331908
FOXM1	764	235	330108
ZNF92	765	66	326854
KDM4A	766	230	324787
PRDM10	767	237	320794
YAP1	768	176	320525
PDX1	769	93	320301
MBD4	770	216	317833
LDB1	771	51	317750
GATA3	772	239	317104
FEZF1	773	239	316890
UBTF	774	243	314767
PRKCQ	775	25	311795
CDC73	776	18	311600
ZNF488	777	242	311380
BCL11B	778	234	310631
RARA	779	239	309207
AGO1	780	227	309144
BBX	781	2	304489
WIZ	782	24	304046
HAND2	783	23	303087
EMX1	784	3	298177
HSF4	785	3	296638
PAX2	786	2	294379
LMNB1	787	133	291145
CDK12	788	16	289139
PAX6	789	56	288254
NKX2-8	790	2	285819
NANOG	791	243	285419
RUNX3	792	169	282216
KDM5D	793	50	280845
PITX3	794	87	274201
NKX2-5	795	18	273184
CLOCK	796	59	272311
KLF6	797	59	269188
POU2F1	798	16	268698
JDP2	799	4	266870
SIX4	800	232	265531
CXXC1	801	165	260823
NFE2L1	802	230	258759
SP5	803	241	254725
NPAT	804	76	249118
BARX2	805	5	248794
HEXIM1	806	83	247294
JMJD6	807	33	245030
ETV5	808	82	236938
AFF1	809	31	233216
RFX1	810	243	231787
BRD7	811	11	231328
HIC2	812	1	229759
PROX1	813	55	229436
LHX3	814	2	225002
SOX11	815	16	221651
SOX10	816	15	219526
ATF6	817	1	218588
CBX4	818	7	216899
CBX7	819	3	214483
HDAC4	820	9	213568
PPARGC1A	821	15	212635
FOXP3	822	22	210341
ZC3H11A	823	2	210330
CDK6	824	55	207021
SATB1	825	19	205233
SIX1	826	21	205133
JARID2	827	166	204475
RUNX2	828	57	203794
HOXA7	829	29	203076
ISL1	830	5	202534
POU5F1	831	243	199925
TWIST1	832	2	196317
HEY1	833	147	194618
HMGN1	834	13	191481
ARID1A	835	2	185702
CEBPE	836	3	184631
ARRB1	837	2	183898
HOXA2	838	12	182883
LMNA	839	116	177988
KLLN	840	1	175575
LMX1B	841	4	173044
PITX1	842	3	169643
POU2AF1	843	5	169397
CIITA	844	16	169096
NFIA	845	2	165966
CDKN1B	846	1	163352
ELF5	847	12	161027
CTR9	848	2	158693
HOXD9	849	1	153948
GTF3C2	850	25	153380
SIRT3	851	1	151537
BANP	852	25	149871
TAF2	853	14	149476
ONECUT1	854	7	146965
NR1D1	855	20	144770
INO80	856	6	139069
FOXO1	857	79	138724
TRRAP	858	22	138451
ID1	859	12	138094
TDRD3	860	3	137420
SH2D3C	861	13	135660
ARNT2	862	4	132778
ILF3	863	1	132250
RAX2	864	5	130840
HNF1B	865	31	129486
C17ORF49	866	25	128177
LIN54	867	16	127271
BCL11A	868	237	126954
SOX3	869	13	124420
MEIS2	870	8	122262
POLR3A	871	18	121578
ZBTB24	872	10	120677
ING4	873	1	118284
HTT	874	4	118248
SON	875	5	115078
TFCP2	876	2	114446
NKX6-1	877	2	112763
NR3C2	878	3	111397
PPARA	879	2	110940
NCOA2	880	1	110653
DMRT2	881	1	103403
ARX	882	1	102944
AMH	883	5	102890
SNAI1	884	5	100644
ZBTB16	885	9	98221.4
IRX5	886	2	98140.9
ZFHX4	887	2	97928.4
ZFP36L1	888	2	92160.3
RREB1	889	9	92096.8
TOX4	890	5	88764.8
CBFA2T2	891	11	88303.4
GLYR1	892	2	87947.2
ERCC6	893	5	87625.7
DDIT3	894	1	87488
HOXC11	895	4	84720.7
MYBL1	896	5	82521.7
TCF7L1	897	5	81536.6
NEUROG3	898	21	76756.6
SRPK2	899	1	75191.5
REL	900	1	73949.1
AGO2	901	8	72936.4
SUMO1	902	22	71063.9
EGFR	903	2	70139.2
FERD3L	904	2	70109.9
DLX2	905	5	68744.9
MDM2	906	2	68676.3
CBX6	907	4	66809.2
ZFP36L2	908	6	66160.3
SETX	909	7	66105.1
FOXI1	910	9	65909.1
HOXD4	911	2	65329.6
MAP2K1	912	1	63874.9
MAPK1	913	2	61740.4
ATF5	914	37	61717.3
ZNF350	915	1	57225.8
SFMBT1	916	1	57071
MLLT3	917	1	55154.5
SLC25A37	918	1	55021.7
HOXA11	919	1	54075.8
EP400	920	1	52541
IRF8	921	2	51909.5
MYF6	922	1	51356.7
SNAPC1	923	5	51136.9
GRHL1	924	5	50632.4
ASH1L	925	4	48734.8
HECTD1	926	1	48361.3
MAML3	927	8	46030.6
ZNF486	928	6	45476.6
MAF	929	2	45355.8
DYRK1A	930	3	43656.9
MEIS1	931	2	43317.7
CIC	932	1	42078.4
MTF1	933	1	42024
RFX7	934	7	40981.6
SRPK1	935	3	37673.4
ID2	936	4	36380.3
ICE2	937	3	35724.6
HOXB6	938	4	34910.2
MYCN	939	30	34055.1
FOXD1	940	1	32075.9
IKZF5	941	2	31466.4
PCGF2	942	30	31404.5
TRPS1	943	3	30750.8
MBD3L2	944	1	30547.7
HOXB2	945	1	29724.2
KLF15	946	2	28424.1
IRX3	947	6	27213.5
FANCD2	948	2	26476.8
FOXC1	949	1	26394.3
HOXB8	950	3	23752
TGFBR1	951	1	23432.4
NFE2L3	952	1	23427.6
NFATC3	953	4	22065.3
LCORL	954	1	21170.7
NR4A2	955	1	20296.8
PTPN18	956	5	19058.1
RNF112	957	1	18829.4
CDX1	958	2	17783.4
ELL	959	1	17390.5
PHF6	960	1	16468.7
EGR4	961	1	15243
NR1I2	962	1	12752.8
ZBTB4	963	1	10828.8
ALKBH3	964	1	10481.4
ARNTL2	965	2	8015.37
TET3	966	1	7689.52
RARB	967	1	7389.46
HOXD10	968	1	7380.96
USP7	969	2	7232.06
SMARCA2	970	1	6869.66
EFNA1	971	1	6418.12
MEOX2	972	1	6411.67
EFNA5	973	1	4765.29
FOXO4	974	5	4676.21
SKI	975	1	4095.52
DPPA3	976	1	3953.19
RLF	977	1	2564.05
MSX1	978	2	1654.38
NFIB	979	4	-6.46666
BTRC	980	1	-652.513
LHX5	981	1	-932.079
POLR3G	982	1	-1980.65
ARID2	983	1	-9608.4
PAX8	984	1	-23587.7
LHX4	985	6	-65852.6
GLI1	986	6	-152850

## Sheet: NANOG_RIF1_down
Regulator	Rank	Targets	Score
LHX4	1	2	-5.60759e+07
SFMBT1	2	2	-3.11045e+07
ZNF236	3	2	-2.90521e+07
ATRX	4	2	-2.34207e+07
USP7	5	2	-1.83804e+07
NFKBIA	6	2	-1.51012e+07
ING4	7	1	-1.44782e+07
ZFP36L1	8	2	-1.42932e+07
CTR9	9	1	-1.18083e+07
FANCD2	10	2	-1.11555e+07
PTPN18	11	7	-1.06442e+07
POLR3G	12	3	-1.03688e+07
PAX2	13	1	-9.28972e+06
EZH1	14	14	-9.26304e+06
HDAC4	15	6	-8.56298e+06
ERCC6	16	9	-6.42298e+06
PARP1	17	2	-6.42164e+06
JMJD6	18	18	-6.08411e+06
ID2	19	6	-5.78082e+06
PADI4	20	11	-5.5371e+06
NEUROD1	21	30	-5.46179e+06
ATF6	22	3	-5.21609e+06
NR6A1	23	1	-4.97832e+06
ISL2	24	2	-4.72393e+06
ASH1L	25	11	-4.54046e+06
BANP	26	26	-4.48588e+06
SUPT20H	27	33	-4.43107e+06
HOXB7	28	21	-4.36431e+06
HIRA	29	27	-4.31293e+06
IRX5	30	3	-4.249e+06
ERCC3	31	29	-4.23546e+06
XRN2	32	22	-4.07803e+06
GC	33	66	-4.06228e+06
CDK12	34	14	-4.04704e+06
SATB1	35	23	-3.97748e+06
CIC	36	1	-3.77382e+06
HOXA7	37	35	-3.50798e+06
BCL11B	38	235	-3.47241e+06
BCL11A	39	234	-3.41214e+06
CDC73	40	18	-3.41211e+06
CXXC1	41	161	-3.3039e+06
FOXE1	42	19	-3.22824e+06
LEO1	43	122	-3.22819e+06
MCM3	44	197	-3.22629e+06
ZNF488	45	237	-3.19511e+06
ZNF750	46	79	-3.19438e+06
DIDO1	47	228	-3.19194e+06
OVOL3	48	236	-3.17713e+06
E2F7	49	154	-3.1733e+06
CHD4	50	240	-3.16428e+06
PRAME	51	65	-3.12131e+06
DROSHA	52	240	-3.11704e+06
ZNF592	53	236	-3.10204e+06
NFATC3	54	3	-3.09791e+06
PURA	55	2	-3.09213e+06
CEBPG	56	240	-3.08614e+06
FOXM1	57	232	-3.0811e+06
VDR	58	120	-3.05266e+06
RFXANK	59	238	-3.05176e+06
BACH1	60	240	-3.04765e+06
ZNF19	61	236	-3.0341e+06
THAP11	62	231	-3.01508e+06
GARS	63	226	-3.00638e+06
MLX	64	236	-3.00059e+06
TRRAP	65	18	-2.99708e+06
TP73	66	122	-2.99351e+06
ETV6	67	240	-2.99118e+06
TRIM28	68	240	-2.98922e+06
FUS	69	240	-2.98069e+06
CEBPB	70	240	-2.9734e+06
ZSCAN5A	71	234	-2.97186e+06
SCML2	72	32	-2.96348e+06
ZNF560	73	225	-2.96202e+06
SMAD3	74	158	-2.94946e+06
ZFP69B	75	228	-2.92178e+06
PMEPA1	76	200	-2.91574e+06
NPAT	77	91	-2.91342e+06
RBBP5	78	240	-2.91281e+06
RXRA	79	240	-2.91238e+06
FOXH1	80	84	-2.90427e+06
TLX1	81	42	-2.90321e+06
ARID3B	82	2	-2.89671e+06
MXD4	83	234	-2.8885e+06
APOBEC3B	84	37	-2.88705e+06
TARDBP	85	240	-2.88171e+06
ZNF501	86	229	-2.87834e+06
RFX1	87	239	-2.86738e+06
SREBF1	88	240	-2.86529e+06
LMX1B	89	3	-2.85752e+06
ZNF207	90	240	-2.84053e+06
ZFP41	91	232	-2.83816e+06
MCM5	92	232	-2.83113e+06
ZBTB1	93	237	-2.823e+06
ZZZ3	94	219	-2.82183e+06
FOXK2	95	240	-2.82e+06
NFE2L1	96	232	-2.81915e+06
SMARCA4	97	237	-2.81437e+06
SAP130	98	230	-2.81408e+06
BRD7	99	5	-2.80678e+06
E2F1	100	237	-2.80665e+06
ZBED1	101	240	-2.80298e+06
TAF2	102	22	-2.79879e+06
TFDP1	103	236	-2.79857e+06
MIA3	104	240	-2.79326e+06
ZNF266	105	235	-2.77842e+06
UBTF	106	240	-2.77506e+06
ARNTL	107	204	-2.75543e+06
ZNF366	108	225	-2.75425e+06
SMAD4	109	180	-2.75169e+06
ATF4	110	238	-2.73775e+06
RB1	111	235	-2.73341e+06
E2F4	112	240	-2.72713e+06
GLIS2	113	232	-2.71679e+06
USF1	114	240	-2.69811e+06
ZNF354B	115	217	-2.69334e+06
ZNF623	116	235	-2.6916e+06
CDK7	117	141	-2.68938e+06
DYRK1A	118	3	-2.68854e+06
ARID1B	119	217	-2.68776e+06
YBX3	120	229	-2.68607e+06
ZNF707	121	237	-2.68545e+06
NR1H3	122	156	-2.68296e+06
CUX1	123	240	-2.67564e+06
SPI1	124	239	-2.66981e+06
ZNF776	125	221	-2.66606e+06
FOXP1	126	238	-2.66266e+06
PRDM4	127	236	-2.64634e+06
RBL2	128	51	-2.64539e+06
ZNF580	129	239	-2.63793e+06
MITF	130	234	-2.63599e+06
ASH2L	131	237	-2.63423e+06
ATF3	132	240	-2.63141e+06
GFI1B	133	232	-2.63101e+06
TOE1	134	224	-2.62927e+06
ZNF197	135	228	-2.62895e+06
WHSC1	136	240	-2.61618e+06
NFE2L2	137	240	-2.61565e+06
SP7	138	226	-2.60873e+06
MAX	139	240	-2.60024e+06
SIX4	140	228	-2.59763e+06
EMSY	141	228	-2.59405e+06
PRDM10	142	229	-2.59311e+06
RNF2	143	240	-2.5866e+06
DDX20	144	235	-2.58402e+06
ZNF292	145	237	-2.58337e+06
RUNX1	146	239	-2.57816e+06
FOXO3	147	21	-2.5771e+06
NANOG	148	241	-2.5739e+06
MEF2D	149	234	-2.57192e+06
TBX3	150	239	-2.57163e+06
ZNF300	151	226	-2.5669e+06
ZNF335	152	227	-2.56571e+06
SRSF1	153	240	-2.56485e+06
HDGF	154	237	-2.56364e+06
NKX2-5	155	37	-2.56133e+06
TOP1	156	74	-2.55992e+06
FOXP2	157	235	-2.55374e+06
ZNF512	158	228	-2.55268e+06
EZH2	159	240	-2.55268e+06
FOXA1	160	240	-2.54848e+06
SMARCC1	161	130	-2.54192e+06
TAF15	162	236	-2.54035e+06
SOX4	163	56	-2.54013e+06
MGAM	164	228	-2.5321e+06
NONO	165	240	-2.52712e+06
ZNF704	166	236	-2.51316e+06
GTF2A2	167	224	-2.50852e+06
TEAD2	168	229	-2.50488e+06
DEAF1	169	231	-2.49135e+06
KDM4A	170	218	-2.48961e+06
DUX4L1	171	45	-2.48828e+06
PRPF4	172	227	-2.48758e+06
CREM	173	240	-2.48362e+06
NR2F6	174	240	-2.47879e+06
IKZF2	175	228	-2.47765e+06
NR2C2	176	239	-2.47762e+06
NR5A1	177	70	-2.47703e+06
CCNT1	178	84	-2.47154e+06
RARA	179	235	-2.47033e+06
LMO2	180	66	-2.46828e+06
MEIS3	181	3	-2.46267e+06
GATA4	182	239	-2.46007e+06
COPS2	183	197	-2.45774e+06
RCOR1	184	240	-2.4572e+06
KMT2B	185	240	-2.44815e+06
E2F8	186	70	-2.44765e+06
TBL1XR1	187	239	-2.44543e+06
EHMT2	188	237	-2.44101e+06
ZFX	189	236	-2.43744e+06
GTF2F1	190	240	-2.43711e+06
NFKB1	191	130	-2.43672e+06
DNMT1	192	227	-2.4354e+06
ZBTB2	193	225	-2.43335e+06
ZNF697	194	232	-2.43167e+06
HNF4A	195	239	-2.42931e+06
PHB2	196	222	-2.42861e+06
DACH1	197	21	-2.42664e+06
BRPF3	198	159	-2.41904e+06
SPDEF	199	169	-2.41796e+06
RCOR2	200	234	-2.41608e+06
BCLAF1	201	240	-2.41565e+06
IRF1	202	240	-2.41054e+06
YY1	203	240	-2.40824e+06
ZNF530	204	232	-2.39859e+06
C17ORF49	205	30	-2.39816e+06
ZNF658	206	234	-2.39078e+06
KLF5	207	190	-2.38876e+06
HNF1A	208	231	-2.37433e+06
BRD1	209	138	-2.37073e+06
ICE1	210	120	-2.36929e+06
MTA2	211	240	-2.36739e+06
RAD51	212	240	-2.36502e+06
PAX5	213	239	-2.36467e+06
BCOR	214	224	-2.36278e+06
KLF7	215	235	-2.36259e+06
FOXP3	216	21	-2.3609e+06
FOXO1	217	91	-2.35942e+06
REPIN1	218	236	-2.35919e+06
RAG2	219	182	-2.35673e+06
SCRT2	220	229	-2.35499e+06
RUNX1T1	221	128	-2.35246e+06
ETS1	222	240	-2.34694e+06
ESRRA	223	240	-2.34606e+06
HAND2	224	10	-2.34421e+06
DMAP1	225	239	-2.34223e+06
ZNF407	226	230	-2.34001e+06
OSR2	227	233	-2.33958e+06
NR4A1	228	239	-2.3371e+06
ZNF639	229	237	-2.33649e+06
CREB1	230	239	-2.33614e+06
GATA2	231	240	-2.33208e+06
ZBTB40	232	240	-2.33126e+06
ZKSCAN8	233	238	-2.32165e+06
SOX5	234	230	-2.32072e+06
ZNF2	235	232	-2.31942e+06
GDNF	236	240	-2.31534e+06
RERE	237	237	-2.31124e+06
CHD2	238	239	-2.3074e+06
KLF16	239	239	-2.30345e+06
MIER1	240	222	-2.29902e+06
HEXIM1	241	72	-2.29054e+06
TET2	242	136	-2.2866e+06
ZNF157	243	233	-2.286e+06
UBP1	244	11	-2.28336e+06
LYAR	245	1	-2.28128e+06
L3MBTL2	246	238	-2.27493e+06
TBX21	247	225	-2.27322e+06
KLF11	248	236	-2.27299e+06
ZNF645	249	231	-2.27225e+06
YAP1	250	157	-2.26243e+06
MAFK	251	240	-2.26181e+06
GATA3	252	240	-2.257e+06
SRPK1	253	3	-2.25644e+06
HNRNPL	254	239	-2.25388e+06
POU5F1	255	238	-2.25122e+06
SP2	256	236	-2.24813e+06
HOXB13	257	65	-2.24443e+06
U2AF1	258	240	-2.24242e+06
WT1	259	230	-2.23988e+06
YY2	260	222	-2.23986e+06
ZNF791	261	227	-2.23752e+06
ZBTB49	262	234	-2.23727e+06
ZNF511	263	236	-2.23684e+06
TFAM	264	11	-2.2342e+06
JUN	265	240	-2.23346e+06
MAFG	266	229	-2.23313e+06
PITX3	267	73	-2.23206e+06
ID3	268	232	-2.23057e+06
ZNF600	269	216	-2.22926e+06
NKX2-1	270	183	-2.22843e+06
KDM1A	271	240	-2.22514e+06
HDAC1	272	238	-2.22302e+06
ZNF507	273	222	-2.22281e+06
MYCN	274	27	-2.22029e+06
U2AF2	275	240	-2.21894e+06
PKNOX1	276	240	-2.21791e+06
MYOD1	277	152	-2.21754e+06
THRAP3	278	213	-2.20965e+06
SMAD2	279	240	-2.20944e+06
CHAMP1	280	200	-2.20593e+06
CTBP1	281	240	-2.20362e+06
CDK8	282	141	-2.20304e+06
STAT3	283	241	-2.19259e+06
ZNF747	284	225	-2.18745e+06
SSRP1	285	215	-2.182e+06
ZBTB10	286	234	-2.18195e+06
ERG	287	225	-2.18088e+06
AGO1	288	228	-2.17874e+06
SLC30A9	289	232	-2.1784e+06
TSHZ1	290	231	-2.17592e+06
HMGN3	291	183	-2.1737e+06
PPARG	292	190	-2.17266e+06
ZNF140	293	236	-2.16782e+06
MYH11	294	163	-2.16721e+06
ZNF223	295	235	-2.16511e+06
CREBBP	296	217	-2.16373e+06
TAF1	297	240	-2.16174e+06
HES2	298	47	-2.16166e+06
ZNF101	299	234	-2.16127e+06
PBX3	300	238	-2.1579e+06
FOXA3	301	225	-2.1564e+06
KLF8	302	230	-2.15351e+06
MBD4	303	216	-2.15351e+06
DAND5	304	240	-2.15196e+06
ETS2	305	235	-2.14755e+06
ZNF785	306	233	-2.14524e+06
YBX1	307	240	-2.14272e+06
ZHX1	308	239	-2.14191e+06
EED	309	227	-2.13439e+06
SIX1	310	16	-2.13249e+06
FOXA2	311	240	-2.12826e+06
CREBL2	312	2	-2.12119e+06
SIN3B	313	240	-2.11987e+06
MBD2	314	239	-2.11715e+06
SMC1A	315	201	-2.11549e+06
NR1H2	316	95	-2.10962e+06
ZBTB7A	317	238	-2.10957e+06
ZNF493	318	236	-2.10719e+06
ZNF146	319	239	-2.10455e+06
IRF3	320	239	-2.10426e+06
ZNF585B	321	231	-2.09524e+06
ZNF354C	322	238	-2.09398e+06
ILK	323	224	-2.09303e+06
SMARCA5	324	212	-2.08559e+06
SUZ12	325	240	-2.08398e+06
IRF5	326	235	-2.0834e+06
MCM7	327	239	-2.08098e+06
EBF1	328	237	-2.07859e+06
ZNF781	329	225	-2.07844e+06
PTTG1	330	229	-2.07677e+06
KCNH8	331	93	-2.06838e+06
HDAC8	332	234	-2.06702e+06
ING3	333	171	-2.06697e+06
ZNF23	334	231	-2.06476e+06
TRIM25	335	230	-2.06274e+06
POLR2H	336	193	-2.05782e+06
RUNX3	337	175	-2.05646e+06
MNT	338	239	-2.05445e+06
ZNF610	339	232	-2.05278e+06
SMAD5	340	239	-2.05022e+06
ZNF302	341	234	-2.04951e+06
SIX2	342	120	-2.04885e+06
ARID4B	343	228	-2.04663e+06
ZNF280D	344	229	-2.04626e+06
ZNF680	345	236	-2.04376e+06
NFRKB	346	240	-2.04188e+06
DAXX	347	127	-2.04125e+06
NCOR1	348	240	-2.04078e+06
RING1	349	240	-2.04018e+06
KDM5A	350	240	-2.03661e+06
CTBP2	351	136	-2.03504e+06
ZNF423	352	238	-2.03195e+06
TCF4	353	153	-2.02892e+06
ZNF280C	354	233	-2.02301e+06
ZBTB21	355	232	-2.01788e+06
ZNF202	356	228	-2.01322e+06
ZNF76	357	236	-2.00728e+06
PRDM2	358	233	-2.00325e+06
NIPBL	359	188	-2.00245e+06
PEX2	360	237	-1.99868e+06
ZNF589	361	230	-1.99857e+06
KLF17	362	233	-1.99686e+06
SIRT6	363	212	-1.99576e+06
WWTR1	364	35	-1.99375e+06
PRDM1	365	233	-1.98569e+06
KAT5	366	25	-1.98565e+06
ZMYM3	367	240	-1.98558e+06
KLF6	368	71	-1.98551e+06
LMO3	369	31	-1.98252e+06
ZFP3	370	238	-1.98252e+06
HIC1	371	232	-1.98125e+06
ZNF211	372	233	-1.97869e+06
PLRG1	373	227	-1.97657e+06
ZEB1	374	229	-1.97601e+06
ZNF362	375	230	-1.97446e+06
KMT2D	376	164	-1.97263e+06
NCAPG	377	17	-1.97238e+06
LMNB1	378	149	-1.97047e+06
ZBTB48	379	232	-1.97028e+06
LIN9	380	34	-1.96721e+06
T	381	98	-1.96299e+06
ZNF837	382	237	-1.96166e+06
DNMT3A	383	13	-1.95959e+06
TAF7	384	240	-1.95693e+06
ETV4	385	235	-1.95543e+06
GATA6	386	224	-1.95447e+06
ZNF391	387	231	-1.95179e+06
NFE2	388	239	-1.95056e+06
ZNF555	389	209	-1.94663e+06
THRB	390	237	-1.94632e+06
IKZF1	391	238	-1.94613e+06
WDR5	392	240	-1.94611e+06
CBFB	393	240	-1.944e+06
ELF5	394	16	-1.9438e+06
TCF7L2	395	239	-1.94062e+06
ZNF24	396	239	-1.93975e+06
TAL1	397	236	-1.93705e+06
ZNF324	398	234	-1.93389e+06
DNMT3B	399	235	-1.93318e+06
NRF1	400	240	-1.93106e+06
ZSCAN16	401	239	-1.92854e+06
WRNIP1	402	165	-1.92654e+06
ZNF133	403	230	-1.92271e+06
E2F5	404	228	-1.91596e+06
HCFC1	405	240	-1.91476e+06
GRHL2	406	147	-1.9145e+06
FOXJ2	407	232	-1.91351e+06
SIX5	408	240	-1.9021e+06
ZNF670	409	237	-1.90087e+06
ZNF843	410	232	-1.89896e+06
AFF1	411	42	-1.89667e+06
ELK1	412	240	-1.89284e+06
ZMIZ1	413	239	-1.88878e+06
SMARCE1	414	227	-1.88702e+06
INSM2	415	235	-1.88533e+06
ZSCAN29	416	235	-1.88329e+06
HLF	417	231	-1.87763e+06
TCF7	418	240	-1.87646e+06
GLI2	419	130	-1.87372e+06
PAX8	420	1	-1.87072e+06
SNRNP70	421	239	-1.86489e+06
KLF13	422	228	-1.86321e+06
ZNF281	423	21	-1.86223e+06
REST	424	240	-1.85187e+06
ZNF143	425	239	-1.84552e+06
E2F3	426	160	-1.84333e+06
RFX5	427	238	-1.84045e+06
ZBTB26	428	239	-1.83981e+06
HNF4G	429	240	-1.83888e+06
TEAD4	430	240	-1.83697e+06
CDK6	431	51	-1.83602e+06
ZNF644	432	239	-1.83499e+06
ZXDB	433	230	-1.83368e+06
EOMES	434	194	-1.83208e+06
SMC3	435	240	-1.82853e+06
TEAD1	436	235	-1.82838e+06
STAT1	437	240	-1.82807e+06
TFDP2	438	12	-1.82775e+06
CEBPA	439	235	-1.82671e+06
CCNT2	440	188	-1.8263e+06
GATA1	441	239	-1.82444e+06
NELFE	442	134	-1.82328e+06
ZNF48	443	238	-1.821e+06
ICE2	444	2	-1.81969e+06
SOX13	445	231	-1.81775e+06
ZNF740	446	239	-1.81618e+06
FOSL1	447	239	-1.81249e+06
NCOA1	448	235	-1.80911e+06
TFEB	449	24	-1.80661e+06
PGR	450	171	-1.80636e+06
TBP	451	238	-1.80352e+06
HOXA6	452	143	-1.80232e+06
SRF	453	240	-1.8004e+06
RNASEH2A	454	238	-1.7943e+06
MYB	455	238	-1.78977e+06
ELF4	456	239	-1.78625e+06
RBFOX2	457	230	-1.78561e+06
HAND1	458	68	-1.78381e+06
ZNF155	459	229	-1.7777e+06
CREB3	460	234	-1.77717e+06
ZNF26	461	227	-1.77625e+06
ELK4	462	100	-1.77523e+06
GATAD2A	463	225	-1.7691e+06
ADNP	464	220	-1.76234e+06
ZFP64	465	239	-1.76203e+06
PRDM11	466	51	-1.76182e+06
IRF4	467	238	-1.75917e+06
SREBF2	468	240	-1.75257e+06
PCBP1	469	232	-1.74599e+06
ZNF416	470	232	-1.74201e+06
KMT2C	471	129	-1.74164e+06
SP4	472	114	-1.74037e+06
ZNF652	473	237	-1.7382e+06
EP300	474	240	-1.73767e+06
GTF2I	475	151	-1.73539e+06
ETV1	476	234	-1.73443e+06
HID1	477	110	-1.73052e+06
NKRF	478	228	-1.72853e+06
NFIL3	479	237	-1.71895e+06
ZNF514	480	235	-1.71863e+06
TCF12	481	240	-1.71449e+06
TGIF2	482	226	-1.70965e+06
PHF8	483	240	-1.70442e+06
MIXL1	484	237	-1.70394e+06
RBPJ	485	131	-1.70246e+06
PTRF	486	227	-1.70117e+06
DEK	487	230	-1.69223e+06
CDC5L	488	230	-1.68821e+06
STAT5A	489	147	-1.68497e+06
CHD8	490	199	-1.67974e+06
SOX2	491	223	-1.67886e+06
ZNF263	492	234	-1.67787e+06
MYNN	493	238	-1.67781e+06
BACH2	494	60	-1.67671e+06
CDX2	495	208	-1.67389e+06
FOSL2	496	233	-1.66877e+06
ZNF169	497	229	-1.66663e+06
MAFF	498	239	-1.66582e+06
DPPA3	499	1	-1.66497e+06
KLF9	500	239	-1.66353e+06
THAP1	501	234	-1.65469e+06
ZKSCAN1	502	240	-1.64678e+06
HOXA4	503	157	-1.64362e+06
RXRB	504	233	-1.64011e+06
MEF2C	505	75	-1.63889e+06
NR4A2	506	1	-1.62874e+06
ZNF121	507	231	-1.6266e+06
ESR1	508	240	-1.62608e+06
AEBP2	509	233	-1.6245e+06
CDK9	510	175	-1.62387e+06
BPTF	511	97	-1.62155e+06
BCL3	512	237	-1.61661e+06
KLF4	513	239	-1.61243e+06
SCRT1	514	232	-1.60929e+06
ZBTB16	515	19	-1.60061e+06
ELF3	516	234	-1.60005e+06
ZNF83	517	232	-1.59991e+06
BRCA1	518	237	-1.5964e+06
ZNF547	519	231	-1.596e+06
ZNF16	520	236	-1.59283e+06
ZNF426	521	227	-1.5904e+06
ZNF341	522	236	-1.58915e+06
ZNF579	523	229	-1.58714e+06
SUMO2	524	208	-1.58639e+06
FLI1	525	199	-1.58515e+06
MXI1	526	240	-1.58107e+06
NFYB	527	159	-1.57889e+06
BATF	528	103	-1.57441e+06
CTCF	529	240	-1.57433e+06
ZGPAT	530	230	-1.5737e+06
DRAP1	531	235	-1.57118e+06
ZNF766	532	228	-1.57037e+06
IRF2	533	232	-1.56788e+06
NBN	534	239	-1.56759e+06
MYBL2	535	136	-1.56667e+06
RFX7	536	12	-1.56312e+06
PDX1	537	81	-1.56185e+06
CEBPD	538	236	-1.56105e+06
SIN3A	539	240	-1.55741e+06
FOXO4	540	3	-1.5572e+06
ZNF8	541	19	-1.55612e+06
ZBTB20	542	228	-1.55522e+06
PTBP1	543	232	-1.555e+06
PIAS1	544	121	-1.55223e+06
RBL1	545	117	-1.54314e+06
SFPQ	546	240	-1.53909e+06
NR3C1	547	240	-1.53221e+06
TFAP2A	548	218	-1.53186e+06
ZNF654	549	231	-1.53105e+06
ZNF404	550	229	-1.52804e+06
HDAC2	551	240	-1.51496e+06
GLI4	552	235	-1.50819e+06
ZFP42	553	127	-1.50172e+06
CEBPE	554	3	-1.49763e+06
HOMEZ	555	228	-1.49463e+06
TFAP4	556	235	-1.49375e+06
CTNNB1	557	97	-1.49212e+06
KDM6A	558	240	-1.48994e+06
ZNF138	559	224	-1.48792e+06
TP63	560	185	-1.48767e+06
DMC1	561	81	-1.4875e+06
NFIC	562	192	-1.48441e+06
IRF9	563	230	-1.4842e+06
EHF	564	73	-1.4838e+06
ATOH1	565	69	-1.48098e+06
CBX4	566	6	-1.47841e+06
ZBTB11	567	240	-1.47576e+06
CSNK2A2	568	32	-1.47269e+06
TERF1	569	60	-1.47223e+06
HNRNPUL1	570	240	-1.46821e+06
ZNF316	571	236	-1.46558e+06
MECP2	572	91	-1.46322e+06
TRIM22	573	240	-1.45318e+06
TAF3	574	133	-1.4526e+06
ZBTB4	575	1	-1.45121e+06
MBD1	576	66	-1.44911e+06
HINFP	577	231	-1.44776e+06
KAT2A	578	41	-1.44649e+06
NFYC	579	236	-1.44211e+06
NFKB2	580	81	-1.44205e+06
GTF2E2	581	226	-1.43966e+06
NCOR2	582	31	-1.43752e+06
HMBOX1	583	231	-1.43751e+06
SUPT5H	584	208	-1.43498e+06
TOX4	585	1	-1.43234e+06
POU2F2	586	235	-1.42904e+06
NFYA	587	142	-1.42875e+06
NR2C1	588	234	-1.42719e+06
PATZ1	589	229	-1.42513e+06
ZSCAN23	590	233	-1.42114e+06
GABPA	591	240	-1.42056e+06
ETV5	592	108	-1.41418e+06
ZSCAN4	593	233	-1.41015e+06
HSF1	594	236	-1.40946e+06
HOXC9	595	111	-1.40827e+06
MTA3	596	237	-1.40547e+06
PROX1	597	61	-1.40406e+06
TFAP2C	598	210	-1.40245e+06
HIVEP3	599	1	-1.39922e+06
BARX1	600	55	-1.39774e+06
STAT4	601	66	-1.39611e+06
PRDM14	602	26	-1.39284e+06
CSDE1	603	235	-1.39135e+06
CEBPZ	604	240	-1.39042e+06
ZNF687	605	233	-1.39039e+06
RAD21	606	240	-1.38898e+06
ZNF518A	607	235	-1.38619e+06
TEAD3	608	234	-1.38412e+06
ZBTB24	609	2	-1.38132e+06
KAT8	610	239	-1.38062e+06
SAP30	611	239	-1.3788e+06
SMARCB1	612	148	-1.37519e+06
ZC3H8	613	226	-1.3714e+06
ZNF552	614	96	-1.36892e+06
PYGO2	615	234	-1.3662e+06
GTF2B	616	158	-1.36036e+06
SLC25A2	617	40	-1.35929e+06
NEUROG3	618	21	-1.35822e+06
HMGN1	619	23	-1.35751e+06
TFE3	620	235	-1.35619e+06
PSIP1	621	125	-1.35603e+06
SETDB1	622	234	-1.35418e+06
KLF1	623	239	-1.35282e+06
AFF4	624	156	-1.34963e+06
RBAK	625	231	-1.34877e+06
ZIC2	626	222	-1.34821e+06
HIF1A	627	221	-1.34736e+06
PML	628	163	-1.34544e+06
USF2	629	239	-1.34364e+06
KDM2B	630	201	-1.34302e+06
HLTF	631	222	-1.34118e+06
MEF2A	632	238	-1.34076e+06
NOTCH1	633	113	-1.3396e+06
PCGF2	634	19	-1.33918e+06
MED12	635	74	-1.33878e+06
MIER3	636	233	-1.33747e+06
ELL2	637	74	-1.33519e+06
ELF1	638	239	-1.33306e+06
PPARGC1A	639	7	-1.32871e+06
TSC22D4	640	234	-1.32795e+06
AHR	641	51	-1.32692e+06
ING5	642	151	-1.32637e+06
HBP1	643	235	-1.32506e+06
CNOT3	644	209	-1.32255e+06
CCND2	645	85	-1.32003e+06
MED26	646	90	-1.30871e+06
GLIS1	647	233	-1.30845e+06
KDM5B	648	240	-1.30825e+06
ASCL1	649	92	-1.30076e+06
KAT2B	650	239	-1.29505e+06
SPIB	651	94	-1.29383e+06
ZNF3	652	232	-1.29089e+06
ZNF558	653	225	-1.2855e+06
SALL4	654	65	-1.27116e+06
BCL6	655	191	-1.27055e+06
POLR2A	656	240	-1.26685e+06
ZMYND8	657	143	-1.26118e+06
DLX1	658	111	-1.26088e+06
ZNF701	659	233	-1.25703e+06
CREB3L1	660	232	-1.25701e+06
POU2AF1	661	5	-1.25551e+06
FOXQ1	662	2	-1.25292e+06
NKX2-2	663	97	-1.25e+06
GTF3C2	664	33	-1.24887e+06
E2F6	665	238	-1.24865e+06
HHEX	666	234	-1.24657e+06
MTA1	667	228	-1.24647e+06
MAZ	668	240	-1.243e+06
HMG20A	669	234	-1.24128e+06
ARID3A	670	240	-1.23411e+06
PHF2	671	95	-1.22947e+06
ZNF274	672	240	-1.2163e+06
ZNF148	673	230	-1.21108e+06
PRDM12	674	235	-1.20806e+06
KMT2A	675	202	-1.20089e+06
ZBED4	676	46	-1.19384e+06
AGO2	677	4	-1.18937e+06
DLX6	678	13	-1.18291e+06
BMI1	679	240	-1.17702e+06
ESR2	680	106	-1.17465e+06
MIER2	681	232	-1.17389e+06
FOXG1	682	61	-1.17261e+06
BRD4	683	240	-1.17128e+06
ARNT2	684	14	-1.16857e+06
CBX1	685	237	-1.1632e+06
ZNF524	686	229	-1.16281e+06
DPF2	687	237	-1.15859e+06
BRD3	688	155	-1.15195e+06
INTS3	689	121	-1.14982e+06
ZNF792	690	240	-1.14798e+06
HOXD13	691	1	-1.14086e+06
EGR2	692	236	-1.14083e+06
SOX10	693	6	-1.13666e+06
HOXA10	694	48	-1.13318e+06
FOXC1	695	3	-1.12095e+06
ZNF318	696	235	-1.11883e+06
STAT6	697	14	-1.11145e+06
ZNF384	698	240	-1.11078e+06
JMJD1C	699	147	-1.1066e+06
CBX2	700	240	-1.1059e+06
AR	701	236	-1.10499e+06
RELB	702	228	-1.10498e+06
CBX3	703	240	-1.09828e+06
RUNX2	704	50	-1.09801e+06
DPEP3	705	206	-1.09675e+06
ASCL2	706	60	-1.09336e+06
STAT5B	707	81	-1.09088e+06
ZNF239	708	229	-1.08987e+06
ZNF175	709	240	-1.08758e+06
MTF1	710	5	1.08571e+06
ZBTB7B	711	32	-1.08443e+06
PPARD	712	49	-1.08139e+06
JARID2	713	123	-1.08107e+06
HOXC8	714	12	-1.0758e+06
ALX4	715	7	-1.07352e+06
FOS	716	240	-1.06509e+06
CTCFL	717	238	-1.06266e+06
GATAD1	718	232	-1.06225e+06
CHD1	719	240	-1.0591e+06
MYC	720	241	-1.05506e+06
TCF21	721	68	-1.05407e+06
ZFHX2	722	221	-1.03692e+06
ZFP37	723	227	-1.03585e+06
TDRD3	724	3	-1.03176e+06
NR2F2	725	240	-1.03047e+06
TRIM24	726	237	-1.03013e+06
TET3	727	1	-1.02888e+06
BHLHE40	728	240	-1.02694e+06
ATF5	729	57	-1.02662e+06
GMEB1	730	68	-1.02622e+06
TCF7L1	731	3	-1.01855e+06
BRD2	732	103	-1.01797e+06
MLLT1	733	239	-1.01581e+06
POLR3A	734	21	-1.00626e+06
ZNF92	735	58	-1.00555e+06
BARX2	736	9	-1.0042e+06
ZNF664	737	232	-999229
PITX1	738	6	-997314
RELA	739	237	-996496
NFAT5	740	94	-992521
ZNF584	741	235	-991825
STAT2	742	238	-988286
TCF3	743	196	-983399
E2F2	744	74	-977517
POU2F1	745	16	-973943
NFXL1	746	228	-967044
LMNA	747	105	-963683
ZNF692	748	229	-963355
KDM4B	749	233	-952092
HOXA2	750	27	-939725
NFATC1	751	150	-937635
CBX8	752	240	-934456
CHD7	753	240	-933543
PBX1	754	150	-928836
ZBTB8A	755	233	-927031
JUND	756	240	-925049
FOXD2	757	59	-908548
HOXA13	758	70	-905816
ZNF548	759	232	-903675
HES1	760	225	-901671
HOXA5	761	36	-897787
DNAJC2	762	15	-894116
ZHX2	763	240	-893932
ZNF711	764	1	-885534
STAG2	765	1	-884712
ZBTB17	766	222	-882281
KDM6B	767	154	-881753
LDB1	768	47	-879875
NELFA	769	101	-873265
ETV7	770	6	-870461
ZNF34	771	225	-869971
CLOCK	772	86	-863668
NKX3-1	773	3	-857594
KDM4C	774	157	-854342
TP53BP1	775	235	-854330
ARNTL2	776	2	-843802
CBX5	777	240	-842639
DLX2	778	8	-839652
RARG	779	89	-839464
HEY1	780	159	-838210
NR5A2	781	34	-833718
THAP4	782	3	-831394
SMARCC2	783	79	-817264
OVOL2	784	28	-812225
ZFP36L2	785	8	-809873
ELL	786	1	-807923
GLIS3	787	14	-807540
HNRNPK	788	1	-806244
HOXD1	789	1	-802943
ZMYND11	790	4	-789032
MYBL1	791	7	-784782
ZFHX3	792	30	-776333
MEIS2	793	7	-767604
OTX1	794	1	-754659
FEZF1	795	231	-753570
ASXL1	796	166	-742389
HIVEP1	797	44	-740120
MECOM	798	107	-726749
GRHL1	799	14	-725150
MAFB	800	58	-722736
PPARA	801	4	-719690
NKX2-8	802	1	-716298
GLYR1	803	2	-695546
CD74	804	3	-693185
HNF1B	805	35	-692252
DCP1A	806	12	-691756
ZNF18	807	232	-690831
SETD1A	808	42	-682968
ZNF217	809	131	-681082
LCOR	810	1	-680455
KDM3A	811	39	-658630
GATAD2B	812	234	-654284
HEYL	813	4	-653766
RFX2	814	30	-653706
NME2	815	1	-653182
SNAPC1	816	3	-646764
SALL1	817	236	-644940
DLX5	818	1	-643084
DNAJC5	819	1	-634753
ZNF12	820	30	-633482
WIZ	821	24	-632655
FUBP1	822	1	-622070
HOXC6	823	75	-617182
SOX17	824	45	-615755
MAF	825	7	-614743
SNAI1	826	2	-611862
FEV	827	32	-610100
HDAC6	828	237	-609620
KDM5C	829	35	-605395
NR1D1	830	16	-602278
ZBTB33	831	240	-601421
GMEB2	832	237	-586389
NFE2L3	833	1	-577944
ZSCAN9	834	234	-573066
POU3F2	835	20	-572967
HES4	836	65	-567187
ONECUT1	837	7	-566969
LHX2	838	39	-554229
ID1	839	12	-552701
CAMTA1	840	11	-552443
CASZ1	841	8	-549535
ENO1	842	1	-533708
HOXA1	843	79	-530598
SVIL	844	1	-529860
LYL1	845	103	-529609
ZNF433	846	233	-527257
AMH	847	6	-526568
PUF60	848	1	-524098
CAMTA2	849	24	-512362
SOX3	850	30	-511519
FOXK1	851	71	-504646
SNAI2	852	214	-503906
HOXB8	853	3	-491234
LIN54	854	13	-488048
ARRB1	855	3	-487986
SETX	856	4	-486734
PAX6	857	53	-483039
BARHL1	858	88	473022
EPAS1	859	15	-470820
HDAC3	860	46	-468998
ZFHX4	861	3	-468993
GFI1	862	1	-468767
OVOL1	863	1	-462754
RAX2	864	2	-460518
TOP2B	865	25	-458127
MXD3	866	8	-453302
KDM5D	867	41	-452714
HOXD11	868	5	-439737
ELF2	869	57	-431105
KLF15	870	2	-429188
ZSCAN18	871	235	-427045
PRKCQ	872	15	-416032
HTT	873	5	-413968
LARP7	874	223	-407409
RORA	875	23	-403816
CIITA	876	7	-395366
IRX3	877	4	-392631
NR1H4	878	5	-389108
GLI1	879	4	-387434
ZNF84	880	23	-386292
NFIB	881	2	-384061
ZNF250	882	73	-383397
ZEB2	883	239	-383329
KLF3	884	13	-379985
TERF2	885	6	-374806
ZC3H11A	886	6	365305
ZNF486	887	6	-364401
AKT1	888	1	-354643
BRD9	889	11	-345520
CBX6	890	2	-344097
GLI3	891	73	-344075
ADAR	892	1	-342544
LCORL	893	1	-335418
NKX6-1	894	1	-334731
ISL1	895	8	-331312
SLC25A37	896	2	-313236
JDP2	897	12	-312904
CREB3L4	898	16	-298115
EGR1	899	239	-281018
NFATC4	900	4	-277923
SH2D3C	901	15	-271658
IKZF5	902	1	-266178
SUMO1	903	13	-263747
PRKDC	904	14	-263274
NR1I2	905	3	-260681
HMGA1	906	1	-260291
CBFA2T2	907	5	-258981
DMRT1	908	1	-254168
MAPK1	909	1	-253557
HOXC11	910	9	-252720
VEZF1	911	75	-252467
SON	912	5	-247483
ZBTB44	913	3	-243383
MAPK14	914	1	-233334
HOXA9	915	1	-230598
ZNF581	916	6	-225332
ERF	917	23	-224363
NCAPG2	918	14	-223252
NKX2-3	919	4	-212293
SMAD7	920	1	-200428
EMX1	921	6	-196661
FOXF2	922	5	-196466
SKI	923	1	-193210
ATF7	924	2	-191980
MXD1	925	76	-188478
SP5	926	234	-187494
ALKBH3	927	5	-180741
FOXI1	928	7	-179122
ACVR2B	929	1	-171768
LFNG	930	1	-170365
MAPK3	931	1	-161305
HIC2	932	1	-160492
DDX5	933	2	-160168
GBX2	934	2	-151458
REL	935	3	-146563
SMAD6	936	1	-146091
HES7	937	1	-130570
LMTK3	938	2	-125230
OTX2	939	212	-122977
HSF2	940	10	-121707
PLAG1	941	6	-115981
MAML3	942	2	-114216
DR1	943	1	-113352
HOXB6	944	3	-102708
NR3C2	945	1	-100794
INO80	946	2	-97455.7
INSM1	947	6	-97038.1
BAMBI	948	1	-95737.3
CNBP	949	1	-91872
GPS2	950	1	-90379.2
HOXC13	951	3	-86556.6
RLF	952	3	-86142.2
DNTTIP1	953	1	-85867.2
GABPAP	954	1	-84778.8
LHX3	955	3	-77629.6
NHLH1	956	5	-74407.1
BBX	957	1	-64735.6
HSF4	958	4	-64002.7
FERD3L	959	1	-62987.1
SOX9	960	106	62557.2
HOXB2	961	2	-57410.6
IRX2	962	1	-57346.8
GSK3B	963	1	52119.1
BATF3	964	3	-50352.8
RREB1	965	7	-49901.9
SOX11	966	13	40817.4
IRF8	967	1	-39730.6
FOXF1	968	1	-38539.1
MSX1	969	1	35596.3
LEF1	970	235	29626.3
SNAPC5	971	1	-27607.3
KLF10	972	2	-15321.4
ZFAT	973	1	-8335.09
MZF1	974	63	-53.1444

## Sheet: NANOG_RIF2_up
Regulator	Rank	Targets	Score
MYC	1	243	20336.7
NFE2L3	2	1	9981.29
POLR3G	3	1	-1983.55
MSX1	4	2	-5641.83
LHX5	5	1	-11514.5
MTF1	6	1	-14807.4
NFIB	7	4	-16904.7
LCORL	8	1	-18905.7
BTRC	9	1	-21170.6
TRPS1	10	3	-24757.2
FOXC1	11	1	-26334.5
MAF	12	2	-29350.7
DPPA3	13	1	-29790.2
ELL	14	1	-31723
NR4A2	15	1	-36520.6
HOXD10	16	1	-38996.4
TET3	17	1	-39185.8
RNF112	18	1	-39319.4
ARX	19	1	-39658.3
ARNTL2	20	2	-39678.9
RARB	21	1	-40582.6
EGR4	22	1	-46056.8
HOXB8	23	3	-47212.1
RLF	24	1	-47536.8
HOXB2	25	1	-48211.4
SKI	26	1	-51647.2
FOXD1	27	1	-53122
SMARCA2	28	1	-58650.5
EFNA5	29	1	-58703.7
FOXO4	30	5	-60370.2
MEOX2	31	1	-62823.6
IKZF5	32	2	-65424
CDX1	33	2	-66160.9
EFNA1	34	1	-74841.1
ARID2	35	1	-76364.5
CIC	36	1	-82429.4
RAX2	37	5	-84694
KLF15	38	2	-89499.1
ALKBH3	39	1	-91079.6
RFX7	40	7	-97258.1
ZBTB4	41	1	-97358.9
NR1I2	42	1	-97983.3
ZNF486	43	6	-103189
GLI1	44	6	-104777
PTPN18	45	5	-109974
IRF8	46	2	-111137
TOX4	47	5	-118533
FERD3L	48	2	-125539
GRHL1	49	5	-132279
NFATC3	50	4	-134907
DYRK1A	51	3	-141080
DDIT3	52	1	-150496
USP7	53	2	-154166
MBD3L2	54	1	-155950
MYBL1	55	5	-156829
PHF6	56	1	-162028
DMRT2	57	1	-164544
POU3F1	58	1	-167404
TGFBR1	59	1	-175003
ASH1L	60	4	-181486
MAML3	61	8	-183216
SRPK1	62	3	-185203
ZNF350	63	1	-185842
IRX3	64	6	-185883
DLX2	65	5	-188714
PCGF2	66	30	-190581
JARID2	67	166	-191182
GPS2	68	3	-193249
HTT	69	4	-194142
HOXA11	70	1	-197042
ID2	71	4	-200627
SNAPC1	72	5	-205096
SNAI1	73	5	-213218
SETX	74	7	-213871
REL	75	1	-217175
CBX6	76	4	-223726
ZFP36L1	77	2	-223843
MYF6	78	1	-226589
CTR9	79	2	-229459
FOXI1	80	9	-232772
FANCD2	81	2	-234764
ONECUT1	82	7	-236744
ICE2	83	3	-245579
SFMBT1	84	1	-248872
ERCC6	85	5	-259043
FOXO1	86	79	-267331
PPARA	87	2	-272651
TCF7L1	88	5	-278001
UBP1	89	5	-278489
NR3C2	90	3	-281032
HOXD9	91	1	-288554
SLC25A37	92	1	-290168
HOXB6	93	4	-293739
RREB1	94	9	-299898
ISL1	95	5	-302771
ZFP36L2	96	6	-308590
HOXC11	97	4	-313319
MDM2	98	2	-313499
JDP2	99	4	-322851
CEBPE	100	3	-331529
MEIS1	101	2	-332913
MAPK1	102	2	-341038
MYCN	103	30	-344811
EGFR	104	2	-347940
MAP2K1	105	1	-348978
LHX4	106	6	-350791
PAX8	107	1	-351324
NKX6-1	108	2	-368064
POLR3A	109	18	-368988
CDKN1B	110	1	-372206
ARRB1	111	2	-377319
NFIA	112	2	-382527
GLYR1	113	2	-384231
INO80	114	6	-387024
ZFHX4	115	2	-390552
CIITA	116	16	-396316
AGO2	117	8	-399443
ILF3	118	1	-400807
HECTD1	119	1	-416378
SIRT3	120	1	-418018
HOXD4	121	2	-419393
ING4	122	1	-423008
SH2D3C	123	13	-424551
PAX6	124	56	-426441
CBX7	125	3	-428293
PARK2	126	1	-432363
NEUROG3	127	21	-434779
SOX30	128	1	-445704
HNF1B	129	31	-448776
SOX4	130	51	-450864
TOP2B	131	33	-452292
MEIS2	132	8	-454106
BANP	133	25	-456038
LHX3	134	2	-462259
CBX4	135	7	-462266
SOX10	136	15	-465216
NR1D1	137	20	-466768
EP400	138	1	-474964
SON	139	5	-477207
MLLT3	140	1	-484581
SRPK2	141	1	-489198
NR5A2	142	56	-492420
ETV4	143	239	-497438
NANOG	144	243	-503587
ZBTB24	145	10	-512640
TDRD3	146	3	-515166
IRX5	147	2	-515822
CSNK2A2	148	39	-524519
BRD7	149	11	-534972
ESRRB	150	1	-540363
C17ORF49	151	25	-543026
HDAC4	152	9	-550744
SOX3	153	13	-556229
ETV5	154	82	-577293
HOXA7	155	29	-582057
BARX2	156	5	-595729
LMNA	157	116	-614949
EMX1	158	3	-619477
CBFA2T2	159	11	-621476
RUNX2	160	57	-622178
ZBTB16	161	9	-623124
POU5F1	162	243	-629455
NCOA2	163	1	-638347
LEF1	164	238	-639365
KDM3A	165	48	-644044
TWIST1	166	2	-647064
PROX1	167	55	-651677
JUN	168	243	-677818
KLLN	169	1	-679462
BCL11A	170	237	-685152
TRRAP	171	22	-699034
TERF1	172	57	-702334
YAP1	173	176	-703003
HEY1	174	147	-710376
HMGN1	175	13	-715155
JMJD6	176	33	-726282
ID1	177	12	-730292
ARNT2	178	4	-736985
ATF5	179	37	-744010
HOXC13	180	3	-746082
SP5	181	241	-752247
AMH	182	5	-756803
ELF5	183	12	-759972
OTX2	184	228	-761325
TFCP2	185	2	-776158
TERF2	186	8	-783035
PADI4	187	6	-786458
CEBPZ	188	243	-788992
HES4	189	49	-832211
PRKDC	190	21	-834754
LIN54	191	16	-835893
SOX9	192	106	-836976
KLF6	193	59	-857040
DNMT3B	194	235	-868113
FEZF1	195	239	-870889
HSF2	196	5	-886367
LDB1	197	51	-891479
DNAJC2	198	16	-898939
HOXA2	199	12	-899024
POU2AF1	200	5	-904328
PTRF	201	230	-907069
AFF1	202	31	-908395
PRKCQ	203	25	-909488
RFX1	204	243	-915514
HEXIM1	205	83	-922963
PDX1	206	93	-924544
GTF3C2	207	25	-929524
PITX1	208	3	-934622
ZNF84	209	22	-939392
SUPT20H	210	29	-943208
DIDO1	211	230	-945214
SUMO1	212	22	-945968
ZNF281	213	28	-959174
FOXQ1	214	3	-968296
TAF2	215	14	-969841
SIX4	216	232	-972390
SOX11	217	16	-975963
ASCL1	218	92	-983431
FOXP3	219	22	-984125
SNAI2	220	225	-993488
TRIM25	221	224	-994631
YBX3	222	230	-1.00039e+06
PITX3	223	87	-1.00485e+06
POU3F2	224	25	-1.01099e+06
LARP7	225	223	-1.01235e+06
BARHL1	226	52	-1.03086e+06
SMARCA4	227	243	-1.03457e+06
HNRNPL	228	243	-1.03591e+06
MYB	229	243	-1.04395e+06
CDK6	230	55	-1.04613e+06
CDK12	231	16	-1.04734e+06
FOXJ2	232	220	-1.05652e+06
NKX2-5	233	18	-1.06174e+06
NELFA	234	90	-1.06308e+06
BHLHE40	235	243	-1.06761e+06
ZC3H11A	236	2	-1.06829e+06
ZNF121	237	233	-1.07426e+06
FOXH1	238	99	-1.08301e+06
FOSL1	239	243	-1.08797e+06
BBX	240	2	-1.09056e+06
BCL3	241	235	-1.09348e+06
SATB1	242	19	-1.0971e+06
TBX21	243	219	-1.09751e+06
ZFP42	244	158	-1.09842e+06
PAX2	245	2	-1.09887e+06
PTTG1	246	230	-1.09973e+06
JMJD1C	247	153	-1.10351e+06
KDM5C	248	62	-1.10389e+06
ZNF488	249	242	-1.10677e+06
PSIP1	250	107	-1.1068e+06
SIX1	251	21	-1.1068e+06
CDC73	252	18	-1.11527e+06
POU2F1	253	16	-1.13077e+06
AEBP2	254	236	-1.13366e+06
GLI3	255	55	-1.13603e+06
CLOCK	256	59	-1.14006e+06
LMNB1	257	133	-1.14225e+06
ETV6	258	243	-1.1669e+06
SIX2	259	119	-1.16931e+06
HES2	260	48	-1.17621e+06
LMX1B	261	4	-1.19279e+06
USF1	262	243	-1.19353e+06
CREB3	263	232	-1.19856e+06
WWTR1	264	48	-1.20245e+06
BARX1	265	50	-1.20547e+06
ZEB2	266	243	-1.20844e+06
RORA	267	8	-1.21201e+06
HSF4	268	3	-1.2198e+06
ZNF697	269	224	-1.22866e+06
ZNF493	270	238	-1.23707e+06
ZBTB7A	271	243	-1.23748e+06
ZNF92	272	66	-1.24216e+06
GATA3	273	239	-1.25671e+06
CREBL2	274	2	-1.25773e+06
E2F1	275	242	-1.25831e+06
PRDM14	276	77	-1.26291e+06
KLF9	277	243	-1.26427e+06
TOP1	278	77	-1.26897e+06
TCF7L2	279	243	-1.2759e+06
CEBPB	280	243	-1.28289e+06
CRTC1	281	1	-1.28933e+06
GARS	282	223	-1.29791e+06
ZNF263	283	240	-1.29988e+06
IRX2	284	1	-1.30313e+06
NFE2L1	285	230	-1.30328e+06
TRIM24	286	242	-1.30456e+06
MTA2	287	243	-1.31033e+06
KDM5D	288	50	-1.31219e+06
ID3	289	236	-1.31673e+06
RARA	290	239	-1.32254e+06
CHD7	291	243	-1.32452e+06
ZNF138	292	232	-1.32705e+06
MXD1	293	41	-1.33763e+06
CUX1	294	243	-1.35577e+06
MBD4	295	216	-1.35628e+06
TFE3	296	238	-1.36097e+06
PRDM10	297	237	-1.36316e+06
SETDB1	298	241	-1.36329e+06
ZNF292	299	239	-1.36348e+06
IRF1	300	243	-1.36382e+06
PTBP1	301	238	-1.36461e+06
HEYL	302	5	-1.36498e+06
ASH2L	303	239	-1.36681e+06
DPF2	304	237	-1.37033e+06
ZNF843	305	238	-1.37377e+06
NPAT	306	76	-1.37902e+06
HLTF	307	221	-1.38061e+06
ZNF416	308	239	-1.38128e+06
FOXK1	309	79	-1.39316e+06
ZMYND8	310	145	-1.39489e+06
HBP1	311	240	-1.39683e+06
SOX13	312	236	-1.39727e+06
ZNF18	313	238	-1.39765e+06
ZNF785	314	236	-1.39906e+06
MTA3	315	236	-1.4026e+06
TARDBP	316	243	-1.40673e+06
KDM5A	317	243	-1.41329e+06
ZNF548	318	238	-1.41681e+06
ZNF202	319	228	-1.41963e+06
HNF4G	320	243	-1.431e+06
BMI1	321	243	-1.43154e+06
BCL10	322	2	-1.43186e+06
KDM4A	323	230	-1.43197e+06
PRAME	324	64	-1.43987e+06
ZSCAN29	325	234	-1.44619e+06
POLR2A	326	243	-1.44783e+06
KDM5B	327	243	-1.45047e+06
CBX8	328	243	-1.45368e+06
CDK7	329	146	-1.46407e+06
ZKSCAN1	330	243	-1.46594e+06
FUS	331	237	-1.47233e+06
FOXK2	332	243	-1.4728e+06
ILK	333	228	-1.47315e+06
ZNF658	334	236	-1.47726e+06
ZNF592	335	241	-1.47785e+06
TLX1	336	45	-1.47844e+06
CTNNB1	337	114	-1.48134e+06
SIN3B	338	243	-1.48484e+06
KDM6B	339	150	-1.49365e+06
ZNF518A	340	240	-1.49486e+06
CHAMP1	341	203	-1.49715e+06
HOXC9	342	119	-1.50159e+06
TCFL5	343	4	-1.50342e+06
TBX3	344	242	-1.50364e+06
EPAS1	345	21	-1.50466e+06
TCF7	346	243	-1.50547e+06
WDR5	347	243	-1.50627e+06
PYGO2	348	237	-1.5063e+06
ATF4	349	241	-1.50636e+06
ELF3	350	239	-1.50707e+06
NR2C1	351	235	-1.51131e+06
TFAM	352	10	-1.51267e+06
ZNF644	353	243	-1.51393e+06
BCL11B	354	234	-1.51539e+06
YY2	355	236	-1.51595e+06
ELK1	356	243	-1.51603e+06
ARID1A	357	2	-1.51698e+06
TEAD3	358	234	-1.5236e+06
ZNF530	359	237	-1.53258e+06
ALX4	360	6	-1.53824e+06
ZNF664	361	237	-1.53916e+06
MIER3	362	237	-1.53943e+06
MEF2D	363	228	-1.54439e+06
UBTF	364	243	-1.54762e+06
PPARGC1A	365	15	-1.54877e+06
MCM5	366	238	-1.55242e+06
ZNF335	367	236	-1.55519e+06
YY1	368	243	-1.55805e+06
HOXB13	369	43	-1.55811e+06
ZNF514	370	239	-1.55854e+06
WIZ	371	24	-1.56337e+06
GTF2E2	372	221	-1.56452e+06
NFE2L2	373	243	-1.56766e+06
SMAD3	374	155	-1.56892e+06
SIX5	375	243	-1.57097e+06
KLF1	376	243	-1.5758e+06
ZNF600	377	234	-1.57984e+06
HAND2	378	23	-1.57999e+06
GATA1	379	243	-1.58123e+06
POU2F2	380	236	-1.58503e+06
CTCF	381	243	-1.58712e+06
TFAP4	382	238	-1.58759e+06
CREB1	383	243	-1.59102e+06
SALL1	384	240	-1.59104e+06
IRF3	385	243	-1.59448e+06
SLC30A9	386	234	-1.59874e+06
NKX2-8	387	2	-1.59907e+06
BCLAF1	388	243	-1.5995e+06
CTCFL	389	242	-1.60153e+06
SRSF1	390	243	-1.60252e+06
NCOR1	391	243	-1.60275e+06
ADNP	392	209	-1.60688e+06
PPARD	393	60	-1.60961e+06
THAP11	394	233	-1.61276e+06
ZBTB1	395	239	-1.61289e+06
MAZ	396	243	-1.61412e+06
ZNF680	397	236	-1.6148e+06
KLF17	398	236	-1.61648e+06
NKRF	399	221	-1.61669e+06
YBX1	400	243	-1.6182e+06
TEAD4	401	243	-1.62216e+06
TGIF2	402	236	-1.62312e+06
RNF2	403	243	-1.62373e+06
ZNF652	404	242	-1.62615e+06
MCM7	405	242	-1.6314e+06
HIRA	406	36	-1.6321e+06
ZNF701	407	241	-1.6335e+06
RBL1	408	91	-1.63427e+06
ZNF354B	409	220	-1.63765e+06
PRPF4	410	230	-1.63773e+06
DDX20	411	240	-1.6378e+06
NR2F6	412	243	-1.63821e+06
MECP2	413	68	-1.63841e+06
ZNF175	414	242	-1.64207e+06
TAF1	415	243	-1.64323e+06
ZFP64	416	243	-1.64466e+06
CEBPA	417	240	-1.64835e+06
PKNOX1	418	243	-1.64897e+06
MIXL1	419	231	-1.6494e+06
ZNF146	420	242	-1.65283e+06
DEK	421	237	-1.65424e+06
ZNF207	422	243	-1.65567e+06
ZNF610	423	243	-1.65723e+06
ZFX	424	242	-1.65777e+06
GFI1B	425	240	-1.66216e+06
MAFF	426	243	-1.66368e+06
TBL1XR1	427	243	-1.66409e+06
ZNF524	428	242	-1.66514e+06
GATAD2B	429	232	-1.66537e+06
SP2	430	241	-1.66622e+06
ZNF366	431	233	-1.66647e+06
ZNF155	432	238	-1.66875e+06
ZNF12	433	19	-1.66922e+06
HIF1A	434	227	-1.66932e+06
SUPT5H	435	195	-1.67106e+06
ZNF547	436	240	-1.67261e+06
ZFP41	437	241	-1.67368e+06
KAT8	438	241	-1.67399e+06
SPI1	439	242	-1.67457e+06
MXD4	440	239	-1.67475e+06
EED	441	233	-1.67539e+06
EGR2	442	240	-1.67853e+06
HMG20A	443	233	-1.68095e+06
ZZZ3	444	210	-1.68135e+06
KDM6A	445	243	-1.68213e+06
ZNF558	446	236	-1.68218e+06
ZNF8	447	21	-1.68407e+06
HDAC6	448	242	-1.68427e+06
FOXA3	449	235	-1.68799e+06
HDAC1	450	242	-1.68903e+06
NCOA1	451	237	-1.6907e+06
NBN	452	242	-1.69127e+06
PRDM11	453	56	-1.69253e+06
ZNF3	454	233	-1.69451e+06
CCNT2	455	180	-1.69505e+06
ZIC2	456	238	-1.69973e+06
HNF4A	457	243	-1.70362e+06
ETV1	458	238	-1.70375e+06
ZFP69B	459	238	-1.70443e+06
ZSCAN9	460	236	-1.70464e+06
CBX3	461	243	-1.70659e+06
ZNF274	462	243	-1.70663e+06
E2F6	463	241	-1.7097e+06
ASXL1	464	180	-1.71039e+06
ZNF76	465	239	-1.71473e+06
PHF8	466	243	-1.71524e+06
TFAP2C	467	214	-1.71628e+06
MCM3	468	210	-1.71704e+06
ZBTB8A	469	240	-1.72037e+06
ZNF687	470	229	-1.72086e+06
CSDE1	471	232	-1.72261e+06
ESR1	472	243	-1.72312e+06
TAF15	473	239	-1.7239e+06
ZNF24	474	242	-1.72405e+06
ETS2	475	237	-1.72416e+06
ZNF560	476	233	-1.72445e+06
ZNF318	477	241	-1.72511e+06
OVOL3	478	239	-1.72535e+06
ZBTB11	479	243	-1.7261e+06
SUMO2	480	225	-1.73289e+06
DROSHA	481	243	-1.73409e+06
HNRNPUL1	482	243	-1.73658e+06
ZBTB26	483	243	-1.73781e+06
SNRNP70	484	243	-1.73838e+06
ZNF280D	485	231	-1.7391e+06
PHB2	486	225	-1.7418e+06
NFKB1	487	135	-1.74737e+06
TRIM28	488	243	-1.74758e+06
CNOT3	489	224	-1.74915e+06
CXXC1	490	165	-1.75142e+06
GATAD1	491	238	-1.75179e+06
ZSCAN18	492	240	-1.75202e+06
MYNN	493	242	-1.75283e+06
ZBTB21	494	236	-1.75527e+06
GMEB2	495	240	-1.75751e+06
ZBED1	496	241	-1.75813e+06
RFXANK	497	240	-1.75823e+06
SCRT1	498	238	-1.75911e+06
CBFB	499	241	-1.75941e+06
ZNF133	500	238	-1.76058e+06
NR4A1	501	243	-1.76092e+06
ZSCAN23	502	235	-1.76135e+06
HLF	503	239	-1.76152e+06
ZBTB2	504	226	-1.76226e+06
STAT5A	505	138	-1.76247e+06
DPEP3	506	216	-1.76259e+06
WT1	507	237	-1.76291e+06
MLX	508	237	-1.76314e+06
ZSCAN5A	509	242	-1.76342e+06
ZNF16	510	239	-1.7636e+06
MNT	511	243	-1.76367e+06
ZNF589	512	228	-1.76383e+06
CDC5L	513	230	-1.7709e+06
ZNF579	514	235	-1.77267e+06
CTBP1	515	243	-1.77513e+06
STAT5B	516	63	-1.77528e+06
ZFHX2	517	238	-1.77536e+06
HINFP	518	237	-1.77697e+06
ZNF384	519	243	-1.77756e+06
KDM4C	520	143	-1.77775e+06
KMT2D	521	158	-1.77817e+06
ZHX1	522	243	-1.77909e+06
RBPJ	523	128	-1.77959e+06
ZFP3	524	239	-1.77971e+06
TAL1	525	240	-1.78179e+06
ZNF654	526	235	-1.7862e+06
ZNF211	527	239	-1.78973e+06
ZNF34	528	228	-1.78996e+06
ZNF585B	529	236	-1.79021e+06
PIAS1	530	132	-1.79076e+06
ZNF302	531	240	-1.79244e+06
ZEB1	532	239	-1.79259e+06
BRCA1	533	242	-1.7931e+06
RAG2	534	166	-1.79356e+06
BRD4	535	243	-1.79497e+06
SCRT2	536	237	-1.79616e+06
ZNF433	537	238	-1.79626e+06
ZNF580	538	243	-1.79651e+06
NR2C2	539	242	-1.79709e+06
ARID1B	540	213	-1.79763e+06
EP300	541	243	-1.79839e+06
ZGPAT	542	231	-1.7987e+06
U2AF1	543	243	-1.79874e+06
RUNX3	544	169	-1.79924e+06
TP53BP1	545	233	-1.80168e+06
ZNF140	546	240	-1.80208e+06
ZBTB33	547	243	-1.80213e+06
ZXDB	548	235	-1.80237e+06
RCOR2	549	232	-1.80241e+06
FOXM1	550	235	-1.80576e+06
FOXP2	551	243	-1.80582e+06
GATA2	552	243	-1.80688e+06
RBBP5	553	243	-1.80712e+06
SUZ12	554	243	-1.80744e+06
STAT1	555	243	-1.80795e+06
GRHL2	556	152	-1.80935e+06
ZNF512	557	216	-1.8095e+06
NFIL3	558	235	-1.81017e+06
RBFOX2	559	233	-1.81149e+06
NFYC	560	241	-1.81151e+06
MAX	561	243	-1.81197e+06
EBF1	562	240	-1.81325e+06
ZNF501	563	232	-1.81332e+06
GLIS2	564	242	-1.81757e+06
KCNH8	565	80	-1.81759e+06
GDNF	566	243	-1.81931e+06
CHD4	567	242	-1.81941e+06
REST	568	243	-1.82036e+06
PATZ1	569	235	-1.82108e+06
AGO1	570	227	-1.82131e+06
KDM2B	571	220	-1.82132e+06
FOSL2	572	236	-1.82349e+06
HSF1	573	241	-1.82502e+06
ZBTB17	574	233	-1.826e+06
ZNF2	575	235	-1.82772e+06
ZBTB48	576	239	-1.82775e+06
NR1H3	577	143	-1.82806e+06
HES1	578	231	-1.83151e+06
PCBP1	579	242	-1.83162e+06
ZNF623	580	240	-1.83197e+06
MTA1	581	234	-1.83239e+06
HHEX	582	238	-1.83339e+06
REPIN1	583	239	-1.83361e+06
SMARCA5	584	204	-1.83432e+06
ZNF280C	585	238	-1.83491e+06
SPDEF	586	186	-1.8364e+06
ESRRA	587	243	-1.83676e+06
STAT3	588	243	-1.83684e+06
TBP	589	243	-1.8394e+06
ZFP37	590	232	-1.83981e+06
PBX1	591	156	-1.83998e+06
DR1	592	1	-1.84194e+06
SOX5	593	234	-1.84202e+06
CTBP2	594	165	-1.84315e+06
ZMIZ1	595	243	-1.84325e+06
KLF11	596	241	-1.84549e+06
DNMT1	597	224	-1.84618e+06
NR3C1	598	243	-1.8463e+06
TOE1	599	223	-1.84653e+06
EGR1	600	243	-1.84848e+06
ZNF26	601	233	-1.8492e+06
ATF7	602	6	-1.84951e+06
ATF3	603	243	-1.85052e+06
ZNF354C	604	239	-1.85105e+06
RELB	605	214	-1.85249e+06
FOXA2	606	243	-1.8539e+06
EOMES	607	201	-1.8554e+06
KLF16	608	243	-1.85816e+06
SMAD4	609	198	-1.86064e+06
MBD2	610	243	-1.86183e+06
ZKSCAN8	611	242	-1.86329e+06
CDX2	612	231	-1.86337e+06
MEF2A	613	241	-1.86463e+06
FOS	614	243	-1.86524e+06
ZNF791	615	235	-1.86667e+06
EZH2	616	243	-1.86708e+06
PMEPA1	617	201	-1.86798e+06
HMBOX1	618	229	-1.86835e+06
RBAK	619	235	-1.86835e+06
ZNF645	620	236	-1.8709e+06
MIER2	621	231	-1.87208e+06
CHD1	622	243	-1.87228e+06
GLI4	623	240	-1.87311e+06
ZBTB20	624	236	-1.87336e+06
WHSC1	625	240	-1.87626e+06
OVOL2	626	30	-1.87679e+06
EHMT2	627	237	-1.87807e+06
CEBPD	628	236	-1.87851e+06
IKZF1	629	243	-1.87893e+06
ZBTB40	630	243	-1.87908e+06
ZNF341	631	243	-1.87961e+06
RXRB	632	235	-1.88032e+06
ZNF169	633	236	-1.88081e+06
RUNX1	634	242	-1.88299e+06
GLIS1	635	238	-1.885e+06
ZNF157	636	237	-1.89129e+06
MIA3	637	243	-1.89242e+06
CREM	638	243	-1.89352e+06
GABPA	639	243	-1.89366e+06
PAX5	640	243	-1.89444e+06
CREB3L1	641	237	-1.89446e+06
ZNF391	642	240	-1.89515e+06
TCF12	643	243	-1.8954e+06
KLF4	644	240	-1.89556e+06
ZNF197	645	232	-1.89672e+06
MIER1	646	224	-1.89686e+06
HDAC8	647	242	-1.89932e+06
AR	648	242	-1.89937e+06
ZMYM3	649	242	-1.9003e+06
ZNF426	650	231	-1.90051e+06
ZNF19	651	240	-1.90162e+06
ETS1	652	243	-1.90241e+06
NFE2	653	243	-1.90266e+06
RXRA	654	243	-1.90279e+06
FOXA1	655	243	-1.90495e+06
GTF2F1	656	243	-1.90936e+06
HDGF	657	241	-1.91022e+06
CDK8	658	130	-1.91243e+06
SAP130	659	227	-1.91493e+06
ZNF223	660	234	-1.91547e+06
SP7	661	239	-1.91588e+06
TP63	662	200	-1.91689e+06
KMT2B	663	243	-1.91818e+06
RERE	664	240	-1.9189e+06
SMAD5	665	243	-1.91896e+06
KDM4B	666	236	-1.91997e+06
TFAP2A	667	230	-1.92177e+06
PEX2	668	231	-1.92219e+06
ZNF101	669	237	-1.92306e+06
LMTK3	670	1	-1.92392e+06
THRB	671	241	-1.92576e+06
HIC2	672	1	-1.92614e+06
IRF2	673	239	-1.9293e+06
ERG	674	234	-1.92942e+06
CHD8	675	226	-1.93169e+06
SMC3	676	243	-1.9322e+06
SLC25A2	677	49	-1.93239e+06
ZNF407	678	231	-1.93399e+06
ZNF781	679	235	-1.93676e+06
ZNF239	680	237	-1.93766e+06
DRAP1	681	236	-1.93775e+06
CEBPG	682	243	-1.93808e+06
RAD21	683	243	-1.93881e+06
ZNF300	684	234	-1.94497e+06
ZNF776	685	218	-1.94549e+06
NFYA	686	148	-1.95025e+06
BCOR	687	228	-1.95085e+06
ATF6	688	1	-1.95164e+06
KAT2B	689	243	-1.95198e+06
SREBF1	690	243	-1.95305e+06
RAD51	691	243	-1.95308e+06
ZNF23	692	237	-1.95424e+06
HDAC2	693	243	-1.95451e+06
NKX3-1	694	7	-1.95453e+06
TSC22D4	695	229	-1.95506e+06
RNASEH2A	696	242	-1.95558e+06
NR2F2	697	243	-1.9563e+06
FLI1	698	197	-1.95658e+06
ZNF707	699	241	-1.95661e+06
NFXL1	700	226	-1.95672e+06
ZNF766	701	233	-1.95841e+06
GATA4	702	243	-1.95858e+06
SIN3A	703	243	-1.95992e+06
MAFK	704	243	-1.96049e+06
ZNF266	705	240	-1.96049e+06
TAF7	706	243	-1.96113e+06
SRF	707	243	-1.96274e+06
ELF4	708	241	-1.9629e+06
KLF13	709	235	-1.96293e+06
KDM1A	710	243	-1.9639e+06
ZNF148	711	230	-1.96518e+06
ZNF423	712	240	-1.96591e+06
ARID3A	713	243	-1.96651e+06
GATAD2A	714	226	-1.96766e+06
SMARCE1	715	220	-1.96816e+06
ZNF511	716	237	-1.96899e+06
ZNF704	717	240	-1.96964e+06
HNF1A	718	240	-1.96976e+06
LHX2	719	41	-1.9708e+06
CBX1	720	243	-1.97136e+06
KLF7	721	242	-1.97141e+06
IRF5	722	240	-1.97149e+06
ZNF362	723	227	-1.97264e+06
ZNF837	724	241	-1.97304e+06
FOXP1	725	239	-1.97333e+06
HOMEZ	726	232	-1.97443e+06
ZNF747	727	236	-1.97662e+06
TEAD2	728	230	-1.97694e+06
RB1	729	241	-1.97776e+06
GTF2A2	730	232	-1.97796e+06
EMSY	731	228	-1.98187e+06
TSHZ1	732	242	-1.98201e+06
MITF	733	240	-1.98325e+06
HMGN3	734	187	-1.98554e+06
ZBTB49	735	234	-1.98579e+06
NONO	736	243	-1.98726e+06
ZSCAN16	737	243	-1.98806e+06
ZHX2	738	243	-1.9896e+06
PBX3	739	243	-1.99463e+06
SOX2	740	229	-1.99504e+06
ZNF507	741	217	-1.99533e+06
SCML2	742	23	-1.9956e+06
COPS2	743	210	-1.99562e+06
GATA6	744	224	-1.99574e+06
L3MBTL2	745	241	-1.99584e+06
ZNF324	746	238	-1.998e+06
ZSCAN4	747	240	-1.99954e+06
NKX2-1	748	171	-2.00092e+06
STAT6	749	21	-2.00178e+06
PRDM1	750	239	-2.00849e+06
SMARCB1	751	146	-2.00862e+06
ZBTB10	752	235	-2.00881e+06
ARNTL	753	200	-2.00974e+06
ZNF692	754	237	-2.01077e+06
NRF1	755	243	-2.01145e+06
KLF8	756	239	-2.01151e+06
IKZF2	757	231	-2.01173e+06
RCOR1	758	243	-2.01435e+06
ING3	759	164	-2.01536e+06
HCFC1	760	243	-2.01595e+06
RFX5	761	243	-2.01623e+06
DMAP1	762	241	-2.02084e+06
BACH1	763	243	-2.02482e+06
ZNF48	764	242	-2.02543e+06
E2F4	765	243	-2.02711e+06
THAP1	766	239	-2.03095e+06
OSR2	767	239	-2.03112e+06
ZNF316	768	236	-2.03142e+06
ZNF792	769	241	-2.0315e+06
CREBBP	770	231	-2.03248e+06
CBX5	771	242	-2.03261e+06
RING1	772	243	-2.03442e+06
AFF4	773	151	-2.03722e+06
ZNF584	774	236	-2.03789e+06
MYOD1	775	174	-2.03809e+06
PLRG1	776	228	-2.03823e+06
CDK9	777	178	-2.0384e+06
SAP30	778	242	-2.04013e+06
DAND5	779	243	-2.04447e+06
ARID4B	780	235	-2.04637e+06
ZNF555	781	192	-2.0471e+06
ELF1	782	243	-2.04714e+06
TFDP1	783	241	-2.05093e+06
DEAF1	784	235	-2.05298e+06
U2AF2	785	243	-2.05346e+06
INSM2	786	241	-2.05467e+06
SFPQ	787	243	-2.05811e+06
ZNF404	788	237	-2.05937e+06
HIC1	789	227	-2.0599e+06
TCF4	790	165	-2.06069e+06
CHD2	791	243	-2.06108e+06
SREBF2	792	243	-2.06122e+06
USF2	793	242	-2.0613e+06
IRF9	794	228	-2.06339e+06
SMC1A	795	221	-2.06474e+06
NFYB	796	166	-2.06488e+06
PRDM12	797	238	-2.06539e+06
MGAM	798	227	-2.0656e+06
INTS3	799	109	-2.06721e+06
BCL6	800	186	-2.07206e+06
PGR	801	172	-2.07245e+06
MXI1	802	243	-2.07399e+06
MLLT1	803	242	-2.07728e+06
ZNF670	804	238	-2.08492e+06
TEAD1	805	238	-2.08617e+06
TRIM22	806	243	-2.08895e+06
THRAP3	807	210	-2.09253e+06
STAT2	808	242	-2.097e+06
ZNF83	809	234	-2.10417e+06
CBX2	810	243	-2.10535e+06
JUND	811	243	-2.10725e+06
NFIC	812	196	-2.11707e+06
PRDM4	813	238	-2.11885e+06
E2F7	814	156	-2.11956e+06
IRF4	815	241	-2.12756e+06
RELA	816	239	-2.12779e+06
NFRKB	817	240	-2.13113e+06
E2F3	818	141	-2.14283e+06
PRDM2	819	229	-2.14533e+06
MYH11	820	170	-2.14573e+06
NIPBL	821	181	-2.14886e+06
SMAD2	822	243	-2.15077e+06
HIVEP1	823	28	-2.15669e+06
GTF2B	824	147	-2.16141e+06
MAFG	825	232	-2.16535e+06
ZNF740	826	240	-2.16676e+06
KMT2A	827	219	-2.17161e+06
ZNF143	828	243	-2.17393e+06
SIRT6	829	218	-2.1752e+06
SSRP1	830	219	-2.17699e+06
MYBL2	831	134	-2.18473e+06
ZNF639	832	241	-2.19493e+06
KLF5	833	187	-2.19785e+06
TP73	834	117	-2.2005e+06
TET2	835	145	-2.2127e+06
NKX2-3	836	3	-2.21573e+06
BRD3	837	157	-2.21855e+06
GLI2	838	115	-2.24363e+06
NOTCH1	839	107	-2.24519e+06
DAXX	840	117	-2.24613e+06
PPARG	841	188	-2.25272e+06
HID1	842	143	-2.25403e+06
MZF1	843	53	-2.26436e+06
ZC3H8	844	222	-2.27e+06
TCF3	845	196	-2.27174e+06
DMC1	846	105	-2.27849e+06
WRNIP1	847	149	-2.29641e+06
E2F5	848	228	-2.2995e+06
SMARCC1	849	136	-2.30889e+06
APOBEC3B	850	42	-2.31456e+06
TAF3	851	112	-2.35385e+06
PML	852	163	-2.37419e+06
ZNF217	853	121	-2.3963e+06
SPIB	854	85	-2.42122e+06
TCF21	855	86	-2.43481e+06
POLR2H	856	174	-2.43531e+06
ZFHX3	857	19	-2.43849e+06
DLX6	858	17	-2.43927e+06
BATF	859	107	-2.44518e+06
INSM1	860	12	-2.4458e+06
MECOM	861	78	-2.45225e+06
MED26	862	88	-2.46871e+06
GTF2I	863	154	-2.4937e+06
ZMYND11	864	6	-2.50093e+06
NFATC1	865	139	-2.51296e+06
BRD2	866	94	-2.51626e+06
SP4	867	123	-2.53458e+06
NFKB2	868	80	-2.53588e+06
VDR	869	111	-2.56601e+06
BRPF3	870	149	-2.5675e+06
CCND2	871	87	-2.57428e+06
ING5	872	132	-2.57484e+06
BRD1	873	119	-2.58177e+06
DNMT3A	874	11	-2.6036e+06
MBD1	875	68	-2.6139e+06
KMT2C	876	119	-2.62185e+06
LEO1	877	125	-2.62258e+06
EZH1	878	8	-2.63158e+06
NKX2-2	879	71	-2.63632e+06
ESR2	880	122	-2.64509e+06
MED12	881	65	-2.64546e+06
HAND1	882	93	-2.67399e+06
RUNX1T1	883	131	-2.67714e+06
ICE1	884	108	-2.71396e+06
HOXA4	885	136	-2.71823e+06
T	886	112	-2.72489e+06
HOXA6	887	124	-2.73696e+06
BPTF	888	92	-2.76496e+06
PHF2	889	78	-2.79309e+06
CD74	890	8	-2.80895e+06
ZNF552	891	110	-2.81368e+06
NELFE	892	124	-2.82494e+06
ERCC3	893	22	-2.84736e+06
NFAT5	894	80	-2.86298e+06
DLX1	895	84	-2.87334e+06
ZBED4	896	34	-2.91398e+06
ZNF750	897	97	-2.96756e+06
CCNT1	898	80	-2.97122e+06
RARG	899	82	-2.98098e+06
LMO2	900	77	-2.99219e+06
LYL1	901	100	-3.01801e+06
SMARCC2	902	104	-3.02474e+06
ATRX	903	4	-3.0534e+06
ISL2	904	5	-3.05535e+06
NR1H2	905	91	-3.06137e+06
VEZF1	906	65	-3.09001e+06
ZNF581	907	6	-3.13608e+06
PLAG1	908	10	-3.1668e+06
E2F2	909	62	-3.18022e+06
NR5A1	910	76	-3.19796e+06
RBL2	911	53	-3.19836e+06
DCP1A	912	10	-3.25112e+06
HOXC8	913	9	-3.26031e+06
NEUROD1	914	52	-3.3033e+06
ATOH1	915	66	-3.47864e+06
SOX17	916	68	-3.5696e+06
ELK4	917	79	-3.59402e+06
HOXA13	918	43	-3.60932e+06
AHR	919	59	-3.61576e+06
ELL2	920	69	-3.62266e+06
HOXA1	921	50	-3.68703e+06
EHF	922	54	-3.71568e+06
FOXD2	923	56	-3.73582e+06
E2F8	924	63	-3.75358e+06
FOXF2	925	7	-3.8077e+06
KAT2A	926	55	-3.80849e+06
ASCL2	927	61	-3.81361e+06
DACH1	928	24	-3.84704e+06
GMEB1	929	47	-3.8721e+06
MAFB	930	53	-3.93328e+06
ZNF250	931	54	-3.98574e+06
SETD1A	932	53	-3.99722e+06
HOXB1	933	2	-4.04709e+06
ZNF236	934	1	-4.07451e+06
HDAC3	935	55	-4.08569e+06
HOXC6	936	52	-4.14973e+06
GC	937	50	-4.25092e+06
STAT4	938	65	-4.38292e+06
DDX5	939	4	-4.5255e+06
HOXA10	940	46	-4.66087e+06
BACH2	941	49	-4.66404e+06
NCAPG	942	37	-4.68309e+06
MEF2C	943	52	-4.73741e+06
NCOR2	944	43	-4.77813e+06
FOXG1	945	38	-5.05553e+06
XRN2	946	29	-5.05999e+06
SALL4	947	53	-5.1757e+06
ELF2	948	43	-5.20521e+06
LMO3	949	38	-5.24055e+06
NFATC4	950	4	-5.25079e+06
LIN9	951	34	-5.31638e+06
HOXA5	952	34	-5.65964e+06
FEV	953	28	-5.74937e+06
ERF	954	25	-6.05433e+06
HOXB7	955	27	-6.11436e+06
NCAPG2	956	23	-6.24413e+06
CAMTA2	957	25	-6.41436e+06
KAT5	958	30	-6.47536e+06
DUX4L1	959	35	-6.78739e+06
HIVEP3	960	2	-6.79203e+06
NHLH1	961	6	-6.89824e+06
FOXE1	962	29	-7.09303e+06
RFX2	963	28	-7.13931e+06
HES7	964	2	-7.64073e+06
CREB3L4	965	12	-7.80125e+06
BRD9	966	21	-7.97687e+06
TFDP2	967	16	-8.19442e+06
THAP4	968	3	-8.20915e+06
FOXO3	969	16	-9.48661e+06
ISX	970	1	-9.96283e+06
ZBTB7B	971	17	-1.01209e+07
NR0B1	972	1	-1.07539e+07
MXD3	973	11	-1.08149e+07
TFEB	974	12	-1.1753e+07
GLIS3	975	10	-1.24721e+07
ETV7	976	11	-1.56983e+07
CASZ1	977	6	-1.89702e+07
HOXD11	978	7	-1.98146e+07
PARP1	979	1	-2.03685e+07
NR1H4	980	8	-2.10111e+07
ZBTB44	981	6	-2.30173e+07
KLF3	982	8	-2.42411e+07
CAMTA1	983	4	-3.58452e+07
RBMS1	984	1	-1.1263e+08
LTF	985	1	-1.37659e+08
GABPAP	986	1	-1.39561e+08

## Sheet: NANOG_RIF2_down
Regulator	Rank	Targets	Score
LHX4	1	2	5.76557e+07
FANCD2	2	2	2.36333e+07
SFMBT1	3	2	2.30897e+07
CTR9	4	1	1.9571e+07
NFKBIA	5	2	1.83596e+07
ZNF236	6	2	1.6404e+07
ZFP36L1	7	2	1.42312e+07
HDAC4	8	6	1.12419e+07
ATRX	9	2	-1.01275e+07
PARP1	10	2	7.80503e+06
ERCC6	11	9	7.60435e+06
JMJD6	12	18	7.29138e+06
USP7	13	2	7.29065e+06
POLR3G	14	3	7.16346e+06
BANP	15	26	6.80301e+06
PAX2	16	1	-6.59421e+06
EZH1	17	14	6.26276e+06
SETX	18	4	-6.09102e+06
PADI4	19	11	5.93691e+06
XRN2	20	22	5.55444e+06
NR6A1	21	1	-5.22887e+06
ASH1L	22	11	5.14343e+06
ING4	23	1	5.10854e+06
NEUROD1	24	30	4.47578e+06
ISL2	25	2	4.19254e+06
KDM3A	26	39	-4.1784e+06
FOXE1	27	19	3.8857e+06
RLF	28	3	-3.70249e+06
CDK12	29	14	-3.67253e+06
ZNF750	30	79	3.59723e+06
CREBL2	31	2	3.41516e+06
DACH1	32	21	3.37929e+06
FOXO3	33	21	3.20474e+06
HAND2	34	10	3.1987e+06
LMO3	35	31	3.19536e+06
RBL2	36	51	3.17458e+06
TRRAP	37	18	3.14739e+06
ATF6	38	3	3.04218e+06
CDC73	39	18	2.99718e+06
RUNX1T1	40	128	2.81491e+06
MYCN	41	27	2.76471e+06
ICE1	42	120	2.70018e+06
TOX4	43	1	2.63559e+06
CIC	44	1	2.62981e+06
LMO2	45	66	2.60096e+06
LIN9	46	34	2.57356e+06
SIX1	47	16	2.41155e+06
SIX2	48	120	2.39968e+06
ILK	49	224	2.37336e+06
MTF1	50	5	-2.32163e+06
FOXH1	51	84	2.31201e+06
WWTR1	52	35	2.27465e+06
SMARCC1	53	130	2.2648e+06
SCML2	54	32	2.23495e+06
PURA	55	2	2.23252e+06
DUX4L1	56	45	2.17155e+06
YY2	57	222	2.13895e+06
TLX1	58	42	2.12228e+06
NR4A2	59	1	2.12197e+06
LMX1B	60	3	2.12068e+06
HOXD13	61	1	2.08877e+06
PAX5	62	239	2.08057e+06
IRX5	63	3	2.07495e+06
ZNF791	64	227	1.99935e+06
ZNF680	65	236	1.97371e+06
CDK8	66	141	1.95858e+06
CCNT1	67	84	1.93426e+06
ZNF781	68	225	1.93243e+06
OSR2	69	233	1.89564e+06
AFF1	70	42	1.89155e+06
BRPF3	71	159	1.88399e+06
ZBTB4	72	1	1.88306e+06
PAX8	73	1	1.86737e+06
PGR	74	171	1.8589e+06
NIPBL	75	188	1.85834e+06
RAG2	76	182	1.8574e+06
SKI	77	1	-1.84491e+06
ID2	78	6	1.83298e+06
FOXP2	79	235	1.82861e+06
NCOR2	80	31	1.81985e+06
RUNX1	81	239	1.81607e+06
HIC1	82	232	1.81173e+06
ZNF711	83	1	1.80772e+06
HOXB13	84	65	1.79033e+06
PRDM11	85	51	1.7903e+06
MAFK	86	240	1.7784e+06
KAT5	87	25	1.77245e+06
MYOD1	88	152	1.76797e+06
KLF7	89	235	1.7594e+06
TSHZ1	90	231	1.7591e+06
MYH11	91	163	1.75499e+06
SCRT2	92	229	1.75061e+06
TET2	93	136	1.74465e+06
KCNH8	94	93	1.73933e+06
FOXP3	95	21	1.73736e+06
ZNF146	96	239	1.73645e+06
ZBTB16	97	19	1.73539e+06
ZNF740	98	239	1.73332e+06
GRHL2	99	147	1.72215e+06
KLF16	100	239	1.72065e+06
NRF1	101	240	1.71081e+06
KLF6	102	71	1.7035e+06
DNMT3B	103	235	1.70341e+06
CSNK2A2	104	32	1.69492e+06
NFKB1	105	130	1.69345e+06
KDM1A	106	240	1.69192e+06
EMSY	107	228	1.68548e+06
KAT2A	108	41	1.67086e+06
HNF4A	109	239	1.66959e+06
ZNF585B	110	231	1.6686e+06
COPS2	111	197	1.66647e+06
HES2	112	47	1.65007e+06
EOMES	113	194	1.64119e+06
PRDM1	114	233	1.64015e+06
DNMT3A	115	13	1.63767e+06
ZNF302	116	234	1.63533e+06
ELL	117	1	1.63197e+06
LEF1	118	235	-1.62447e+06
ZNF202	119	228	1.61971e+06
HID1	120	110	1.61891e+06
SMARCA5	121	212	1.61881e+06
DMC1	122	81	1.61774e+06
VDR	123	120	1.61576e+06
KLF5	124	190	1.60869e+06
SMAD5	125	239	1.60848e+06
TEAD4	126	240	1.5911e+06
ARID1B	127	217	1.58985e+06
ZNF639	128	237	1.58617e+06
TRIM25	129	230	1.57812e+06
KLF8	130	230	1.57589e+06
IRF5	131	235	1.57264e+06
ZBTB7A	132	238	1.56339e+06
PPARGC1A	133	7	1.56076e+06
HEXIM1	134	72	1.55882e+06
DAND5	135	240	1.55519e+06
PRAME	136	65	1.55005e+06
TOP2B	137	25	-1.54461e+06
ZNF507	138	222	1.5335e+06
PHB2	139	222	1.53166e+06
ZNF530	140	232	1.53019e+06
GATA4	141	239	1.52049e+06
ID3	142	232	-1.51748e+06
HNF4G	143	240	1.51178e+06
TCF7	144	240	1.51134e+06
MIXL1	145	237	1.50753e+06
ETS2	146	235	1.50724e+06
ZNF785	147	233	1.50264e+06
PITX3	148	73	1.50168e+06
RNF2	149	240	1.49886e+06
FOXA2	150	240	1.48893e+06
IRF1	151	240	1.47818e+06
ZNF263	152	234	1.47771e+06
SLC30A9	153	232	1.47624e+06
BARHL1	154	88	-1.47438e+06
SUPT20H	155	33	1.47276e+06
BRCA1	156	237	1.46793e+06
REPIN1	157	236	1.4645e+06
CDK7	158	141	1.46448e+06
HMGN1	159	23	1.46095e+06
SFPQ	160	240	1.44383e+06
ZBTB49	161	234	1.4423e+06
MYBL2	162	136	1.43962e+06
ZNF670	163	237	1.43927e+06
ZNF493	164	236	1.43887e+06
WDR5	165	240	1.4326e+06
THRB	166	237	1.43165e+06
ZNF157	167	233	1.43044e+06
MCM5	168	232	1.42404e+06
ZNF645	169	231	1.42087e+06
CHD8	170	199	1.42035e+06
IKZF2	171	228	1.41431e+06
UBP1	172	11	-1.40987e+06
ZNF555	173	209	1.40843e+06
TAL1	174	236	1.39976e+06
APOBEC3B	175	37	1.39974e+06
ZNF155	176	229	1.39649e+06
BRD7	177	5	1.39465e+06
FOXP1	178	238	1.392e+06
ZNF600	179	216	1.38855e+06
FOXO1	180	91	1.38498e+06
ZBTB1	181	237	1.38148e+06
TARDBP	182	240	1.37647e+06
ZBTB20	183	228	1.3735e+06
FOXC1	184	3	1.37338e+06
GC	185	66	1.37335e+06
GTF2F1	186	240	1.3733e+06
HCFC1	187	240	1.36877e+06
NCAPG2	188	14	-1.36047e+06
GFI1B	189	232	1.35564e+06
ZNF776	190	221	1.35008e+06
ZZZ3	191	219	1.34576e+06
ELF4	192	239	1.34297e+06
NANOG	193	241	1.34095e+06
ZFX	194	236	1.3403e+06
ELK4	195	100	1.33934e+06
PTPN18	196	7	-1.33901e+06
WHSC1	197	240	1.33891e+06
NEUROG3	198	21	1.33638e+06
ZSCAN18	199	235	-1.33373e+06
CEBPE	200	3	1.33059e+06
GATA6	201	224	1.32327e+06
ZGPAT	202	230	1.32288e+06
FOXO4	203	3	1.32175e+06
TP73	204	122	1.31964e+06
TBX3	205	239	1.31794e+06
FEZF1	206	231	-1.31389e+06
OTX1	207	1	-1.3082e+06
NFATC3	208	3	-1.30713e+06
DDX20	209	235	1.30546e+06
ZNF579	210	229	1.30336e+06
ZNF580	211	239	1.30062e+06
IRF4	212	238	1.29857e+06
STAT1	213	240	1.29595e+06
SPIB	214	94	1.29531e+06
GTF2I	215	151	1.29355e+06
LYAR	216	1	-1.29276e+06
ZNF2	217	232	1.29264e+06
WRNIP1	218	165	1.28684e+06
UBTF	219	240	1.28476e+06
MECP2	220	91	1.28178e+06
ESRRA	221	240	1.27993e+06
EBF1	222	237	1.27824e+06
MED12	223	74	1.27156e+06
SIN3B	224	240	1.27092e+06
TBX21	225	225	1.27061e+06
EHF	226	73	1.26982e+06
RFX1	227	239	1.26781e+06
HNF1A	228	231	1.26713e+06
MEF2D	229	234	1.26702e+06
SPDEF	230	169	1.26121e+06
ZHX1	231	239	1.26004e+06
MBD2	232	239	1.25896e+06
KMT2D	233	164	1.25886e+06
ZNF837	234	237	1.25225e+06
ATF3	235	240	1.25061e+06
CCNT2	236	188	1.24983e+06
TBP	237	238	1.24938e+06
EGR1	238	239	-1.24052e+06
NKX3-1	239	3	1.24005e+06
JUN	240	240	1.23993e+06
WT1	241	230	1.23988e+06
RARA	242	235	1.23254e+06
ZNF511	243	236	1.23213e+06
HOXA4	244	157	1.22888e+06
NR5A1	245	70	1.22679e+06
NR4A1	246	239	1.22002e+06
ZBTB10	247	234	1.21156e+06
TAF15	248	236	1.20397e+06
ZNF704	249	236	1.20193e+06
ARID4B	250	228	1.19781e+06
CTBP1	251	240	1.19401e+06
ZNF501	252	229	1.19186e+06
HNRNPL	253	239	1.18833e+06
T	254	98	1.18654e+06
ELL2	255	74	1.18336e+06
HOXD1	256	1	1.17951e+06
ZBTB2	257	225	1.17439e+06
ZMYND8	258	143	1.17227e+06
NKRF	259	228	1.1695e+06
SP5	260	234	-1.16761e+06
MIA3	261	240	1.16751e+06
SPI1	262	239	1.16515e+06
MEF2C	263	75	1.16355e+06
ZNF266	264	235	1.15663e+06
PPARG	265	190	1.15657e+06
TCF4	266	153	1.15254e+06
NR3C1	267	240	1.14854e+06
CHD2	268	239	1.14834e+06
MYNN	269	238	1.14808e+06
ZNF354C	270	238	1.1463e+06
ZNF488	271	237	1.14394e+06
KDM6A	272	240	1.14385e+06
FOSL2	273	233	1.1426e+06
RCOR1	274	240	1.14223e+06
MBD4	275	216	1.14096e+06
YBX1	276	240	1.1389e+06
ZMYM3	277	240	1.13852e+06
CTBP2	278	136	1.1364e+06
ZNF843	279	232	1.13465e+06
HLF	280	231	1.13438e+06
SIN3A	281	240	1.13114e+06
ZNF426	282	227	1.13113e+06
MITF	283	234	1.12778e+06
SOX5	284	230	1.12634e+06
TFDP2	285	12	1.12494e+06
ZFP69B	286	228	1.12321e+06
MAFG	287	229	1.12249e+06
ING3	288	171	1.11883e+06
ZNF223	289	235	1.11684e+06
CDX2	290	208	1.11645e+06
KMT2B	291	240	1.11285e+06
ETV1	292	234	1.11201e+06
FOSL1	293	239	1.11171e+06
FOXJ2	294	232	1.1102e+06
BCOR	295	224	1.1088e+06
EED	296	227	1.10434e+06
THAP4	297	3	1.10357e+06
SMAD2	298	240	1.10207e+06
TAF2	299	22	1.09677e+06
ZNF552	300	96	1.09642e+06
BATF	301	103	1.09262e+06
NFIL3	302	237	1.08955e+06
NFIC	303	192	1.08876e+06
TP63	304	185	1.08718e+06
ZNF654	305	231	1.08508e+06
DPPA3	306	1	1.08249e+06
BRD3	307	155	1.07631e+06
ZNF747	308	225	1.07198e+06
ZNF610	309	232	1.07127e+06
ZNF407	310	230	1.0708e+06
STAT3	311	241	1.06894e+06
MEIS3	312	3	1.06882e+06
FUS	313	240	1.06405e+06
MGAM	314	228	1.06338e+06
ZNF121	315	231	1.05978e+06
NFYA	316	142	1.05751e+06
ZNF391	317	231	1.05321e+06
TAF1	318	240	1.04539e+06
TFAP2C	319	210	1.04353e+06
ZNF547	320	231	1.04337e+06
HES7	321	1	-1.03996e+06
HES4	322	65	-1.03916e+06
RAD51	323	240	1.03891e+06
PHF2	324	95	1.03514e+06
TOP1	325	74	1.03266e+06
ZNF281	326	21	1.02942e+06
TBL1XR1	327	239	1.02819e+06
NCOR1	328	240	1.02651e+06
MED26	329	90	1.02125e+06
TFEB	330	24	1.02101e+06
GATA1	331	239	1.02048e+06
NR2F6	332	240	1.01858e+06
NFE2L2	333	240	1.01797e+06
ZNF697	334	232	1.01713e+06
LMNB1	335	149	1.01358e+06
YY1	336	240	1.01342e+06
ZBTB24	337	2	1.00671e+06
SNRNP70	338	239	1.00461e+06
MEF2A	339	238	1.00397e+06
GLIS2	340	232	996840
YAP1	341	157	995984
KAT2B	342	239	993436
PML	343	163	990711
DEK	344	230	990591
THAP11	345	231	989857
STAG2	346	1	989470
ING5	347	151	984471
PSIP1	348	125	983366
LEO1	349	122	983227
ARID3B	350	2	-981388
BCL6	351	191	981033
HOXA6	352	143	980012
NCOA1	353	235	976815
HIF1A	354	221	973733
PEX2	355	237	970082
TAF3	356	133	967894
PRDM4	357	236	965819
GTF3C2	358	33	965127
ZNF589	359	230	963955
TCF7L2	360	239	963785
ZSCAN29	361	235	959548
HDAC2	362	240	959048
TOE1	363	224	958359
ZNF101	364	234	955687
BPTF	365	97	954030
SALL4	366	65	950523
PHF8	367	240	950258
POU5F1	368	238	950156
ZEB1	369	229	949124
NR1H3	370	156	948398
PRDM2	371	233	945028
IRF3	372	239	943030
SRPK1	373	3	942851
PTBP1	374	232	936780
NR2C2	375	239	936558
IKZF1	376	238	936543
TERF1	377	60	931867
KDM5A	378	240	929886
SMC1A	379	201	925704
LARP7	380	223	-923745
SCRT1	381	232	923712
CREM	382	240	921166
MEIS2	383	7	920319
MAX	384	240	916581
CBFB	385	240	913622
ATF4	386	238	913367
ZNF26	387	227	912844
STAT5B	388	81	908632
SMARCA4	389	237	902583
GMEB2	390	237	-901869
ZIC2	391	222	-898936
ELF1	392	239	896900
KLF4	393	239	894702
STAT5A	394	147	894487
SOX10	395	6	-888720
ERG	396	225	888260
MIER1	397	222	877439
ZNF658	398	234	877400
INSM2	399	235	875810
KLF13	400	228	875451
ZBED4	401	46	874952
RAD21	402	240	872547
ZSCAN5A	403	234	868896
OTX2	404	212	-868353
KLF17	405	233	868160
NOTCH1	406	113	866416
ZNF558	407	225	864492
RB1	408	235	863910
AR	409	236	863825
GATA3	410	240	859576
TEAD2	411	229	-857726
FLI1	412	199	856081
IRF2	413	232	855955
ZNF324	414	234	855424
IRF9	415	230	853216
LDB1	416	47	852760
ZNF300	417	226	852059
BRD1	418	138	849664
GLYR1	419	2	847973
ZKSCAN1	420	240	845612
AGO1	421	228	844934
GATAD2A	422	225	843387
ZNF766	423	228	842841
ESR2	424	106	840425
TAF7	425	240	836617
BATF3	426	3	-834183
CDC5L	427	230	833925
ZNF138	428	224	832804
RUNX3	429	175	831623
NFATC1	430	150	831325
ADNP	431	220	829375
SUZ12	432	240	827350
NKX2-1	433	183	826207
KAT8	434	239	823245
DMAP1	435	239	821440
AHR	436	51	821036
ASCL1	437	92	820869
SOX9	438	106	-817567
PKNOX1	439	240	814486
INTS3	440	121	814126
NFYB	441	159	811559
BRD2	442	103	810697
E2F1	443	237	809417
ZNF644	444	239	808200
IRX3	445	4	-807415
ZBTB26	446	239	806274
TEAD1	447	235	805008
HEY1	448	159	-804995
KMT2C	449	129	802515
CDK6	450	51	801300
PBX3	451	238	801079
ZXDB	452	230	799532
MAFF	453	239	798393
ZFP41	454	232	797399
E2F4	455	240	795785
SOX4	456	56	795668
DCP1A	457	12	795257
SALL1	458	236	-793954
RERE	459	237	791405
HSF1	460	236	791234
ASH2L	461	237	786759
ZNF623	462	235	783298
SMAD3	463	158	782028
HOXA5	464	36	780393
ZNF404	465	229	776611
SSRP1	466	215	775086
ZNF16	467	236	774660
ZNF652	468	237	771878
OVOL3	469	236	767924
KLF9	470	239	765311
KDM2B	471	201	765231
MLX	472	236	764538
SREBF2	473	240	761752
NFRKB	474	240	760688
ZNF366	475	225	758225
ZNF76	476	236	756674
AEBP2	477	233	752910
MTA2	478	240	751349
TFAP2A	479	218	751021
CEBPB	480	240	750309
NR1H2	481	95	748722
ZNF207	482	240	746401
ZC3H8	483	226	739795
ZNF560	484	225	738505
HMGN3	485	183	738276
SRSF1	486	240	737083
ZNF23	487	231	735241
HMG20A	488	234	731616
ZSCAN4	489	233	731330
SOX13	490	231	729261
ZNF316	491	236	729129
ZMYND11	492	4	728936
CREB3	493	234	726767
CEBPD	494	236	726019
ETV7	495	6	722372
NPAT	496	91	721033
ZBED1	497	240	718520
ASXL1	498	166	-718245
U2AF2	499	240	718049
PDX1	500	81	714051
DNMT1	501	227	713388
SP7	502	226	713114
KLF15	503	2	712958
RFX2	504	30	712781
CBX2	505	240	709679
PAX6	506	53	-708209
DNAJC2	507	15	-706885
GATAD2B	508	234	-705888
ATOH1	509	69	702398
ZNF362	510	230	697910
HIVEP3	511	1	694165
ZSCAN16	512	239	689982
PCBP1	513	232	689275
ZNF143	514	239	688671
HOXB7	515	21	685712
PBX1	516	150	-684189
RCOR2	517	234	679627
ZNF354B	518	217	679285
BCL3	519	237	678126
NR5A2	520	34	674546
ESR1	521	240	674391
DROSHA	522	240	671230
HOXC9	523	111	670403
ZSCAN23	524	233	665242
POLR2H	525	193	665094
ZNF211	526	233	664433
RXRB	527	233	662551
ZNF3	528	232	661531
TDRD3	529	3	658631
TRIM28	530	240	658175
FOXA1	531	240	657698
ATF7	532	2	-657603
DLX2	533	8	656566
ARRB1	534	3	655872
ZC3H11A	535	6	-655183
ZNF140	536	236	653344
FOXQ1	537	2	651529
BARX1	538	55	648268
MIER3	539	233	648224
ZNF707	540	237	643402
SLC25A2	541	40	641566
ZNF133	542	230	636997
SAP130	543	230	634110
MCM3	544	197	632805
GSK3B	545	1	-632047
USF1	546	240	631822
SIX4	547	228	630826
RARG	548	89	630794
ZKSCAN8	549	238	629845
ZNF24	550	239	628432
RAX2	551	2	627567
RNASEH2A	552	238	626815
ZNF664	553	232	-626341
POU2F1	554	16	623673
MNT	555	239	622597
SRF	556	240	620605
KLF1	557	239	617217
SMAD4	558	180	616519
TFE3	559	235	615990
ICE2	560	2	615554
BACH2	561	60	614801
ZBTB7B	562	32	610420
U2AF1	563	240	610205
RBL1	564	117	607537
CTCF	565	240	607437
ZBTB11	566	240	605627
PIAS1	567	121	605268
SAP30	568	239	604620
DAXX	569	127	604327
NELFE	570	134	603435
HLTF	571	222	601264
CBX1	572	237	601011
ETV4	573	235	598412
SMC3	574	240	591962
CDK9	575	175	591935
MYC	576	241	-590265
ZNF341	577	236	589222
BCLAF1	578	240	587948
HHEX	579	234	586871
RBFOX2	580	230	584661
CEBPZ	581	240	583653
CREBBP	582	217	582000
NCAPG	583	17	-581137
ELF3	584	234	580149
MYBL1	585	7	579601
BACH1	586	240	573534
ZNF335	587	227	568786
LYL1	588	103	-564340
CHD7	589	240	-564024
REST	590	240	564011
DLX5	591	1	-559834
ZNF514	592	235	554672
SUPT5H	593	208	552370
PTTG1	594	229	549656
HOXA7	595	35	-548083
FOXK2	596	240	546880
TFDP1	597	236	-546309
HDAC1	598	238	545188
ZNF217	599	131	-541375
GRHL1	600	14	541056
GTF2E2	601	226	534603
STAT6	602	14	532166
FOXK1	603	71	-531313
CUX1	604	240	531196
POU2F2	605	235	528644
HDAC8	606	234	526742
SOX11	607	13	-519735
FOXM1	608	232	-519643
SMARCE1	609	227	517573
POU2AF1	610	5	517429
TRIM22	611	240	511869
ID1	612	12	-505487
GABPA	613	240	504660
ZNF197	614	228	504646
THRAP3	615	213	499464
NR2C1	616	234	499155
RBPJ	617	131	499061
GLI4	618	235	497654
HOXC8	619	12	495983
SP2	620	236	495833
ZFP3	621	238	495827
ZFP37	622	227	492834
GLI1	623	4	492576
ZFP64	624	239	491933
KDM4B	625	233	-490386
ARNT2	626	14	490383
FEV	627	32	488683
TCF7L1	628	3	487305
PRDM12	629	235	486474
HMGA1	630	1	485957
ZNF416	631	232	485449
HDAC6	632	237	-481881
ZNF169	633	229	480113
GDNF	634	240	479231
HOMEZ	635	228	477905
HOXA2	636	27	476753
HMBOX1	637	231	474617
DEAF1	638	231	474338
SOX2	639	223	474040
JUND	640	240	-472762
MXI1	641	240	471767
ZEB2	642	239	-470674
CLOCK	643	86	469431
TRIM24	644	237	-467834
L3MBTL2	645	238	467011
TEAD3	646	234	463321
MCM7	647	239	462379
USF2	648	239	461924
FOXA3	649	225	460361
CREB1	650	239	456883
NKX2-5	651	37	453879
ZNF524	652	229	453822
TP53BP1	653	235	-451913
PITX1	654	6	-448212
CTNNB1	655	97	-446328
HDGF	656	237	-446277
ZNF83	657	232	445690
HINFP	658	231	445216
ERCC3	659	29	445114
ZFP42	660	127	444872
MAFB	661	58	441181
GLIS1	662	233	440119
ZBTB40	663	240	439693
FOXG1	664	61	439486
GATA2	665	240	436353
DIDO1	666	228	435923
ZBTB48	667	232	435687
YBX3	668	229	431076
HSF4	669	4	-430622
E2F3	670	160	430541
NKX2-8	671	1	426632
ZNF592	672	236	426148
KLF3	673	13	425589
SIRT6	674	212	424851
RBAK	675	231	424248
CHD1	676	240	417876
ZNF423	677	238	416858
CSDE1	678	235	416693
LMNA	679	105	416581
CBX4	680	6	412299
ASCL2	681	60	408195
GLI2	682	130	404923
CCND2	683	85	403530
ZNF18	684	232	-403227
MLLT1	685	239	402019
PLRG1	686	227	401765
ZNF701	687	233	400064
CNOT3	688	209	399284
RBBP5	689	240	395778
HNF1B	690	35	394682
CEBPA	691	235	393931
ZNF792	692	240	392087
ZBTB21	693	232	390965
ELK1	694	240	386812
CEBPG	695	240	384807
CBX3	696	240	384221
PRPF4	697	227	383799
TFAM	698	11	-380881
NFE2	699	239	380745
AMH	700	6	379399
ZFP36L2	701	8	379326
CBX8	702	240	-377250
SP4	703	114	376018
ZNF318	704	235	374748
JMJD1C	705	147	373417
ETV5	706	108	372308
NR1D1	707	16	366774
CXXC1	708	161	361387
MZF1	709	63	-354603
NONO	710	240	353815
RELB	711	228	-353230
NFXL1	712	228	350364
ETV6	713	240	348210
CIITA	714	7	344836
PROX1	715	61	342704
TERF2	716	6	342301
ZNF92	717	58	342161
GLI3	718	73	-341623
THAP1	719	234	341245
TET3	720	1	339839
DLX1	721	111	338834
HOXA13	722	70	335628
NR1H4	723	5	334797
ZNF518A	724	235	329475
STAT4	725	66	327140
CNBP	726	1	-326043
FOXD2	727	59	318578
ZNF433	728	233	-317986
PPARA	729	4	313851
HOXA1	730	79	313818
MAF	731	7	312924
ZNF280C	732	233	-311906
MTA1	733	228	-310883
DRAP1	734	235	310837
HAND1	735	68	309020
KDM4A	736	218	306740
HOXA10	737	48	305573
NKX2-2	738	97	304844
MXD1	739	76	-304044
PPARD	740	49	303696
ZNF175	741	240	303510
AGO2	742	4	302896
KDM5D	743	41	301880
DPEP3	744	206	-300732
NFYC	745	236	300636
ARID3A	746	240	300476
JARID2	747	123	299419
CREB3L1	748	232	296476
CD74	749	3	295371
NR1I2	750	3	294237
FOS	751	240	-289697
SETD1A	752	42	287151
ZNF292	753	237	286261
ZNF512	754	228	283666
BCL11B	755	235	282322
JDP2	756	12	281639
TCF12	757	240	281637
ZBTB44	758	3	276223
BARX2	759	9	275963
POLR2A	760	240	275181
HNRNPUL1	761	240	274490
LHX2	762	39	273780
RING1	763	240	271323
NFE2L1	764	232	270606
HDAC3	765	46	266853
ETS1	766	240	261582
CHAMP1	767	200	258461
E2F7	768	154	-257525
ZHX2	769	240	-255166
DPF2	770	237	-254357
ARNTL2	771	2	-253715
ELF2	772	57	251689
NBN	773	239	250476
CAMTA2	774	24	247751
ARNTL	775	204	242783
CREB3L4	776	16	239186
GTF2B	777	158	-237062
GARS	778	226	234840
ZNF48	779	238	232885
SUMO2	780	208	232478
ZNF584	781	235	230562
MXD3	782	8	-227046
ZNF19	783	236	225919
EZH2	784	240	-223278
ZNF687	785	233	222247
CBX5	786	240	-220737
HBP1	787	235	219805
ISL1	788	8	217757
ZNF692	789	229	217515
RUNX2	790	50	214546
NFE2L3	791	1	212233
EHMT2	792	237	210987
PRKDC	793	14	-210210
ZBTB33	794	240	-209393
SREBF1	795	240	-206912
HNRNPK	796	1	-204496
PMEPA1	797	200	201326
MECOM	798	107	201015
KLF11	799	236	199871
HIVEP1	800	44	198009
ZMIZ1	801	239	192514
KDM4C	802	157	191242
E2F8	803	70	190790
ZNF12	804	30	-189807
NKX6-1	805	1	189399
PRDM14	806	26	-187875
MAZ	807	240	-186043
AFF4	808	156	183736
GATAD1	809	232	182525
SMARCB1	810	148	-182385
ZNF384	811	240	178892
E2F6	812	238	175821
BCL11A	813	234	173733
SNAI2	814	214	-173305
CBFA2T2	815	5	172189
CASZ1	816	8	171264
RXRA	817	240	169504
SNAPC1	818	3	168819
ZNF280D	819	229	168203
GPS2	820	1	165565
NFIB	821	2	-164770
RFXANK	822	238	-164713
SON	823	5	-161900
MBD1	824	66	-159196
SOX3	825	30	155073
LIN54	826	13	154556
MAPK14	827	1	153080
PRDM10	828	229	152135
LCOR	829	1	-151385
RELA	830	237	-150643
SH2D3C	831	15	150432
NME2	832	1	150034
E2F5	833	228	148037
HIC2	834	1	146851
VEZF1	835	75	-146802
ZNF548	836	232	145761
ZNF486	837	6	144880
ZNF239	838	229	-143092
DDX5	839	2	141250
TCF3	840	196	141127
LMTK3	841	2	140773
SIX5	842	240	-140058
CBX6	843	2	140033
INO80	844	2	139472
ZBTB17	845	222	137993
SVIL	846	1	137146
REL	847	3	134597
NFATC4	848	4	133999
ZNF84	849	23	-133514
HOXC6	850	75	128112
RORA	851	23	125109
ZSCAN9	852	234	-123868
PUF60	853	1	123661
EP300	854	240	121045
ATF5	855	57	120938
E2F2	856	74	-120067
OVOL1	857	1	119519
GABPAP	858	1	116604
ZFHX4	859	3	-116281
HEYL	860	4	-115718
BRD4	861	240	115135
PTRF	862	227	114281
STAT2	863	238	-113658
HIRA	864	27	-113624
C17ORF49	865	30	113525
HTT	866	5	112576
MAPK1	867	1	-112211
GMEB1	868	68	111950
GFI1	869	1	107509
DMRT1	870	1	106924
SMAD7	871	1	-106355
SUMO1	872	13	95995.2
NFKB2	873	81	-95874.8
ZNF8	874	19	94552.1
BAMBI	875	1	89894.3
POLR3A	876	21	88189.7
ZNF581	877	6	-87279.8
EMX1	878	6	86816.5
FOXF2	879	5	86534.9
SETDB1	880	234	86095.5
LFNG	881	1	-84475.5
ENO1	882	1	82133.1
DR1	883	1	81920.1
INSM1	884	6	81045.4
BRD9	885	11	80522.2
PRKCQ	886	15	-80082.4
MYB	887	238	-78897.8
NR2F2	888	240	73765.9
OVOL2	889	28	-73715.6
KDM5B	890	240	-73374.2
NELFA	891	101	72919.3
LHX3	892	3	72291.4
FOXI1	893	7	72013.7
SMARCC2	894	79	70962.6
TCF21	895	68	70701.3
HOXC11	896	9	-70675.8
HOXA9	897	1	70513.3
HOXB6	898	3	70267.2
NR3C2	899	1	69626.4
ALX4	900	7	-69497.2
MTA3	901	237	-69211.3
ZFHX2	902	221	-69173.4
MIER2	903	232	68551.3
IRF8	904	1	67697.7
ZNF34	905	225	67061.7
EGR2	906	236	-66347.1
POU3F2	907	20	66159.7
NKX2-3	908	4	65883.3
DLX6	909	13	63785
PLAG1	910	6	-63406.6
HSF2	911	10	62340.9
BBX	912	1	61679.1
CTCFL	913	238	60641
DNAJC5	914	1	-59849
GTF2A2	915	224	-59009.8
MXD4	916	234	58536.1
SOX17	917	45	58329.2
TGIF2	918	226	-57887.8
SLC25A37	919	2	57769
FUBP1	920	1	57610.2
IRX2	921	1	-57606
KMT2A	922	202	57270
ERF	923	23	-56500
ADAR	924	1	50568.9
FERD3L	925	1	50450.2
GLIS3	926	14	49522.4
RFX5	927	238	-49305.1
BHLHE40	928	240	-48826.7
WIZ	929	24	48463.2
DYRK1A	930	3	47159.5
LCORL	931	1	46011.1
ZNF250	932	73	-44608.5
PYGO2	933	234	-44242.6
CHD4	934	240	43406.2
BMI1	935	240	42471.7
SNAPC5	936	1	42151.6
HOXC13	937	3	40236.9
KDM5C	938	35	39230.7
ONECUT1	939	7	-37849.9
AKT1	940	1	-37331.3
SATB1	941	23	37278.1
ZFHX3	942	30	36702.1
IKZF5	943	1	-36467.6
RFX7	944	12	-34731.1
NFAT5	945	94	32943.3
TSC22D4	946	234	32193.2
RREB1	947	7	29277.5
MSX1	948	1	-28976.6
ALKBH3	949	5	28819.7
CAMTA1	950	11	28223.6
NHLH1	951	5	26229.4
SNAI1	952	2	25043.4
HOXB8	953	3	24995.7
DNTTIP1	954	1	-20322.6
MAPK3	955	1	-19991.9
HES1	956	225	18665.8
GBX2	957	2	15841.2
KLF10	958	2	-15210
TFAP4	959	235	14571.4
HOXB2	960	2	-14253.6
PATZ1	961	229	13966.1
ZNF148	962	230	13157.5
ZBTB8A	963	233	12188.7
FOXF1	964	1	11839.4
KDM6B	965	154	-11761.6
SMAD6	966	1	10778.9
EPAS1	967	15	7419.75
PCGF2	968	19	7096.21
HOXD11	969	5	-6607.16
ELF5	970	16	-4292.66
ZNF274	971	240	-4173.91
MAML3	972	2	-3393.1
ACVR2B	973	1	2472.66
ZFAT	974	1	-2362.33

## Sheet: NANOG_TDD_up
Regulator	Rank	Score
RNF112	1	1
BTRC	2	1
POU3F1	3	1
ILF3	4	1
HOXD10	5	1
NCOA2	6	1
CRTC1	7	1
ESRRB	8	1
KLLN	9	0.333333
ZNF350	10	0.333333
FOXD1	11	0.333333
PARK2	12	0.333333
NFIA	13	0.333333
TRPS1	14	0.107143
NR0B1	15	0.1
LTF	16	0.1
EFNA5	17	0.1
TGFBR1	18	0.0666667
EGR4	19	0.047619
GABPAP	20	0.047619
EFNA1	21	0.047619
TWIST1	22	0.0363636
RARB	23	0.0222222
MDM2	24	0.0190476
CDKN1B	25	0.00833333
CTR9	26	0.00666667
CIC	27	0.00526316
ARID2	28	0.0047619
SMARCA2	29	0.004329
SKI	30	0.00362319
SRPK2	31	0.00333333
PAX8	32	0.00307692
SIRT3	33	0.002849
EGFR	34	0.0025641
EP400	35	0.00229885
MLLT3	36	0.00201613
FERD3L	37	0.00163265
TET3	38	0.0015015
HOXA11	39	0.00134953
MAP2K1	40	0.00134953
CDX1	41	0.0012987
REL	42	0.00121951
HIC2	43	0.00110742
PAX2	44	0.000932401
HECTD1	45	0.000886525
ZMYND11	46	0.000840336
HOXD4	47	0.000804829
IKZF5	48	0.000782473
NR4A2	49	0.000754148
FOXQ1	50	0.000732601
BCL10	51	0.000560224
FANCD2	52	0.000547196
MAPK1	53	0.000534616
LHX5	54	0.000528821
DPPA3	55	0.000528821
HIVEP3	56	0.000522466
PHF6	57	0.000512033
NR3C2	58	0.000509684
TOX4	59	0.000506586
ATRX	60	0.000492126
TDRD3	61	0.000482625
CD74	62	0.0004363
ISL2	63	0.000429997
NFIB	64	0.000417058
THAP4	65	0.00039984
TFCP2	66	0.00039604
HES7	67	0.000380735
BBX	68	0.000373413
ING4	69	0.000370233
ARNTL2	70	0.000359389
CBX7	71	0.000346981
ISL1	72	0.000343997
SNAI1	73	0.000332204
DDX5	74	0.000322503
HOXD9	75	0.000316456
MEIS1	76	0.000305111
HOXB8	77	0.00029967
DMRT2	78	0.000293858
IRX5	79	0.000289729
MTF1	80	0.000286862
FOXI1	81	0.000284576
ICE2	82	0.00028342
CBX6	83	0.00028177
NKX6-1	84	0.000280112
NFE2L3	85	0.000267308
HOXB1	86	0.000262261
LCORL	87	0.000261233
LHX4	88	0.000256016
HOXB2	89	0.000238892
EMX1	90	0.000232919
SNAPC1	91	0.000227842
RAX2	92	0.000217344
NKX2-8	93	0.000214684
ZBTB4	94	0.000206143
PARP1	95	0.00019802
USP7	96	0.000196986
ELL	97	0.000194137
ARID1A	98	0.000188947
INSM1	99	0.000178675
MAML3	100	0.000177187
DDIT3	101	0.000176336
RREB1	102	0.000174145
SRPK1	103	0.000160248
GLI1	104	0.000159257
LHX3	105	0.000159223
NFATC3	106	0.00015873
MSX1	107	0.00015528
INO80	108	0.000154715
LMX1B	109	0.000154571
SFMBT1	110	0.000140056
GPS2	111	0.00013802
NKX3-1	112	0.000134608
MEOX2	113	0.00013328
MBD3L2	114	0.00013113
POLR3G	115	0.000129032
ZFP36L1	116	0.000125541
FOXO4	117	0.000124421
POU2AF1	118	0.000118497
CBX4	119	0.000117964
SOX10	120	0.000110734
HOXD11	121	0.000110156
PLAG1	122	0.000108925
IRF8	123	0.000107945
NHLH1	124	0.000104728
GLYR1	125	0.000102548
FOXC1	126	0.000101317
ARRB1	127	0.000100503
HSF4	128	0.000100368
FOXF2	129	9.98217e-05
DYRK1A	130	9.87459e-05
CBFA2T2	131	9.81258e-05
PITX1	132	9.63855e-05
ZBTB44	133	9.54882e-05
ATF7	134	9.44198e-05
PPARA	135	9.29023e-05
ONECUT1	136	9.0876e-05
ID2	137	8.97847e-05
CEBPE	138	8.64155e-05
HTT	139	8.40583e-05
NR1H4	140	8.35919e-05
TERF2	141	8.09799e-05
MYF6	142	8.06257e-05
ZNF486	143	7.9506e-05
ZBTB24	144	7.79599e-05
BRD7	145	7.25953e-05
HOXB6	146	7.10732e-05
ZFHX4	147	6.74627e-05
ZNF581	148	6.50512e-05
MEIS2	149	6.11546e-05
CREBL2	150	6.07977e-05
NFATC4	151	5.85952e-05
TFAM	152	5.79448e-05
EPAS1	153	5.76557e-05
CAMTA1	154	5.67376e-05
IRX2	155	5.3416e-05
ASH1L	156	5.19292e-05
SETX	157	5.10852e-05
HOXC11	158	5.0631e-05
CIITA	159	5.0188e-05
TCF7L1	160	5.016e-05
DNAJC2	161	5.00626e-05
KLF15	162	4.94193e-05
HEYL	163	4.92732e-05
NCAPG2	164	4.90409e-05
ZNF236	165	4.87734e-05
HOXC8	166	4.798e-05
STAT6	167	4.62934e-05
TFDP2	168	4.50827e-05
HOXC13	169	4.4426e-05
SON	170	4.40428e-05
PRDM14	171	4.39215e-05
KLF3	172	4.30698e-05
MYBL1	173	4.29542e-05
TCFL5	174	4.27679e-05
CASZ1	175	4.23197e-05
ETV7	176	4.16823e-05
DCP1A	177	4.14654e-05
SOX11	178	4.11818e-05
SLC25A37	179	4.11353e-05
HAND2	180	4.08242e-05
ALX4	181	4.01792e-05
NR1I2	182	3.89848e-05
ERCC6	183	3.85223e-05
IRX3	184	3.84712e-05
DLX6	185	3.75545e-05
NKX2-3	186	3.74065e-05
CREB3L4	187	3.6898e-05
PTPN18	188	3.62122e-05
HDAC4	189	3.596e-05
AGO2	190	3.53782e-05
ZFP36L2	191	3.42983e-05
RFX7	192	3.42332e-05
GLIS3	193	3.20056e-05
PPARGC1A	194	3.16555e-05
FOXE1	195	3.09246e-05
RLF	196	2.92475e-05
ID1	197	2.86975e-05
MXD3	198	2.86364e-05
UBP1	199	2.81992e-05
NEUROG3	200	2.8057e-05
DNMT3A	201	2.74955e-05
ELF5	202	2.74823e-05
JDP2	203	2.70827e-05
PCGF2	204	2.57151e-05
POU2F1	205	2.50385e-05
HSF2	206	2.40743e-05
CDC73	207	2.39314e-05
SATB1	208	2.34676e-05
DACH1	209	2.32287e-05
ERF	210	2.24762e-05
ZC3H11A	211	2.24082e-05
BARX2	212	2.21114e-05
BRD9	213	2.15053e-05
EZH1	214	2.131e-05
ZNF84	215	2.0913e-05
TOP2B	216	2.04498e-05
XRN2	217	2.01047e-05
NCAPG	218	1.98355e-05
TFEB	219	1.97091e-05
WWTR1	220	1.95935e-05
AMH	221	1.95335e-05
SH2D3C	222	1.95068e-05
CAMTA2	223	1.94219e-05
NR5A2	224	1.93395e-05
SIX1	225	1.89562e-05
NR1D1	226	1.87011e-05
FOXP3	227	1.83024e-05
ZNF281	228	1.78446e-05
NEUROD1	229	1.75474e-05
AFF1	230	1.71294e-05
CDK12	231	1.68642e-05
ALKBH3	232	1.6852e-05
PRKDC	233	1.67499e-05
POU3F2	234	1.65242e-05
JMJD6	235	1.61829e-05
FOXO3	236	1.61301e-05
DLX2	237	1.60841e-05
HIRA	238	1.56123e-05
APOBEC3B	239	1.55461e-05
SOX3	240	1.54917e-05
MAF	241	1.54696e-05
FEV	242	1.52944e-05
PRKCQ	243	1.5004e-05
SALL4	244	1.47089e-05
TAF2	245	1.45653e-05
SUMO1	246	1.45581e-05
HOXB7	247	1.43554e-05
BANP	248	1.43213e-05
DR1	249	1.41844e-05
PADI4	250	1.41623e-05
ZNF8	251	1.37693e-05
HOXA7	252	1.3661e-05
ZFHX3	253	1.33285e-05
OVOL2	254	1.33185e-05
ZBTB7B	255	1.32564e-05
POLR3A	256	1.31037e-05
HMGN1	257	1.305e-05
LMO3	258	1.28866e-05
HNF1B	259	1.28859e-05
ATF6	260	1.2851e-05
LHX2	261	1.26452e-05
CSNK2A2	262	1.26057e-05
WIZ	263	1.25524e-05
ZBTB16	264	1.25522e-05
ZNF12	265	1.18267e-05
LIN54	266	1.16901e-05
KDM5C	267	1.16642e-05
HOXA5	268	1.16353e-05
ERCC3	269	1.12974e-05
LMTK3	270	1.12041e-05
PPARD	271	1.11507e-05
KDM5D	272	1.09174e-05
NKX2-5	273	1.07557e-05
ARNT2	274	1.0754e-05
RUNX2	275	1.07169e-05
PAX6	276	1.06988e-05
RORA	277	1.04479e-05
MAFB	278	1.04264e-05
CTNNB1	279	1.0412e-05
RFX2	280	1.02754e-05
TRRAP	281	1.00779e-05
GRHL1	282	1.00704e-05
KAT2A	283	1.00189e-05
SOX17	284	9.89411e-06
AHR	285	9.87092e-06
NCOR2	286	9.32107e-06
KAT5	287	9.21637e-06
ZBED4	288	9.11395e-06
DMC1	289	9.11268e-06
HDAC3	290	9.02854e-06
ZNF92	291	8.91696e-06
MYCN	292	8.8451e-06
SLC25A2	293	8.70904e-06
LIN9	294	8.68277e-06
SCML2	295	8.63922e-06
KDM3A	296	8.59268e-06
C17ORF49	297	8.40862e-06
HES2	298	8.29718e-06
HAND1	299	8.24898e-06
PRDM11	300	8.20997e-06
HIVEP1	301	7.9175e-06
T	302	7.89522e-06
TLX1	303	7.82916e-06
ATF5	304	7.64841e-06
LDB1	305	7.50129e-06
ATOH1	306	7.47054e-06
HOXA2	307	7.22564e-06
DUX4L1	308	7.20715e-06
ASCL2	309	7.20302e-06
BACH2	310	7.17207e-06
TERF1	311	6.90406e-06
CDK6	312	6.80507e-06
ELF2	313	6.78004e-06
GC	314	6.75527e-06
FOXD2	315	6.73974e-06
SETD1A	316	6.68335e-06
TCF21	317	6.61933e-06
HOXA10	318	6.5196e-06
MZF1	319	6.43539e-06
NR5A1	320	6.29339e-06
FOXH1	321	6.1839e-06
BARX1	322	6.15577e-06
FOXG1	323	6.13204e-06
SOX4	324	6.06042e-06
MBD1	325	6.02136e-06
VEZF1	326	6.00322e-06
RBL2	327	6.00192e-06
HES4	328	5.988e-06
LMO2	329	5.85061e-06
HOXA13	330	5.80048e-06
GTF3C2	331	5.75132e-06
STAT4	332	5.68611e-06
PROX1	333	5.65223e-06
HOXB13	334	5.62385e-06
PDX1	335	5.56457e-06
PHF2	336	5.49639e-06
HOXC6	337	5.46215e-06
ZNF552	338	5.37865e-06
SUPT20H	339	5.3731e-06
BARHL1	340	5.30538e-06
E2F2	341	5.26612e-06
GMEB1	342	5.22996e-06
JARID2	343	5.13027e-06
GLI3	344	5.08183e-06
ZNF250	345	5.06316e-06
SMARCC2	346	4.93294e-06
TOP1	347	4.88712e-06
KLF6	348	4.7494e-06
HID1	349	4.73783e-06
FOXO1	350	4.65416e-06
ZNF750	351	4.62367e-06
STAT5B	352	4.51535e-06
NFKB2	353	4.50053e-06
LMNA	354	4.4722e-06
MECOM	355	4.36602e-06
NFAT5	356	4.36335e-06
CLOCK	357	4.34467e-06
TET2	358	4.34198e-06
E2F8	359	4.29312e-06
HEXIM1	360	4.27762e-06
ELL2	361	4.26165e-06
EHF	362	4.25761e-06
ZFP42	363	4.2336e-06
CTBP2	364	4.23102e-06
RARG	365	4.22743e-06
ESR2	366	4.16226e-06
HOXA1	367	4.1303e-06
MEF2C	368	4.11461e-06
ZNF217	369	4.11094e-06
NKX2-2	370	3.95564e-06
SIX2	371	3.90339e-06
MED26	372	3.87028e-06
MXD1	373	3.86095e-06
PRAME	374	3.79517e-06
SP4	375	3.79285e-06
PITX3	376	3.77018e-06
SMARCC1	377	3.75895e-06
MED12	378	3.73899e-06
ASCL1	379	3.73746e-06
HOXC9	380	3.71829e-06
SPIB	381	3.70311e-06
KCNH8	382	3.59371e-06
NELFA	383	3.55318e-06
PSIP1	384	3.54783e-06
CCND2	385	3.5063e-06
NR1H2	386	3.488e-06
FOXK1	387	3.48685e-06
KMT2C	388	3.45437e-06
BPTF	389	3.38799e-06
TP73	390	3.31356e-06
LYL1	391	3.31232e-06
DAXX	392	3.29942e-06
RBL1	393	3.29725e-06
NPAT	394	3.22853e-06
PIAS1	395	3.2095e-06
DLX1	396	3.16425e-06
BATF	397	3.09409e-06
SOX9	398	3.04683e-06
BRD1	399	2.97418e-06
MECP2	400	2.9261e-06
BRD2	401	2.91886e-06
LEO1	402	2.90831e-06
CCNT1	403	2.90259e-06
TCF4	404	2.85215e-06
ZMYND8	405	2.83303e-06
GRHL2	406	2.82612e-06
INTS3	407	2.80456e-06
ETV5	408	2.75425e-06
NOTCH1	409	2.75372e-06
GTF2I	410	2.74922e-06
ASXL1	411	2.7233e-06
RUNX1T1	412	2.70397e-06
E2F7	413	2.70009e-06
SMAD3	414	2.65947e-06
SMAD4	415	2.656e-06
BRPF3	416	2.61873e-06
ING5	417	2.61718e-06
NFKB1	418	2.60767e-06
KDM4C	419	2.60675e-06
KDM6B	420	2.59527e-06
BRD3	421	2.56627e-06
CXXC1	422	2.55423e-06
NELFE	423	2.52857e-06
SMARCB1	424	2.50459e-06
YAP1	425	2.47799e-06
GLI2	426	2.4691e-06
ELK4	427	2.45798e-06
VDR	428	2.45337e-06
HEY1	429	2.45266e-06
AFF4	430	2.45132e-06
ICE1	431	2.41951e-06
TAF3	432	2.40968e-06
RBPJ	433	2.39557e-06
LMNB1	434	2.38288e-06
HOXA6	435	2.3802e-06
MYOD1	436	2.36612e-06
MYBL2	437	2.35201e-06
EOMES	438	2.3161e-06
NR1H3	439	2.31435e-06
CDK7	440	2.30901e-06
MYH11	441	2.29203e-06
E2F3	442	2.28774e-06
PBX1	443	2.27901e-06
GTF2B	444	2.25531e-06
ING3	445	2.23973e-06
CDK8	446	2.23923e-06
HOXA4	447	2.20265e-06
NIPBL	448	2.1641e-06
CDK9	449	2.15749e-06
JMJD1C	450	2.14264e-06
PGR	451	2.14072e-06
RAG2	452	2.11447e-06
NFATC1	453	2.11291e-06
KMT2D	454	2.07704e-06
KDM2B	455	2.06432e-06
SPDEF	456	2.04949e-06
NFYB	457	1.96133e-06
NFYA	458	1.94337e-06
CNOT3	459	1.94046e-06
ARNTL	460	1.93344e-06
KMT2A	461	1.9216e-06
SMC1A	462	1.87478e-06
DPEP3	463	1.85866e-06
PML	464	1.85787e-06
NKX2-1	465	1.85327e-06
CHD8	466	1.8348e-06
KLF5	467	1.81331e-06
STAT5A	468	1.80416e-06
FLI1	469	1.7863e-06
TFAP2C	470	1.77861e-06
PMEPA1	471	1.77022e-06
HMGN3	472	1.77016e-06
TFAP2A	473	1.76726e-06
CCNT2	474	1.76529e-06
OTX2	475	1.74281e-06
TP63	476	1.73415e-06
KDM4A	477	1.72214e-06
PPARG	478	1.71948e-06
WRNIP1	479	1.68454e-06
SUMO2	480	1.6474e-06
TCF3	481	1.64466e-06
SNAI2	482	1.64302e-06
MBD4	483	1.6393e-06
NFIC	484	1.63532e-06
BCL6	485	1.62279e-06
RUNX3	486	1.61194e-06
CDX2	487	1.54249e-06
GARS	488	1.52892e-06
HIF1A	489	1.52264e-06
SIRT6	490	1.52232e-06
MCM3	491	1.46611e-06
SOX2	492	1.42155e-06
ERG	493	1.40784e-06
ZNF600	494	1.3977e-06
CREBBP	495	1.39422e-06
SSRP1	496	1.36281e-06
SUPT5H	497	1.34229e-06
GATA6	498	1.34149e-06
COPS2	499	1.31618e-06
POLR2H	500	1.27754e-06
ADNP	501	1.26868e-06
ZBTB17	502	1.26853e-06
GATAD2A	503	1.25307e-06
ZNF354B	504	1.25189e-06
CHAMP1	505	1.24857e-06
ZNF366	506	1.24774e-06
ZNF507	507	1.24369e-06
SP7	508	1.24345e-06
PRPF4	509	1.23923e-06
TEAD3	510	1.23882e-06
TP53BP1	511	1.23709e-06
ZFHX2	512	1.23635e-06
SOX13	513	1.23514e-06
PRDM10	514	1.2343e-06
ZNF362	515	1.23226e-06
HBP1	516	1.22048e-06
ZGPAT	517	1.22005e-06
FOXA3	518	1.21953e-06
ZNF766	519	1.21769e-06
ZNF34	520	1.21681e-06
SAP130	521	1.21637e-06
ZNF335	522	1.21578e-06
HOMEZ	523	1.21495e-06
TGIF2	524	1.21479e-06
HLF	525	1.21466e-06
EED	526	1.21137e-06
SLC30A9	527	1.21039e-06
ZNF692	528	1.20912e-06
RCOR2	529	1.20814e-06
AGO1	530	1.2066e-06
ZNF2	531	1.20646e-06
THRAP3	532	1.20577e-06
RXRB	533	1.20573e-06
ZNF3	534	1.20546e-06
ARID1B	535	1.20306e-06
ARID4B	536	1.2028e-06
ZNF584	537	1.20232e-06
SOX5	538	1.20218e-06
ID3	539	1.20183e-06
HMG20A	540	1.20179e-06
DNMT3B	541	1.2011e-06
GATAD1	542	1.20096e-06
YY2	543	1.20062e-06
RBFOX2	544	1.20045e-06
GTF2E2	545	1.19981e-06
E2F5	546	1.19952e-06
HHEX	547	1.19952e-06
SCRT2	548	1.19929e-06
ZXDB	549	1.19916e-06
ZNF610	550	1.19894e-06
ZSCAN9	551	1.19844e-06
BCOR	552	1.19841e-06
DEK	553	1.19688e-06
ZNF589	554	1.19657e-06
SMARCE1	555	1.19563e-06
ZIC2	556	1.19543e-06
ZNF138	557	1.19457e-06
ZBTB2	558	1.19377e-06
THAP11	559	1.19245e-06
MXD4	560	1.19136e-06
ZNF555	561	1.19093e-06
THAP1	562	1.18899e-06
TEAD1	563	1.18756e-06
DRAP1	564	1.18622e-06
ZBTB8A	565	1.18614e-06
ZBTB20	566	1.18586e-06
DEAF1	567	1.18547e-06
WT1	568	1.18518e-06
MIER2	569	1.18485e-06
SIX4	570	1.18457e-06
ELF3	571	1.18402e-06
ZNF423	572	1.1839e-06
ZNF511	573	1.18388e-06
IRF2	574	1.18284e-06
ZBTB48	575	1.18108e-06
KDM4B	576	1.18077e-06
RELB	577	1.18031e-06
ATF4	578	1.17945e-06
RFXANK	579	1.17898e-06
ZNF501	580	1.17884e-06
ZNF83	581	1.17699e-06
TFE3	582	1.17649e-06
ZNF121	583	1.17644e-06
ZEB1	584	1.1764e-06
MIER3	585	1.17634e-06
PRDM1	586	1.17582e-06
MLX	587	1.17552e-06
PCBP1	588	1.17525e-06
HNF1A	589	1.17513e-06
PATZ1	590	1.17494e-06
ZNF664	591	1.1747e-06
ZNF747	592	1.17441e-06
ZNF791	593	1.17388e-06
ZNF843	594	1.17346e-06
ZNF197	595	1.17293e-06
RARA	596	1.17174e-06
ZNF524	597	1.17133e-06
ZNF547	598	1.17131e-06
ZNF202	599	1.17064e-06
SP5	600	1.17051e-06
GLIS1	601	1.17032e-06
ZFX	602	1.16948e-06
ZNF263	603	1.16946e-06
ZNF426	604	1.1694e-06
GLIS2	605	1.16914e-06
ZFP69B	606	1.16892e-06
PTBP1	607	1.16892e-06
KLF11	608	1.16878e-06
OSR2	609	1.1685e-06
TOE1	610	1.16841e-06
MIER1	611	1.16791e-06
IKZF2	612	1.16787e-06
NFIL3	613	1.16734e-06
NFYC	614	1.16706e-06
MGAM	615	1.16705e-06
ZNF652	616	1.16661e-06
THRB	617	1.16648e-06
INSM2	618	1.16591e-06
DNMT1	619	1.16588e-06
GATAD2B	620	1.16565e-06
MIXL1	621	1.16494e-06
ZNF776	622	1.16428e-06
GLI4	623	1.16428e-06
KLF17	624	1.16406e-06
ZNF133	625	1.16361e-06
ETV4	626	1.16355e-06
FOXJ2	627	1.16339e-06
FEZF1	628	1.16275e-06
BCL3	629	1.16259e-06
ZNF18	630	1.16212e-06
PEX2	631	1.1619e-06
ZNF579	632	1.16166e-06
SCRT1	633	1.16131e-06
AR	634	1.16079e-06
HMBOX1	635	1.16067e-06
BRCA1	636	1.16045e-06
HINFP	637	1.16044e-06
ZNF324	638	1.1604e-06
ZNF687	639	1.16021e-06
ZNF101	640	1.15998e-06
DMAP1	641	1.15974e-06
ZNF157	642	1.15895e-06
ZNF558	643	1.15864e-06
HIC1	644	1.15764e-06
ZNF680	645	1.15749e-06
ZFP37	646	1.15624e-06
ZSCAN16	647	1.15617e-06
HLTF	648	1.15604e-06
FOXP2	649	1.15538e-06
ZNF169	650	1.15532e-06
ZNF701	651	1.15453e-06
ZNF416	652	1.15442e-06
ZNF341	653	1.15415e-06
PRDM4	654	1.15401e-06
MTA1	655	1.1535e-06
MEF2A	656	1.1534e-06
LARP7	657	1.15337e-06
GFI1B	658	1.15312e-06
MCM5	659	1.15299e-06
IRF5	660	1.15255e-06
CREB3L1	661	1.15211e-06
TAF15	662	1.15181e-06
ZNF623	663	1.15154e-06
EMSY	664	1.15062e-06
ZZZ3	665	1.1505e-06
ZNF645	666	1.14974e-06
ZC3H8	667	1.14937e-06
ZNF518A	668	1.14929e-06
CTCFL	669	1.14928e-06
KLF7	670	1.14917e-06
KLF4	671	1.14884e-06
PYGO2	672	1.14882e-06
LEF1	673	1.14868e-06
STAT2	674	1.14861e-06
CEBPD	675	1.14838e-06
ZNF300	676	1.14837e-06
ZNF404	677	1.14837e-06
ZSCAN5A	678	1.14828e-06
ZSCAN4	679	1.14827e-06
ZNF26	680	1.14778e-06
ZNF146	681	1.14738e-06
NKRF	682	1.14699e-06
KLF8	683	1.14685e-06
GTF2A2	684	1.14683e-06
PTTG1	685	1.14673e-06
TSC22D4	686	1.14643e-06
CHD2	687	1.14642e-06
CEBPA	688	1.14637e-06
TBX21	689	1.14605e-06
RERE	690	1.14581e-06
POU2F2	691	1.14532e-06
ZNF391	692	1.14514e-06
EGR1	693	1.14509e-06
HDAC6	694	1.14504e-06
SMARCA5	695	1.14394e-06
TBL1XR1	696	1.14375e-06
RB1	697	1.14375e-06
TSHZ1	698	1.1437e-06
ZSCAN18	699	1.14324e-06
SETDB1	700	1.1432e-06
ZNF585B	701	1.14307e-06
ZNF239	702	1.14262e-06
HES1	703	1.14257e-06
MAFG	704	1.14217e-06
ETV1	705	1.14205e-06
PRDM2	706	1.14117e-06
ILK	707	1.14086e-06
ZNF654	708	1.14081e-06
PTRF	709	1.14057e-06
REPIN1	710	1.14048e-06
RBAK	711	1.14013e-06
CDC5L	712	1.13978e-06
PHB2	713	1.1396e-06
ZNF785	714	1.13937e-06
ZBTB10	715	1.13935e-06
ZSCAN29	716	1.13887e-06
OVOL3	717	1.13881e-06
ZNF302	718	1.13856e-06
MITF	719	1.13845e-06
ZNF548	720	1.13826e-06
ZSCAN23	721	1.13823e-06
ZHX1	722	1.13812e-06
ZBTB21	723	1.13791e-06
U2AF2	724	1.13757e-06
HNRNPUL1	725	1.13746e-06
FUS	726	1.13726e-06
CBFB	727	1.13677e-06
NFXL1	728	1.13618e-06
YBX3	729	1.13604e-06
ZNF280C	730	1.1357e-06
ZBTB1	731	1.13548e-06
NFE2L1	732	1.13514e-06
EGR2	733	1.13414e-06
MTA3	734	1.13412e-06
EHMT2	735	1.13392e-06
ZNF707	736	1.1339e-06
ZNF148	737	1.1339e-06
TFAP4	738	1.1336e-06
BCL11B	739	1.1335e-06
ZNF19	740	1.13348e-06
KLF13	741	1.13343e-06
ZNF211	742	1.13305e-06
TFDP1	743	1.13302e-06
ZNF837	744	1.13236e-06
TRIM24	745	1.13201e-06
NR2C2	746	1.13179e-06
PLRG1	747	1.13133e-06
ZMIZ1	748	1.13121e-06
SALL1	749	1.13095e-06
NCOA1	750	1.13093e-06
ZNF670	751	1.1304e-06
SNRNP70	752	1.13034e-06
HNRNPL	753	1.13023e-06
SMAD5	754	1.13001e-06
ZNF280D	755	1.12984e-06
IRF9	756	1.12975e-06
SAP30	757	1.12906e-06
ZNF433	758	1.12886e-06
TEAD2	759	1.12885e-06
DIDO1	760	1.12874e-06
ZNF488	761	1.12851e-06
ZNF407	762	1.1285e-06
WHSC1	763	1.12843e-06
HNF4G	764	1.12827e-06
U2AF1	765	1.12761e-06
ZFP41	766	1.12722e-06
MEF2D	767	1.12706e-06
ZNF658	768	1.12704e-06
TRIM25	769	1.12692e-06
ZNF781	770	1.12656e-06
ZHX2	771	1.12642e-06
DROSHA	772	1.1261e-06
ZNF140	773	1.12603e-06
E2F6	774	1.12602e-06
ZKSCAN8	775	1.1259e-06
ZNF493	776	1.12557e-06
CEBPZ	777	1.12555e-06
ZNF514	778	1.12547e-06
ZNF512	779	1.12528e-06
ZMYM3	780	1.12525e-06
ZNF155	781	1.12491e-06
ZNF580	782	1.12469e-06
CREB3	783	1.12458e-06
CBX1	784	1.12447e-06
ZNF23	785	1.12444e-06
SRSF1	786	1.12425e-06
ETS2	787	1.12411e-06
ZBTB49	788	1.12407e-06
ZNF223	789	1.12396e-06
GMEB2	790	1.12396e-06
MYB	791	1.12382e-06
KLF16	792	1.12361e-06
RFX5	793	1.12328e-06
HSF1	794	1.1232e-06
SP2	795	1.12244e-06
ZNF560	796	1.12202e-06
ZNF592	797	1.12179e-06
ZNF697	798	1.12174e-06
KMT2B	799	1.12016e-06
ZNF266	800	1.11983e-06
ZNF318	801	1.11974e-06
FOSL1	802	1.11951e-06
TBP	803	1.11844e-06
ZNF644	804	1.11844e-06
ZNF704	805	1.11832e-06
AEBP2	806	1.11828e-06
KDM6A	807	1.11801e-06
FOSL2	808	1.11752e-06
NFE2L2	809	1.11736e-06
BCL11A	810	1.11736e-06
MBD2	811	1.11662e-06
ZNF76	812	1.11603e-06
ZBED1	813	1.11565e-06
ZNF292	814	1.11549e-06
NANOG	815	1.11501e-06
CBX2	816	1.11458e-06
FOXM1	817	1.11354e-06
PRDM12	818	1.11308e-06
ASH2L	819	1.11291e-06
ZEB2	820	1.11277e-06
IRF4	821	1.11275e-06
ZNF16	822	1.11259e-06
POU5F1	823	1.11181e-06
EBF1	824	1.11176e-06
ZBTB26	825	1.11149e-06
USF2	826	1.11138e-06
HDAC8	827	1.11085e-06
ZNF354C	828	1.11066e-06
TAL1	829	1.11016e-06
GATA3	830	1.10969e-06
CHD7	831	1.10863e-06
ZFP3	832	1.1082e-06
PBX3	833	1.1081e-06
CREM	834	1.10747e-06
CEBPG	835	1.10736e-06
RNASEH2A	836	1.10703e-06
HDGF	837	1.107e-06
ZNF530	838	1.10691e-06
E2F1	839	1.1066e-06
ZNF639	840	1.10658e-06
ZBTB7A	841	1.10641e-06
KAT8	842	1.10636e-06
NR4A1	843	1.10599e-06
DDX20	844	1.10558e-06
DPF2	845	1.10349e-06
NR2F6	846	1.10304e-06
CHD4	847	1.10228e-06
CBX8	848	1.10167e-06
TCF7	849	1.10146e-06
ZNF740	850	1.10135e-06
GATA4	851	1.10115e-06
TBX3	852	1.10049e-06
TCF7L2	853	1.1e-06
KDM5B	854	1.09968e-06
SFPQ	855	1.09958e-06
MCM7	856	1.09944e-06
KAT2B	857	1.09937e-06
MYNN	858	1.09902e-06
SMAD2	859	1.09895e-06
HDAC1	860	1.09881e-06
RELA	861	1.09876e-06
KDM5A	862	1.09874e-06
MAFF	863	1.09843e-06
TEAD4	864	1.09822e-06
CBX5	865	1.09798e-06
BCLAF1	866	1.09791e-06
ZNF792	867	1.09783e-06
ETS1	868	1.0978e-06
SMARCA4	869	1.09759e-06
ZNF48	870	1.09756e-06
E2F4	871	1.09634e-06
ZNF175	872	1.0963e-06
CUX1	873	1.09613e-06
HNF4A	874	1.09561e-06
NR2C1	875	1.09555e-06
RING1	876	1.0953e-06
KLF1	877	1.09468e-06
SIN3B	878	1.09333e-06
IRF3	879	1.09323e-06
TAF7	880	1.09281e-06
WDR5	881	1.09136e-06
RBBP5	882	1.09126e-06
ZFP64	883	1.09064e-06
SREBF2	884	1.09022e-06
ZKSCAN1	885	1.09012e-06
ZNF316	886	1.08967e-06
BACH1	887	1.08888e-06
ETV6	888	1.08868e-06
NFE2	889	1.08816e-06
BMI1	890	1.08806e-06
KLF9	891	1.08724e-06
ELF4	892	1.08618e-06
FOXP1	893	1.08612e-06
BRD4	894	1.0861e-06
ZNF274	895	1.0861e-06
CSDE1	896	1.08597e-06
CREB1	897	1.0859e-06
ZBTB11	898	1.08539e-06
SUZ12	899	1.08518e-06
STAT3	900	1.08508e-06
GTF2F1	901	1.08487e-06
ZNF384	902	1.08457e-06
SIX5	903	1.08426e-06
UBTF	904	1.08344e-06
L3MBTL2	905	1.08299e-06
MIA3	906	1.08283e-06
STAT1	907	1.08262e-06
SREBF1	908	1.08242e-06
ELK1	909	1.08221e-06
HCFC1	910	1.08221e-06
FOXA2	911	1.08201e-06
RCOR1	912	1.0816e-06
NBN	913	1.08112e-06
PHF8	914	1.08099e-06
CHD1	915	1.08058e-06
MAFK	916	1.07987e-06
IRF1	917	1.07956e-06
ZNF207	918	1.07936e-06
TRIM22	919	1.07936e-06
PKNOX1	920	1.07905e-06
YY1	921	1.07885e-06
GATA1	922	1.07794e-06
NFRKB	923	1.07768e-06
IKZF1	924	1.07753e-06
ELF1	925	1.07743e-06
ZNF24	926	1.07715e-06
ESRRA	927	1.07692e-06
RAD51	928	1.07682e-06
MXI1	929	1.07631e-06
MLLT1	930	1.07624e-06
MTA2	931	1.07611e-06
MAX	932	1.07591e-06
CBX3	933	1.07571e-06
SRF	934	1.0751e-06
ATF3	935	1.075e-06
ARID3A	936	1.075e-06
SMC3	937	1.07409e-06
TARDBP	938	1.07399e-06
RXRA	939	1.07379e-06
RFX1	940	1.07338e-06
GATA2	941	1.07338e-06
TRIM28	942	1.07288e-06
CTBP1	943	1.07227e-06
ZNF143	944	1.07227e-06
NCOR1	945	1.07207e-06
YBX1	946	1.07187e-06
FOS	947	1.07086e-06
KDM1A	948	1.07066e-06
ZBTB40	949	1.07036e-06
NONO	950	1.07036e-06
USF1	951	1.07016e-06
PAX5	952	1.07006e-06
RUNX1	953	1.06997e-06
MNT	954	1.06996e-06
TAF1	955	1.06866e-06
SPI1	956	1.06846e-06
HDAC2	957	1.06846e-06
FOXK2	958	1.06775e-06
MAZ	959	1.06625e-06
JUN	960	1.06556e-06
RAD21	961	1.06416e-06
NRF1	962	1.06396e-06
BHLHE40	963	1.06307e-06
RNF2	964	1.06277e-06
GDNF	965	1.06277e-06
ZBTB33	966	1.06247e-06
GABPA	967	1.06167e-06
EZH2	968	1.06098e-06
SIN3A	969	1.06058e-06
ESR1	970	1.06048e-06
NR2F2	971	1.06019e-06
REST	972	1.05851e-06
NR3C1	973	1.05801e-06
TCF12	974	1.05703e-06
MYC	975	1.05486e-06
EP300	976	1.05388e-06
JUND	977	1.05202e-06
CEBPB	978	1.05192e-06
POLR2A	979	1.04938e-06
DAND5	980	1.04491e-06
FOXA1	981	1.04008e-06
CTCF	982	1.03538e-06
LIFR	983	0
NR0B2	984	0
DHX9	985	0
NUP98	986	0
XPA	987	0
XPO5	988	0
KCNIP3	989	0
ANAPC2	990	0
RPS6KA1	991	0
RPS6KA5	992	0
NOV	993	0
SMAD9	994	0
TRERF1	995	0
SMAD6	996	0
SMAD7	997	0
IL3RA	998	0
IRF7	999	0
CXXC5	1000	0
HMGB2	1001	0
PHOX2A	1002	0
EWSR1	1003	0
AHCTF1	1004	0
CDO1	1005	0
PES1	1006	0
PRL	1007	0
PCF11	1008	0
RFX4	1009	0
RFX3	1010	0
PTEN	1011	0
IGF1	1012	0
IGFBP1	1013	0
GAS1	1014	0
GAS6	1015	0
PDGFRB	1016	0
ZNF91	1017	0
TGFBR2	1018	0
FOXL2	1019	0
F2RL1	1020	0
SVIL	1021	0
AGRN	1022	0
AXIN1	1023	0
SKIL	1024	0
ARHGAP35	1025	0
PTCH1	1026	0
RAD9A	1027	0
TOPORS	1028	0
THRA	1029	0
HOXD1	1030	0
PTPN11	1031	0
IHH	1032	0
LYAR	1033	0
IFNGR1	1034	0
IFNGR2	1035	0
CHD1L	1036	0
PPM1A	1037	0
EGR3	1038	0
CDK2	1039	0
PAX3	1040	0
PTPN2	1041	0
PTPN1	1042	0
ZFAT	1043	0
NTRK1	1044	0
PGBD5	1045	0
BNIP3	1046	0
SRC	1047	0
SRR	1048	0
SRY	1049	0
SFRP1	1050	0
RPSA	1051	0
EPCAM	1052	0
FOXC2	1053	0
PUF60	1054	0
PA2G4	1055	0
KRAS	1056	0
BMP7	1057	0
BMP6	1058	0
BMP4	1059	0
SOCS1	1060	0
BMP2	1061	0
SOCS3	1062	0
NR1I3	1063	0
PPP2CA	1064	0
HOXC4	1065	0
CHD3	1066	0
SCX	1067	0
IL22RA1	1068	0
ABCG2	1069	0
GTF3A	1070	0
BATF3	1071	0
MCPH1	1072	0
MAPK14	1073	0
MAPK11	1074	0
TEK	1075	0
FZD4	1076	0
CACNB2	1077	0
NRL	1078	0
PSMB1	1079	0
ACVR1	1080	0
OVOL1	1081	0
MSX2	1082	0
TSC2	1083	0
FOXN2	1084	0
TAB2	1085	0
TAB1	1086	0
IL6ST	1087	0
CDCA7L	1088	0
DLG4	1089	0
LHX6	1090	0
OLIG2	1091	0
MIB1	1092	0
OLIG1	1093	0
IGF1R	1094	0
IFNG	1095	0
IL7R	1096	0
LTC4S	1097	0
JAK2	1098	0
JAK3	1099	0
ZIC1	1100	0
HOXB4	1101	0
HOXB5	1102	0
ING1	1103	0
TYRO3	1104	0
DNAJC5	1105	0
INS	1106	0
MAP3K7	1107	0
UTF1	1108	0
NCOA3	1109	0
CISH	1110	0
DDB2	1111	0
ATOH8	1112	0
CTF1	1113	0
LRIG1	1114	0
EMX2	1115	0
MYF5	1116	0
ERBB3	1117	0
GZF1	1118	0
KLF2	1119	0
ZNF304	1120	0
POU1F1	1121	0
MAP3K10	1122	0
ADNP2	1123	0
DNTTIP1	1124	0
ADRA2A	1125	0
MTMR4	1126	0
DND1	1127	0
PLAGL2	1128	0
PLAGL1	1129	0
NFATC2	1130	0
FUBP1	1131	0
AP2B1	1132	0
AMELY	1133	0
EN1	1134	0
ANGPT2	1135	0
ANGPT1	1136	0
ANGPT4	1137	0
GTF2IRD1	1138	0
ISX	1139	0
ATM	1140	0
FLT1	1141	0
PHOX2B	1142	0
HNRNPAB	1143	0
DOT1L	1144	0
HNRNPA1	1145	0
IL6R	1146	0
ENO1	1147	0
IRS4	1148	0
IRS1	1149	0
HOXA9	1150	0
PTK6	1151	0
SORBS2	1152	0
PRKCA	1153	0
MAP3K8	1154	0
MAP3K2	1155	0
MAP3K1	1156	0
MAP3K5	1157	0
ERBB2	1158	0
ERBB4	1159	0
EVX1	1160	0
FGFR1	1161	0
NME2	1162	0
AKNA	1163	0
FRZB	1164	0
LBX1	1165	0
IL1B	1166	0
SIK1	1167	0
LFNG	1168	0
SALL2	1169	0
IL10	1170	0
WNT1	1171	0
IL13	1172	0
IL15	1173	0
IL6	1174	0
IL3	1175	0
DTX1	1176	0
INSR	1177	0
IL23R	1178	0
RB1CC1	1179	0
KLF12	1180	0
KLF10	1181	0
TFAP2B	1182	0
TFAP2E	1183	0
GDF6	1184	0
RPA1	1185	0
RPA3	1186	0
ELOF1	1187	0
ZFYVE9	1188	0
TMF1	1189	0
BAMBI	1190	0
NFKBIA	1191	0
ZNF219	1192	0
DLX4	1193	0
DLX5	1194	0
DLX3	1195	0
ACVRL1	1196	0
FGF9	1197	0
FGF8	1198	0
FGF7	1199	0
FGF4	1200	0
FGF3	1201	0
FGF1	1202	0
VAV1	1203	0
HOXD13	1204	0
SMCHD1	1205	0
JAZF1	1206	0
IFNB1	1207	0
IL10RA	1208	0
GBX2	1209	0
NR6A1	1210	0
MAPK3	1211	0
MAPK7	1212	0
DUSP4	1213	0
MAPK8	1214	0
DUSP6	1215	0
DUSP1	1216	0
DUSP3	1217	0
HEY2	1218	0
CCL13	1219	0
ADAM10	1220	0
ADAM17	1221	0
CREB3L3	1222	0
NRAS	1223	0
WNT8A	1224	0
NR2E1	1225	0
NR2E3	1226	0
GFI1	1227	0
ONECUT2	1228	0
BRAF	1229	0
PDPK1	1230	0
ADAR	1231	0
MEN1	1232	0
HIPK2	1233	0
TYK2	1234	0
NEUROD2	1235	0
ZNF174	1236	0
FBXW11	1237	0
CHCHD3	1238	0
NF1	1239	0
ZNF224	1240	0
HOXC10	1241	0
VEGFB	1242	0
RET	1243	0
SMC4	1244	0
LTK	1245	0
BMPR1B	1246	0
RBMS1	1247	0
CRIPAK	1248	0
MAP2K4	1249	0
SRFBP1	1250	0
JAG2	1251	0
JAG1	1252	0
E4F1	1253	0
IL31	1254	0
PPP4C	1255	0
GHR	1256	0
TFAP2D	1257	0
DAB2	1258	0
DAB1	1259	0
GH1	1260	0
DMRT1	1261	0
LITAF	1262	0
ZNF165	1263	0
ZNF184	1264	0
ALYREF	1265	0
CCDC6	1266	0
SHH	1267	0
BLVRA	1268	0
KLRG1	1269	0
CNBP	1270	0
DLL3	1271	0
SATB2	1272	0
UHRF1	1273	0
TGFB1	1274	0
TGFB2	1275	0
TGFB3	1276	0
GTF2A1	1277	0
TSLP	1278	0
RPA2	1279	0
NFAM1	1280	0
ZBTB5	1281	0
NR4A3	1282	0
MMP3	1283	0
IL24	1284	0
CAV1	1285	0
SOX30	1286	0
IL12RB1	1287	0
VRK1	1288	0
JAK1	1289	0
BMPR2	1290	0
RBX1	1291	0
HRAS	1292	0
CC2D1B	1293	0
XRCC4	1294	0
XRCC6	1295	0
SMURF1	1296	0
MEIS3	1297	0
JUP	1298	0
CDK5R1	1299	0
WNT3A	1300	0
SMN1	1301	0
TBX4	1302	0
TBX5	1303	0
KDR	1304	0
FOXD3	1305	0
PITX2	1306	0
SMARCA1	1307	0
SLC22A1	1308	0
ARID3B	1309	0
PURB	1310	0
PURA	1311	0
ATF6B	1312	0
CDX4	1313	0
AKT1	1314	0
SNAPC2	1315	0
SNAPC5	1316	0
SNAPC4	1317	0
HYAL2	1318	0
GSK3A	1319	0
GSK3B	1320	0
HESX1	1321	0
ZBTB39	1322	0
SIRT1	1323	0
TBPL1	1324	0
WNT5A	1325	0
EPHA4	1326	0
EPHA3	1327	0
FGF13	1328	0
FGF10	1329	0
PFDN5	1330	0
LCOR	1331	0
WWOX	1332	0
TXN	1333	0
TXK	1334	0
OSMR	1335	0
MLXIPL	1336	0
POU4F1	1337	0
POU4F2	1338	0
POU4F3	1339	0
POU2F3	1340	0
CREB3L2	1341	0
PTPRF	1342	0
PTPRC	1343	0
IFNAR2	1344	0
MFAP5	1345	0
IFNAR1	1346	0
PPP4R3A	1347	0
IRAK1	1348	0
WRN	1349	0
ACVR1B	1350	0
SOX18	1351	0
CBL	1352	0
IL15RA	1353	0
HES5	1354	0
SMO	1355	0
CDC6	1356	0
KCMF1	1357	0
ITCH	1358	0
RXRG	1359	0
VSX2	1360	0
MYOG	1361	0
PROP1	1362	0
LRWD1	1363	0
NCK2	1364	0
IER5	1365	0
ZNF395	1366	0
REXO1	1367	0
GCM1	1368	0
GCM2	1369	0
EGF	1370	0
PEBP1	1371	0
FOXF1	1372	0
RAG1	1373	0
SMYD3	1374	0
IRF6	1375	0
EFNB2	1376	0
EFNB3	1377	0
AKR1C2	1378	0
PSEN2	1379	0
PSEN1	1380	0
ZBTB18	1381	0
DUSP8	1382	0
ACVR2B	1383	0
NAT10	1384	0
SHOC2	1385	0
SOX6	1386	0
XRCC5	1387	0
DVL2	1388	0
NOTCH3	1389	0
PRLR	1390	0
TGIF1	1391	0
CRLF2	1392	0
CASP8AP2	1393	0
BHLHE41	1394	0
RORC	1395	0
INHBA	1396	0
POU6F1	1397	0
DMTF1	1398	0
ROR2	1399	0
IFNA1	1400	0
CRX	1401	0
CRTC3	1402	0
CRTC2	1403	0
PAX4	1404	0
RAF1	1405	0
PTPN6	1406	0
HBEGF	1407	0
EFNA4	1408	0
EFNA3	1409	0
EFNA2	1410	0
LRP2	1411	0
LRP6	1412	0
LRP5	1413	0
TMTC3	1414	0
RHEB	1415	0
MAP4K1	1416	0
MAP2K3	1417	0
MAP2K2	1418	0
MAP2K7	1419	0
MAP2K6	1420	0
MAP2K5	1421	0
APEX1	1422	0
NRG1	1423	0
NRG3	1424	0
NRG4	1425	0
ESRRG	1426	0
PKN1	1427	0
TFCP2L1	1428	0
ARX	1429	0
ZNF711	1430	0
SLC2A4RG	1431	0
LRPPRC	1432	0
ZNF444	1433	0
ZKSCAN3	1434	0
ZNF35	1435	0
OTX1	1436	0
OSM	1437	0
STAG2	1438	0
FOSB	1439	0
ABL1	1440	0
ABL2	1441	0
HNRNPK	1442	0
HNRNPD	1443	0
HMGA2	1444	0
HMGA1	1445	0
MAPK8IP2	1446	0
MAPK8IP3	1447	0
DICER1	1448	0
ID4	1449	0
IL12A	1450	0
ANKRD6	1451	0
HJURP	1452	0
DOK7	1453	0
DISP1	1454	0
PDGFA	1455	0
PDGFB	1456	0
GPC3	1457	0
NFIX	1458	0

[truncated: 42 more sheets: NANOG_TDD_down, NANOG_TED_up, NANOG_TED_down, NANOG_TFactS_up, NANOG_TFactS_down, NANOG_TFRank_up, NANOG_TFRank_down, POU5F1_CSA_up, POU5F1_CSA_down, POU5F1_REGGAE_up, POU5F1_REGGAE_down, POU5F1_REGGAE_KS_up, POU5F1_REGGAE_KS_down, POU5F1_RIF1_up, POU5F1_RIF1_down, POU5F1_RIF2_up, POU5F1_RIF2_down, POU5F1_TDD_up, POU5F1_TDD_down, POU5F1_TED_up …]
